# Supplementary material for: Comparative Study of Transcriptome Profiles of Mouse Livers and Skins Infected by Fork-Tailed or Non-Fork-Tailed Schistosoma japonicum
Source: Front Microbiol. 2017 Aug 30;8:1648. doi: 10.3389/fmicb.2017.01648 (PMC5582157; doi:10.3389/fmicb.2017.01648)
Supplement: DATA SHEET 1 — Significantly enriched GO terms. [file Data_Sheet_1.XLSX]

## Sheet: L-nonFT
GO_ID	GO_name	DEGs_number	P_value	upregulation	downregulation	DEGs
GO:0042598	vesicular fraction	39 of 321 in the list	4.88e-14	13	26	Cyp8b1,Cpt1a,Cyp17a1,Nceh1,Cyp4a12b,Cyp4a14,Dct,Srebf1,Cyp7b1,Sc5d,Ppp1r3b,Cyp2c38,Cyp2c50,Por,Cyp2u1,Cyp2b10,Cyp2c37,Cyb5b,Cyp2c54,Cyp2c55,Scd1,Cyp7a1,Cyp2c29,Ces1b,Aqp8,Cyp26a1,Cyp1a2,Hmox1,Cyp2a5,Cyp2j9,Cyp2d40,Elovl6,Cyp2b9,Cyp2c53-ps,Cyp2a4,Cyp2c39,Ppp1r3c,Rdh9,Acsl3,
GO:0005624	membrane fraction	40 of 321 in the list	1.08e-09	13	27	Cyp8b1,Cpt1a,Cyp17a1,Nceh1,Cyp4a12b,Cyp4a14,Dct,Srebf1,Cyp7b1,Sc5d,Ppp1r3b,Cyp2c38,Cyp2c50,Por,Cyp2u1,Cyp2b10,Cyp2c37,Cyb5b,Cyp2c54,Cyp2c55,Scd1,Cyp7a1,Cyp2c29,Aqp8,Ces1b,Cyp26a1,Cyp1a2,Itga5,Hmox1,Cyp2a5,Cyp2j9,Cyp2d40,Elovl6,Cyp2b9,Cyp2c53-ps,Cyp2a4,Cyp2c39,Ppp1r3c,Rdh9,Acsl3,
GO:0000267	cell fraction	69 of 321 in the list	3.22e-08	24	45	Cyp8b1,Pck1,Cyp17a1,Fgf21,Pmvk,Slco2a1,Dct,Srebf1,Asns,Lyve1,Hba-a1,Igfbp3,Defb1,Psen2,Cyp2c50,Hspa1a,Acly,Cyp2b10,Cyb5b,Cyp2c37,Actg1,Scd1,Cyp7a1,Cyp2c29,Aqp8,Nrg4,Itga5,Fasn,Cyp2j9,Elovl6,Slc17a4,Cyp2b9,Cyp2c39,Acsl3,Cpt1a,Mthfr,Nceh1,Cyp4a12b,Cyp4a14,Rapgef4,Raet1a,D230025D16Rik,Acta1,Cyp7b1,Sc5d,Ppp1r3b,Cyp2c38,Por,Cyp2u1,Cyp2c54,Cyp2c55,Dsp,Rgs16,As3mt,Crot,Ces1b,Serpine2,Cyp26a1,Cyp1a2,Fdps…
GO:0005626	insoluble fraction	50 of 321 in the list	2.27e-05	17	33	Cyp8b1,Cpt1a,Cyp17a1,Nceh1,Cyp4a12b,Slco2a1,Cyp4a14,Rapgef4,Dct,Srebf1,Lyve1,D230025D16Rik,Cyp7b1,Sc5d,Ppp1r3b,Cyp2c38,Psen2,Cyp2c50,Por,Cyp2u1,Cyp2b10,Cyb5b,Cyp2c37,Cyp2c54,Cyp2c55,Dsp,Rgs16,Scd1,Cyp7a1,Cyp2c29,Aqp8,Ces1b,Cyp1a2,Cyp26a1,Serpine2,Itga5,Hmox1,Cyp2a5,Cyp2j9,Cyp2d40,Elovl6,Slc17a4,Ncald,Cyp2b9,Cyp2c53-ps,Cyp2a4,Cyp2c39,Ppp1r3c,Rdh9,Acsl3,
GO:0031090	organelle membrane	62 of 321 in the list	3.99e-05	20	42	Gbp10,Cyp8b1,Cpt1a,Avpr1a,Cyp17a1,Coq10b,Cyp4a12b,Cyp4a14,Dct,Srebf1,Sigmar1,Gbp6,Gm1821,Slc25a30,Cyp7b1,Clpx,Sc5d,Cyp2c38,Psen2,Gbp11,Cyp2c50,Por,Asap2,Abca8b,Cyp2u1,Cyp2b10,Cyb5b,Cyp2c37,Insig1,Gsta2,Cyp2c54,Steap3,Lrit1,Cyp2c55,Scd1,Cyp7a1,Irgm1,Cyp2c29,St3gal5,Nat8,Cyp1a2,Cyp26a1,Sgpl1,Elovl5,Elovl3,Slc25a25,Hmox1,Lpin2,Cyp2a5,Cyp2j9,Cyp2d40,Elovl6,Ncald,Cyp2b9,Cyp2c53-ps,Lpin1,Cyp2a4,Cyp2c39…
GO:0005506	iron ion binding	29 of 314 in the list	6.38e-14	8	21	Cyp2b10,Cyp8b1,Cyb5b,Cyp2c37,Cyp17a1,Cyp2c54,Cyp4a12b,Cyp2c55,Cyp4a14,Mb,Cyp7a1,Cyp2c29,Hba-a1,Cyp1a2,Cyp26a1,Cyp7b1,Hmox1,Hbb-bs,Cyp2c38,Cyp2a5,Cyp2j9,Cyp2d40,Cyp2b9,Cyp2c50,Cyp2c53-ps,Cyp2a4,Cyp2c39,Hbb-b1,Cyp2u1,
GO:0004497	monooxygenase activity	23 of 314 in the list	2.54e-13	8	15	Cyp2b10,Cyp8b1,Cyp2c37,Cyp17a1,Cyp2c54,Cyp4a12b,Cyp2c55,Cyp4a14,Cyp7a1,Cyp2c29,Cyp1a2,Cyp26a1,Cyp7b1,Cyp2c38,Cyp2a5,Cyp2j9,Cyp2d40,Cyp2b9,Cyp2c53-ps,Cyp2c50,Cyp2a4,Cyp2c39,Cyp2u1,
GO:0016712	oxidoreductase activity, acting on paired donors, with incorporation or reduction of molecular oxygen, reduced flavin or flavoprotein as one donor, and incorporation of one atom of oxygen	17 of 314 in the list	8.37e-12	3	14	Cyp2b10,Cyp2c37,Cyp2c54,Cyp4a12b,Cyp2c55,Cyp2c29,Cyp1a2,Cyp2c38,Cyp2a5,Cyp2j9,Cyp2d40,Cyp2b9,Cyp2c53-ps,Cyp2c50,Cyp2a4,Cyp2c39,Cyp2u1,
GO:0016705	oxidoreductase activity, acting on paired donors, with incorporation or reduction of molecular oxygen	23 of 314 in the list	5.6e-10	5	18	Cyp2b10,Cyp8b1,Cyp2c37,Cyp2c54,Cyp4a12b,Cyp2c55,Cyp4a14,Scd1,Cyp2c29,Cyp1a2,Cyp7b1,Sc5d,Hmox1,Cyp2c38,Cyp2a5,Cyp2j9,Cyp2d40,Cyp2b9,Cyp2c53-ps,Cyp2c50,Cyp2a4,Cyp2c39,Cyp2u1,
GO:0016491	oxidoreductase activity	34 of 314 in the list	0.00041	12	22	Cyp8b1,Mthfr,Cyp17a1,Cyp4a12b,Cyp4a14,Dhtkd1,Cyp7b1,Sc5d,Gldc,Cyp2c38,Cyp2c50,Por,Cyp2u1,Cyp2b10,Cyp2c37,Cyp2c54,Steap3,Cyp2c55,Scd1,Cyp7a1,Cyp2c29,Mical2,Cyp26a1,Cyp1a2,Hmox1,Gm6644,Cyp2d40,Cyp2j9,Cyp2a5,Cyp2b9,Cyp2c53-ps,Cyp2a4,Cyp2c39,Rdh9,
GO:0008395	steroid hydroxylase activity	6 of 314 in the list	0.00167	4	2	Cyp8b1,Cyp7a1,Cyp17a1,Cyp2d40,Cyp7b1,Cyp2c55,
GO:0004091	carboxylesterase activity	10 of 314 in the list	0.00335	1	9	Ces1e,Lpl,Ces1d,Chka,Ces1g,Ces2c,Lipa,Ces1f,Ces1b,Pnpla3,
GO:0004312	fatty acid synthase activity	4 of 314 in the list	0.00379	0	4	Fasn,Elovl6,Elovl5,Elovl3,
GO:0006629	lipid metabolic process	63 of 320 in the list	8.98e-14	27	36	Cyp8b1,Cpt1a,Avpr1a,Cyp17a1,Nceh1,Pmvk,Cyp4a12b,Cyp4a14,Plbd1,Hmgcs1,Srebf1,Ppard,Sigmar1,Cyp7b1,Sc5d,Cyp2c38,Cyp2c50,Por,Saa2,Acly,Angptl4,Apoa4,Cyp2b10,Cyp2c37,Thrsp,Insig1,Sult1e1,Etnk2,Chka,Lipa,Scd1,Cyp7a1,St3gal5,Crot,Cyp1a2,Gne,Pnpla3,Cyp26a1,Rbp1,Fdps,Sgpl1,Elovl5,Elovl3,Prlr,Fasn,Pcsk9,Lpl,Lpin2,Eci2,Gm6644,Cyp2a5,Cyp2d40,Cyp2j9,Elovl6,B3galt1,Cyp2b9,Cyp2c53-ps,Lpin1,Cyp2a4,Cyp2c39,Saa1,…
GO:0044255	cellular lipid metabolic process	45 of 320 in the list	1.45e-09	15	30	Cpt1a,Avpr1a,Pmvk,Cyp4a12b,Cyp4a14,Hmgcs1,Srebf1,Ppard,Sc5d,Cyp2c38,Cyp2c50,Por,Acly,Apoa4,Cyp2c37,Thrsp,Insig1,Etnk2,Chka,Scd1,St3gal5,Crot,Cyp1a2,Pnpla3,Cyp26a1,Rbp1,Fdps,Sgpl1,Elovl5,Elovl3,Fasn,Pcsk9,Lpl,Eci2,Lpin2,Cyp2j9,Cyp2d40,B3galt1,Elovl6,Cyp2b9,Cyp2c53-ps,Lpin1,Cyp2c39,Rdh9,Acsl3,
GO:0050896	response to stimulus	135 of 320 in the list	2.86e-08	56	79	Cyp8b1,Mbl2,Per1,Hmgcs1,Asns,Hba-a1,Sparc,Defb1,Mup20,Ifi202b,Il6ra,Hspa1a,Angptl4,Cyp2b10,Junb,Insig1,Ces1d,Bcl6,Chac1,Lipa,Cyp7a1,Scd1,Itga5,Slc7a2,Tpm4,Cyp2j9,Isg15,Cyp2b9,Ces2c,Wrnip1,Lpin1,Krt8,Serpina3g,Acsl3,Nr1d1,Gbp10,Mthfr,Il1r1,Maff,Cyp4a14,Gclc,Ppard,Acta1,Gbp6,Hdac5,Cyp7b1,Cxcl10,Fbxo31,Cebpb,Cdh1,Serpina3f,Inhba,Dsp,Ces1b,Cyp1a2,Serpine2,Rbp1,Npas2,Lcn2,Pcsk9,Ccr3,Wdr45b,Lpl,Col3a1,…
GO:0044281	small molecule metabolic process	87 of 320 in the list	6.24e-08	36	51	Pck1,Cyp17a1,Gale,Abca8a,Upp2,Pmvk,Dhtkd1,Hmgcs1,Dct,Srebf1,Asns,Tuba4a,Igfbp3,Amt,Saa2,Gpcpd1,Acly,Apoa4,Tubb5,Abca8b,Insig1,Chka,Lipa,Scd1,Cyp7a1,Tubb2a,Mthfs,Pfkfb1,Gne,Oat,Pnpla3,Fasn,Lpin2,Cyp2j9,Elovl6,Cyp2b9,Abcd2,Wrnip1,Lpin1,Pfkfb3,Acsl3,Cpt1a,Avpr1a,Mthfr,Gpt2,Cyp4a12b,Cyp4a14,Tubb4b,Gclc,Nnmt,Ppard,Onecut1,Gm6682,Sigmar1,Acta1,Cyp7b1,Sc5d,Gldc,Ppp1r3b,Por,Mrap2,Rhod,Csad,Thrsp,Ckm,Etnk…
GO:0042221	response to chemical stimulus	95 of 320 in the list	1.17e-07	39	56	Plxna2,Pck1,Cyp17a1,Hmgcs1,Srebf1,Asns,Btg1,Hba-a1,Sparc,Defb1,Ifi202b,Gbp11,Il6ra,Cyp2c50,Alas1,Saa2,Apoa4,Orm2,Spon2,Cyp2b10,Junb,Cyp2c37,Hfe2,Insig1,Actg1,Nr1d2,Ces1d,Mb,Cyp7a1,Cyp2c29,Gas1,Ndrg1,Aqp8,Pfkfb1,Ccne1,Itga5,Cyp2j9,Cyp2b9,Ces1g,Ces2c,Lpin1,Serpina3g,Cyp2c39,Acsl3,Cpt1a,Gbp10,Nr1d1,Avpr1a,Mthfr,Il1r1,Cyp4a12b,Cyp4a14,Gclc,Socs2,Rtp4,Ppard,Raet1a,Gbp6,Acta1,Hdac5,Orm3,Cyp7b1,Cxcl10,C…
GO:0019748	secondary metabolic process	16 of 320 in the list	5.11e-07	8	8	Cyp2c37,As3mt,Dct,Cyp1a2,Cyp26a1,Rbp1,Cyp2c38,Cyp2j9,Cyp2d40,Cyp2a5,Por,Cyp2c53-ps,Cyp2c50,Cyp2a4,Cyp2c39,Rdh9,
GO:0043436	oxoacid metabolic process	43 of 320 in the list	6.9e-07	16	27	Cpt1a,Avpr1a,Mthfr,Pck1,Gpt2,Cyp4a12b,Cyp4a14,Dct,Srebf1,Asns,Gclc,Ppard,Amt,Gldc,Sc5d,Por,Acly,Csad,Ckm,Tars,Scd1,Lipa,Mthfs,Crot,Cyp1a2,Oat,Gne,Sgpl1,Elovl5,Elovl3,Fasn,Lpl,Eci2,Lpin2,Cyp2j9,Cyp2d40,Elovl6,Abcd2,Cyp2b9,Cyp2c53-ps,Gm9199,Lpin1,Acsl3,
GO:0042180	cellular ketone metabolic process	43 of 320 in the list	1.09e-06	16	27	Cpt1a,Avpr1a,Mthfr,Pck1,Gpt2,Cyp4a12b,Cyp4a14,Dct,Srebf1,Asns,Gclc,Ppard,Amt,Gldc,Sc5d,Por,Acly,Csad,Ckm,Tars,Scd1,Lipa,Mthfs,Crot,Cyp1a2,Oat,Gne,Sgpl1,Elovl5,Elovl3,Fasn,Lpl,Eci2,Lpin2,Cyp2j9,Cyp2d40,Elovl6,Abcd2,Cyp2b9,Cyp2c53-ps,Gm9199,Lpin1,Acsl3,
GO:0006082	organic acid metabolic process	43 of 320 in the list	1.18e-06	16	27	Cpt1a,Avpr1a,Mthfr,Pck1,Gpt2,Cyp4a12b,Cyp4a14,Dct,Srebf1,Asns,Gclc,Ppard,Amt,Gldc,Sc5d,Por,Acly,Csad,Ckm,Tars,Scd1,Lipa,Mthfs,Crot,Cyp1a2,Oat,Gne,Sgpl1,Elovl5,Elovl3,Fasn,Lpl,Eci2,Lpin2,Cyp2j9,Cyp2d40,Elovl6,Abcd2,Cyp2b9,Cyp2c53-ps,Gm9199,Lpin1,Acsl3,
GO:0018904	organic ether metabolic process	16 of 320 in the list	1.19e-06	6	10	Cpt1a,Thrsp,Cyp17a1,Insig1,Cyp1a2,Pnpla3,Elovl5,Elovl3,Fasn,Pcsk9,Lpl,Lpin2,Elovl6,Acly,Lpin1,Acsl3,
GO:0006720	isoprenoid metabolic process	15 of 320 in the list	1.25e-06	4	11	Cyp2c37,Cyp2c38,Cyp2d40,Cyp2j9,Pmvk,Hmgcs1,Cyp2c50,Cyp2c53-ps,Cyp2c39,Ppard,Cyp1a2,Cyp26a1,Rbp1,Fdps,Rdh9,
GO:0019752	carboxylic acid metabolic process	42 of 320 in the list	1.83e-06	16	26	Cpt1a,Avpr1a,Mthfr,Pck1,Gpt2,Cyp4a12b,Cyp4a14,Dct,Srebf1,Asns,Gclc,Ppard,Amt,Gldc,Sc5d,Por,Acly,Csad,Ckm,Tars,Scd1,Lipa,Mthfs,Crot,Cyp1a2,Oat,Gne,Elovl5,Elovl3,Fasn,Lpl,Eci2,Lpin2,Cyp2j9,Cyp2d40,Elovl6,Abcd2,Cyp2b9,Cyp2c53-ps,Gm9199,Lpin1,Acsl3,
GO:0006639	acylglycerol metabolic process	14 of 320 in the list	2.19e-06	4	10	Cpt1a,Fasn,Thrsp,Pcsk9,Insig1,Lpl,Lpin2,Elovl6,Lpin1,Acly,Pnpla3,Elovl5,Acsl3,Elovl3,
GO:0006638	neutral lipid metabolic process	14 of 320 in the list	2.57e-06	4	10	Cpt1a,Fasn,Thrsp,Pcsk9,Insig1,Lpl,Lpin2,Elovl6,Lpin1,Acly,Pnpla3,Elovl5,Acsl3,Elovl3,
GO:0006662	glycerol ether metabolic process	14 of 320 in the list	2.57e-06	4	10	Cpt1a,Fasn,Thrsp,Pcsk9,Insig1,Lpl,Lpin2,Elovl6,Lpin1,Acly,Pnpla3,Elovl5,Acsl3,Elovl3,
GO:0006641	triglyceride metabolic process	11 of 320 in the list	3.88e-06	3	8	Fasn,Thrsp,Lpl,Lpin2,Elovl6,Lpin1,Acly,Pnpla3,Elovl5,Acsl3,Elovl3,
GO:0016125	sterol metabolic process	15 of 320 in the list	5.85e-06	6	9	Pcsk9,Insig1,Sc5d,Pmvk,Hmgcs1,Cyp7a1,Srebf1,Por,Saa2,Apoa4,Ppard,Sigmar1,Fdps,Cyp7b1,Saa1,
GO:0032787	monocarboxylic acid metabolic process	27 of 320 in the list	6.63e-06	9	18	Cpt1a,Avpr1a,Pck1,Cyp4a12b,Cyp4a14,Lipa,Srebf1,Scd1,Mthfs,Crot,Ppard,Elovl5,Elovl3,Fasn,Sc5d,Lpl,Lpin2,Eci2,Cyp2j9,Cyp2d40,Elovl6,Cyp2b9,Abcd2,Por,Acly,Lpin1,Acsl3,
GO:0006066	alcohol metabolic process	33 of 320 in the list	1.14e-05	18	15	Cpt1a,Pck1,Cyp17a1,Gale,Pmvk,Dhtkd1,Hmgcs1,Srebf1,Onecut1,Ppard,Igfbp3,Sigmar1,Cyp7b1,Sc5d,Ppp1r3b,Por,Saa2,Gpcpd1,Apoa4,Insig1,Etnk2,Chka,Cyp7a1,Lipa,Gne,Pfkfb1,Fdps,Pcsk9,Gm6644,Cyp2d40,Pfkfb3,Ppp1r3c,Saa1,
GO:0006631	fatty acid metabolic process	22 of 320 in the list	1.17e-05	6	16	Cpt1a,Avpr1a,Cyp4a12b,Cyp4a14,Srebf1,Scd1,Crot,Ppard,Elovl5,Elovl3,Fasn,Sc5d,Lpl,Eci2,Cyp2j9,Cyp2d40,Elovl6,Cyp2b9,Por,Lpin1,Acly,Acsl3,
GO:0008202	steroid metabolic process	21 of 320 in the list	1.92e-05	9	12	Cyp8b1,Cyp17a1,Insig1,Sult1e1,Pmvk,Hmgcs1,Cyp7a1,Srebf1,Ppard,Cyp1a2,Sigmar1,Sgpl1,Fdps,Cyp7b1,Prlr,Pcsk9,Sc5d,Por,Saa2,Apoa4,Saa1,
GO:0009719	response to endogenous stimulus	43 of 320 in the list	0.00012	20	23	Nr1d1,Avpr1a,Pck1,Cyp17a1,Cyp4a12b,Cyp4a14,Hmgcs1,Srebf1,Asns,Btg1,Gclc,Socs2,Ppard,Acta1,Orm3,Sparc,Defb1,Cyp2c38,Il6ra,Alas1,Por,Orm2,Cyp2b10,Junb,Insig1,Inhba,Serpina3f,Nr1d2,Mb,Cyp2c29,Crot,Pfkfb1,Cyp1a2,Fdps,Ccne1,Pcsk9,Hmox1,Cyp2b9,Cdkn1a,Lpin1,Serpina3g,Igfbp2,Cyp2c39,
GO:0009725	response to hormone stimulus	39 of 320 in the list	0.00013	19	20	Nr1d1,Avpr1a,Pck1,Cyp17a1,Cyp4a12b,Hmgcs1,Srebf1,Asns,Btg1,Socs2,Ppard,Acta1,Orm3,Sparc,Defb1,Cyp2c38,Il6ra,Alas1,Por,Orm2,Cyp2b10,Junb,Insig1,Inhba,Serpina3f,Nr1d2,Cyp2c29,Pfkfb1,Cyp1a2,Fdps,Ccne1,Pcsk9,Hmox1,Cyp2b9,Cdkn1a,Lpin1,Serpina3g,Igfbp2,Cyp2c39,
GO:0010033	response to organic substance	62 of 320 in the list	0.00016	29	33	Nr1d1,Gbp10,Cpt1a,Avpr1a,Mthfr,Pck1,Cyp17a1,Cyp4a12b,Hmgcs1,Srebf1,Asns,Btg1,Socs2,Raet1a,Ppard,Acta1,Gbp6,Hdac5,Cyp7b1,Orm3,Sparc,Cxcl10,Defb1,Cyp2c38,Jun,Ifi202b,Gbp11,Il6ra,Por,Alas1,Orm2,Ifit1,Cyp2b10,Junb,Insig1,Cebpb,Cdh1,Inhba,Serpina3f,Nr1d2,Cyp7a1,Cyp2c29,Aqp8,Pfkfb1,Cyp1a2,Fdps,Lcn2,Ccne1,Pcsk9,Hmox1,Cyp2j9,Cyp2d40,Col3a1,Cyp2b9,Cdkn1a,Ces2c,Lpin1,Igfbp2,Serpina3g,Cyp2c39,Gm4951,Acsl3,
GO:0006721	terpenoid metabolic process	11 of 320 in the list	0.0003	4	7	Cyp2c37,Cyp2c38,Cyp2d40,Cyp2j9,Cyp2c50,Cyp2c53-ps,Cyp2c39,Cyp26a1,Cyp1a2,Rbp1,Rdh9,
GO:0008610	lipid biosynthetic process	18 of 320 in the list	0.00034	8	10	Cyp8b1,Avpr1a,Thrsp,Cyp17a1,Insig1,Etnk2,Chka,Cyp4a14,Hmgcs1,Cyp1a2,Gne,Fdps,Elovl5,Cyp7b1,Elovl3,Sc5d,Elovl6,Rdh9,
GO:0035336	long-chain fatty-acyl-CoA metabolic process	6 of 320 in the list	0.00051	0	6	Fasn,Acly,Elovl6,Elovl5,Elovl3,Acsl3,
GO:0042493	response to drug	10 of 320 in the list	0.00074	2	8	Cyp2b10,Cyp2c37,Cyp2c38,Cyp2a5,Cyp2b9,Cyp2c53-ps,Cyp2c50,Cyp2a4,Cyp2c39,Cyp1a2,
GO:0006637	acyl-CoA metabolic process	6 of 320 in the list	0.00116	0	6	Fasn,Acly,Elovl6,Elovl5,Elovl3,Acsl3,
GO:0035337	fatty-acyl-CoA metabolic process	6 of 320 in the list	0.00116	0	6	Fasn,Acly,Elovl6,Elovl5,Elovl3,Acsl3,
GO:0035383	thioester metabolic process	6 of 320 in the list	0.00116	0	6	Fasn,Acly,Elovl6,Elovl5,Elovl3,Acsl3,
GO:0031667	response to nutrient levels	24 of 320 in the list	0.00129	11	13	Mthfr,Cyp17a1,Hmgcs1,Asns,Srebf1,Cyp2c29,Ppard,Rbp1,Lcn2,Orm3,Ccne1,Sparc,Cxcl10,Pcsk9,Hmox1,Cyp2c38,Jun,Por,Angptl4,Apoa4,Igfbp2,Orm2,Cyp2c39,Acsl3,
GO:0009991	response to extracellular stimulus	25 of 320 in the list	0.00193	12	13	Mthfr,Cyp17a1,Hmgcs1,Asns,Srebf1,Cyp2c29,Ppard,Rbp1,Lcn2,Orm3,Ccne1,Sparc,Pcsk9,Cxcl10,Hmox1,Cyp2c38,Jun,Alas1,Por,Angptl4,Apoa4,Igfbp2,Orm2,Cyp2c39,Acsl3,
GO:0046486	glycerolipid metabolic process	17 of 320 in the list	0.00256	6	11	Cpt1a,Thrsp,Insig1,Etnk2,Chka,Pnpla3,Elovl5,Elovl3,Fasn,Pcsk9,Lpl,Lpin2,Elovl6,Acly,Lpin1,Apoa4,Acsl3,
GO:0009617	response to bacterium	21 of 320 in the list	0.00266	11	10	Nr1d1,Gbp10,Cyp17a1,Mbl2,Cebpb,Scd1,Cyp2c29,Raet1a,Cyp1a2,Gbp6,Lcn2,Orm3,Sparc,Cxcl10,Cyp2c38,Jun,Gbp11,Il6ra,Orm2,Cyp2c39,Gm4951,
GO:0046889	positive regulation of lipid biosynthetic process	6 of 320 in the list	0.00321	3	3	Por,Srebf1,Cyp17a1,Apoa4,Mid1ip1,Fdps,
GO:0044237	cellular metabolic process	172 of 320 in the list	0.00414	72	100	Cyp8b1,Gm6793,Abca8a,Pmvk,Rpl26,Ccrn4l,Hmgcs1,Asns,Tuba4a,Hba-a1,Igfbp3,Pim3,Gm15772,Il6ra,Gpcpd1,Hspa1a,Acly,Tubb5,Abca8b,Cyp2b10,Insig1,Ces1d,Tsc22d1,Lipa,Cyp7a1,Scd1,Mthfs,Gne,Oat,Pnpla3,Prlr,Fasn,Gstt2,Lpin2,Slc7a2,Cyp2j9,Isg15,Elovl6,Cyp2b9,Abcd2,Gm12191,Wrnip1,Lpin1,Pfkfb3,St3gal1,Acsl3,Mthfr,Gpt2,Mcm10,Maff,Nceh1,Cyp4a14,Tubb4b,Rapgef4,Ube2l6,Gclc,Nnmt,Ppard,Gm6682,Sigmar1,Acta1,Hdac5,Cyp7…
GO:0051239	regulation of multicellular organismal process	46 of 320 in the list	0.00487	20	26	Avpr1a,Mafb,Rapgef4,Ube2l6,Srebf1,Btg1,Raet1a,Hba-a1,Ppard,Igfbp3,Hdac5,Hopx,Jun,Psen2,Il6ra,Tnnt3,Ces4a,Saa2,Hspa1a,Plk3,C6,Cebpb,Cdh1,Inhba,Bcl6,Ces1d,Ces1f,Ces1b,Serpine2,Fdps,Rbp1,Ces1e,Pcsk9,Ccr3,Hmox1,Isg15,Hspa1b,Ces1g,Rnf125,Nlrp12,Ces2c,Errfi1,Camk2b,Usp2,Irf7,Saa1,
GO:0007584	response to nutrient	16 of 320 in the list	0.00634	5	11	Ccne1,Mthfr,Sparc,Cyp17a1,Cxcl10,Hmox1,Cyp2c38,Hmgcs1,Srebf1,Cyp2c29,Igfbp2,Orm2,Cyp2c39,Ppard,Rbp1,Orm3,

## Sheet: L-FT
GO_ID	GO_name	DEGs_number	P_value	upregulation	downregulation	DEGs
GO:0042598	vesicular fraction	33 of 225 in the list	3.03e-14	18	15	Sort1,Cyp2c37,Ugt1a5,Cyp17a1,BC089597,Cyp2c54,Rdh16,Chpt1,Cyp4a12b,Cyp2c55,Cyp4a14,Fmo5,Calr,Cyp7a1,Scd1,Dct,Ces1b,Cyp26a1,Cyp2c68,Cyp7b1,Cyp4a10,Ugt2b38,Hmox1,Cyp2a5,Cyp2b9,Aldh3a2,Hsp90b1,Cyp2c50,Por,Cyp3a59,Cyp46a1,Cyp2a4,Ugt1a10,
GO:0005624	membrane fraction	34 of 225 in the list	1.46e-10	19	15	Sort1,Cyp2c37,Ugt1a5,Cyp17a1,Arsa,BC089597,Cyp2c54,Rdh16,Chpt1,Cyp4a12b,Cyp2c55,Cyp4a14,Fmo5,Calr,Cyp7a1,Scd1,Dct,Ces1b,Cyp26a1,Cyp2c68,Cyp7b1,Cyp4a10,Ugt2b38,Hmox1,Cyp2a5,Cyp2b9,Aldh3a2,Hsp90b1,Cyp2c50,Por,Cyp3a59,Cyp46a1,Cyp2a4,Ugt1a10,
GO:0000267	cell fraction	53 of 225 in the list	1.05e-07	30	23	Sort1,Pck1,Cyp17a1,Arsa,BC089597,Rdh16,Fgf21,Chpt1,Cyp4a12b,Slco2a1,Cyp4a14,Fmo5,Dct,Asns,Calr,Raet1a,Lyve1,Hba-a1,Actb,Igfbp3,Cyp2c68,Cyp7b1,Cyp4a10,Ugt2b38,Cyp2c50,Por,Cyp46a1,Raet1d,Acmsd,Gstm2,Ugt1a5,Cyp2c37,Cyp2c54,Cyp2c55,Rgs16,As3mt,Cyp7a1,Scd1,Crot,Ces1b,Cyp26a1,Serpine2,Hmox1,Cyp2a5,Cyp2b9,Pklr,Aldh3a2,Hsp90b1,Cyp3a59,Cyp2a4,Hsp90aa1,Ugt1a10,Got1,
GO:0031090	organelle membrane	51 of 225 in the list	1.87e-06	29	22	Gbp10,Sort1,Arg1,Cyp17a1,Coq10b,Cyp4a12b,Cyp4a14,Fmo5,Dct,Calr,Gsta1,Bnip3,Gbp6,Cyp2c68,Cyp7b1,Cyp4a10,Ugt2b38,Cyp2c50,Por,Cyp46a1,Fitm1,Abca8b,Cd74,Ugt1a5,Cyp2c37,Gsta2,Cyp2c54,BC002163,Retsat,Cyp2c55,Iigp1,Scd1,Cyp7a1,Irgm1,St3gal5,Cyp26a1,Elovl3,Slc25a25,Hmox1,Derl3,Lpin2,Cyp2a5,Aldh3a2,Cyp2b9,Hsp90b1,Moxd1,Prodh,Cyp3a59,Cyp2a4,Ugt1a10,Irf7,
GO:0005626	insoluble fraction	38 of 225 in the list	7.1e-05	21	17	Sort1,Cyp17a1,Arsa,BC089597,Rdh16,Chpt1,Cyp4a12b,Slco2a1,Cyp4a14,Fmo5,Dct,Calr,Lyve1,Cyp2c68,Cyp7b1,Cyp4a10,Ugt2b38,Cyp2c50,Por,Cyp46a1,Ugt1a5,Cyp2c37,Cyp2c54,Cyp2c55,Rgs16,Scd1,Cyp7a1,Ces1b,Cyp26a1,Serpine2,Hmox1,Cyp2a5,Aldh3a2,Cyp2b9,Hsp90b1,Cyp3a59,Cyp2a4,Ugt1a10,
GO:0044432	endoplasmic reticulum part	15 of 225 in the list	0.0006	6	9	Ces1e,Derl3,BC089597,Rdh16,Entpd5,Aldh3a2,Hsp90b1,Calr,Scd1,Fmo5,Apoa4,Ces1f,Ces1b,Pdia6,Pdia4,
GO:0044421	extracellular region part	35 of 225 in the list	0.00209	16	19	Arg1,Mbl2,Ahsg,Arsa,Calr,Igfbp3,Orm3,Igfbp1,Manf,Sparc,Cxcl10,C4a,Saa2,Cxcl9,Angptl4,Mug2,Apoa4,Orm2,C6,Fgl1,Tnfaip2,Inhba,Ces1b,Serpine2,Klk14,Lcn2,Timp4,Ccr3,Tff3,Hmox1,Lpl,Gm6644,Isg15,Hsp90aa1,Saa1,
GO:0005783	endoplasmic reticulum	16 of 225 in the list	0.00243	6	10	Ces1e,Derl3,BC089597,Rdh16,Entpd5,Aldh3a2,Hsp90b1,Calr,Scd1,Fmo5,Apoa4,Ces1f,Sdf2l1,Ces1b,Pdia6,Pdia4,
GO:0005576	extracellular region	35 of 225 in the list	0.00413	16	19	Arg1,Mbl2,Ahsg,Arsa,Calr,Igfbp3,Orm3,Igfbp1,Manf,Sparc,Cxcl10,C4a,Saa2,Cxcl9,Angptl4,Mug2,Apoa4,Orm2,C6,Fgl1,Tnfaip2,Inhba,Ces1b,Serpine2,Klk14,Lcn2,Timp4,Ccr3,Tff3,Hmox1,Lpl,Gm6644,Isg15,Hsp90aa1,Saa1,
GO:0005615	extracellular space	6 of 225 in the list	0.00768	3	3	Saa2,Apoa4,Lpl,Inhba,Igfbp3,Saa1,
GO:0004497	monooxygenase activity	19 of 223 in the list	5.13e-12	11	8	Cyp2c37,Cyp17a1,Cyp2c54,Cyp4a12b,Cyp2c55,Cyp4a14,Cyp7a1,Fmo5,Cyp26a1,Cyp2c68,Cyp7b1,Cyp4a10,Cyp2a5,Cyp2b9,Moxd1,Cyp2c50,Cyp46a1,Cyp3a59,Cyp2a4,
GO:0016491	oxidoreductase activity	38 of 223 in the list	1.93e-10	26	12	Uox,Cyp17a1,Dmgdh,BC089597,Rdh16,Cyp4a12b,Cyp4a14,Fmo5,Aass,Aldh1l1,Akr1e1,Cyp2c68,Cyp7b1,Cyp4a10,Cyp2c50,Por,Cyp46a1,Cyp2c37,Cyp2c54,BC002163,Retsat,Cyp2c55,Scd1,Cyp7a1,Cyp26a1,Pdia4,Hmox1,Gm6644,Cyp2a5,Acadm,AW495222,Aldh3a2,Cyp2b9,Moxd1,Cyp3a59,Prodh,Cyp2a4,Pdia6,
GO:0005506	iron ion binding	21 of 223 in the list	5.73e-10	9	12	Cyp2c37,Cyp17a1,Cyp2c54,Cyp4a12b,Cyp2c55,Cyp4a14,Cyp7a1,Hba-a1,Cyp26a1,Cyp2c68,Cyp7b1,Cyp4a10,Hmox1,Hbb-bs,Cyp2a5,Cyp2b9,Cyp2c50,Cyp3a59,Cyp46a1,Cyp2a4,Hbb-b1,
GO:0016705	oxidoreductase activity, acting on paired donors, with incorporation or reduction of molecular oxygen	18 of 223 in the list	2.59e-08	9	9	Cyp4a10,Cyp2c37,Hmox1,Cyp2c54,Cyp2a5,Cyp4a12b,Cyp2b9,Cyp2c55,Cyp4a14,Cyp2c50,Scd1,Fmo5,Moxd1,Cyp46a1,Cyp3a59,Cyp2a4,Cyp2c68,Cyp7b1,
GO:0016712	oxidoreductase activity, acting on paired donors, with incorporation or reduction of molecular oxygen, reduced flavin or flavoprotein as one donor, and incorporation of one atom of oxygen	10 of 223 in the list	1.12e-05	2	8	Cyp2c37,Cyp2c54,Cyp2a5,Cyp4a12b,Cyp2b9,Cyp2c55,Cyp2c50,Cyp3a59,Cyp2a4,Cyp2c68,
GO:0003824	catalytic activity	117 of 223 in the list	6.27e-05	80	37	Arg1,Uox,Pck1,Cyp17a1,Dmgdh,Rdh16,Upp2,Chpt1,Gls2,Dct,Aass,Asns,Gdpd3,Gsta1,Ugt2b38,Tat,Pim3,Rnase2a,Pdk2,Entpd5,Mettl20,Gnmt,Cyp2c50,Alas1,Sult1a1,Dnaic1,Abca8b,Gstm2,Cyp2c37,Ugt1a5,Cth,Chka,Retsat,Scd1,Cyp7a1,Tubb2a,Ces1f,Acnat2,Oat,Pnpla3,Capn8,Gstt2,Gstm3,Hectd2,Lpin2,Dynlt1b,Cyp2b9,Rnf125,Abcd2,Ces2c,Prodh,Pdia6,Sult2a7,Sult1d1,Usp2,Man2a1,Gpt2,Arsa,BC089597,Sds,Cyp4a12b,Cyp4a14,Ube2l6,Fmo5,…
GO:0048037	cofactor binding	13 of 223 in the list	0.00138	12	1	Dmgdh,Gpt2,Cth,Tat,Acadm,Sds,AW495222,Alas1,Fmo5,Por,Gclc,Oat,Got1,
GO:0008395	steroid hydroxylase activity	5 of 223 in the list	0.00412	4	1	Cyp7a1,Cyp17a1,Cyp3a59,Cyp7b1,Cyp2c55,
GO:0016645	oxidoreductase activity, acting on the CH-NH group of donors	5 of 223 in the list	0.00611	5	0	Aass,Prodh,Dmgdh,Aldh1l1,AW495222,
GO:0019748	secondary metabolic process	17 of 225 in the list	1.61e-10	12	5	Cyp2c37,Ugt1a5,BC089597,Rdh16,Retsat,As3mt,Dct,Cyp26a1,Rbp1,Cyp2a5,Por,Cyp2c50,Cyp3a59,Cyp2a4,Sult1a1,Ugt1a10,Acmsd,
GO:0006629	lipid metabolic process	46 of 225 in the list	2.86e-10	30	16	Cyp17a1,BC089597,Rdh16,Chpt1,Cyp4a12b,Cyp4a14,Ppard,Cyp7b1,Cyp4a10,Fabp5,Cyp2c50,Por,Saa2,Cyp46a1,Angptl4,Apoa4,Sult1a1,Cd74,Ugt1a5,Cyp2c37,Thrsp,Sult1e1,Etnk2,Retsat,Chka,Scd1,Cyp7a1,St3gal5,Pctp,Crot,Pnpla3,Cyp26a1,Rbp1,Elovl3,Prlr,Lpl,Gm6644,Lpin2,Cyp2a5,Acadm,Cyp2b9,Cyp3a59,Cyp2a4,Ugt1a10,Sult2a7,Saa1,
GO:0044281	small molecule metabolic process	71 of 225 in the list	1.78e-09	52	19	Arg1,Uox,Pck1,Cyp17a1,Dmgdh,Rdh16,Upp2,Chpt1,Gls2,Dct,Aass,Asns,Gdpd3,Igfbp3,Igfbp1,Tat,Pdk2,Entpd5,Gnmt,Saa2,Apoa4,Sult1a1,Cd74,Abca8b,Cth,Chka,Scd1,Cyp7a1,Tubb2a,Acnat2,Oat,Pnpla3,Lpin2,Cyp2b9,Abcd2,Prodh,Pdia6,Gpt2,Man2a1,BC089597,Sds,Cyp4a12b,Cyp4a14,Aldh1l1,Gclc,Ppard,Gde1,Nnmt,Cyp7b1,Cyp4a10,Fabp5,Por,Cyp46a1,Acmsd,Thrsp,Etnk2,Bhmt,As3mt,Pctp,Crot,Cyp26a1,Pdia4,Elovl3,Lpl,Gm6644,Acadm,AW495…
GO:0042221	response to chemical stimulus	77 of 225 in the list	3.03e-09	43	34	Sort1,Arg1,Pck1,Cyp17a1,Asns,Calr,Gsta1,Bnip3,Hba-a1,Sparc,Ugt2b38,Tat,Ifi202b,Cyp2c50,Alas1,Saa2,Apoa4,Sult1a1,Orm2,Raet1d,Gstm2,Ugt1a5,Cyp2c37,Nr1d2,Cyp7a1,Ndrg1,Gstm3,Tff3,Cyp2b9,Hsp90b1,Ces2c,Sult2a7,Aqp4,Nr1d1,Gbp10,Egr1,Arsa,Ahsg,Sds,Cyp4a12b,Cyp4a14,Gclc,Ppard,Raet1a,Actb,Ccnd1,Gbp6,Orm3,Cyp7b1,Kcnk1,Cxcl10,Por,Ifit1,Gsta2,Cdh1,Inhba,As3mt,Iigp1,Crot,Ces1b,Rbp1,Lcn2,Timp4,Ccr3,Hmox1,Lpl,Gm…
GO:0006066	alcohol metabolic process	31 of 225 in the list	2.09e-08	26	5	Pck1,Man2a1,Cyp17a1,Dmgdh,Etnk2,Sds,Chka,Chpt1,Cyp7a1,Gdpd3,Pctp,Gde1,Ppard,Igfbp3,Cyp7b1,Igfbp1,Fabp5,Gm6644,Tat,Entpd5,Acadm,Pdk2,AW495222,Gnmt,Pklr,Por,Saa2,Cyp46a1,Apoa4,Got1,Saa1,
GO:0019752	carboxylic acid metabolic process	37 of 225 in the list	2.31e-08	28	9	Arg1,Pck1,Dmgdh,Gpt2,Sds,Cyp4a12b,Gls2,Cyp4a14,Dct,Aass,Asns,Gclc,Ppard,Cyp4a10,Tat,Pdk2,Gnmt,Por,Cd74,Acmsd,Cth,Bhmt,Scd1,Crot,Acnat2,Oat,Elovl3,Lpl,Lpin2,Acadm,AW495222,Abcd2,Pklr,Cyp2b9,Gm9199,Prodh,Got1,
GO:0043436	oxoacid metabolic process	37 of 225 in the list	2.82e-08	28	9	Arg1,Pck1,Dmgdh,Gpt2,Sds,Cyp4a12b,Gls2,Cyp4a14,Dct,Aass,Asns,Gclc,Ppard,Cyp4a10,Tat,Pdk2,Gnmt,Por,Cd74,Acmsd,Cth,Bhmt,Scd1,Crot,Acnat2,Oat,Elovl3,Lpl,Lpin2,Acadm,AW495222,Abcd2,Pklr,Cyp2b9,Gm9199,Prodh,Got1,
GO:0042180	cellular ketone metabolic process	37 of 225 in the list	4.34e-08	28	9	Arg1,Pck1,Dmgdh,Gpt2,Sds,Cyp4a12b,Gls2,Cyp4a14,Dct,Aass,Asns,Gclc,Ppard,Cyp4a10,Tat,Pdk2,Gnmt,Por,Cd74,Acmsd,Cth,Bhmt,Scd1,Crot,Acnat2,Oat,Elovl3,Lpl,Lpin2,Acadm,AW495222,Abcd2,Pklr,Cyp2b9,Gm9199,Prodh,Got1,
GO:0006082	organic acid metabolic process	37 of 225 in the list	4.69e-08	28	9	Arg1,Pck1,Dmgdh,Gpt2,Sds,Cyp4a12b,Gls2,Cyp4a14,Dct,Aass,Asns,Gclc,Ppard,Cyp4a10,Tat,Pdk2,Gnmt,Por,Cd74,Acmsd,Cth,Bhmt,Scd1,Crot,Acnat2,Oat,Elovl3,Lpl,Lpin2,Acadm,AW495222,Abcd2,Pklr,Cyp2b9,Gm9199,Prodh,Got1,
GO:0044106	cellular amine metabolic process	27 of 225 in the list	8.16e-08	24	3	Arg1,Dmgdh,Gpt2,Cth,Etnk2,Sds,Bhmt,Chka,Chpt1,Gls2,Asns,Aass,Dct,Gclc,Oat,Fabp5,Tat,Acadm,AW495222,Gnmt,Gm9199,Por,Moxd1,Prodh,Sult1a1,Got1,Acmsd,
GO:0050896	response to stimulus	100 of 225 in the list	2.96e-07	53	47	Sort1,Arg1,Pck1,Cyp17a1,Mbl2,Bst2,Per1,Asns,Calr,Gsta1,Bnip3,Lyve1,Hba-a1,Sparc,Ugt2b38,Tat,Mup20,Ifi202b,Cyp2c50,Alas1,Saa2,Cxcl9,Angptl4,Apoa4,Sult1a1,Orm2,Cd74,C6,Raet1d,Gstm2,Cyp2c37,Ugt1a5,Nr1d2,Cyp7a1,Scd1,Ndrg1,Obp2a,Gstm3,Tff3,Slc7a2,Isg15,Cyp2b9,Hsp90b1,Ces2c,Sult2a7,Aqp4,Irf7,Gbp10,Nr1d1,Egr1,Arsa,Ahsg,Sds,Cyp4a12b,Cyp4a14,Gclc,Ppard,Raet1a,Actb,Gbp6,Ccnd1,Cyp7b1,Orm3,Manf,Kcnk1,Fabp5,C…
GO:0009308	amine metabolic process	29 of 225 in the list	2.97e-07	24	5	Arg1,Dmgdh,Gpt2,Cth,Etnk2,Sds,Bhmt,Chka,Chpt1,Gls2,Asns,Aass,Dct,Gclc,Lyve1,Oat,Fabp5,Tat,Acadm,Itih2,AW495222,Gnmt,Gm9199,Por,Moxd1,Prodh,Sult1a1,Got1,Acmsd,
GO:0010033	response to organic substance	52 of 225 in the list	3.37e-06	30	22	Gbp10,Nr1d1,Sort1,Arg1,Pck1,Egr1,Cyp17a1,Ahsg,Arsa,Cyp4a12b,Asns,Calr,Raet1a,Ppard,Gbp6,Ccnd1,Cyp7b1,Orm3,Kcnk1,Sparc,Ugt2b38,Cxcl10,Tat,Ifi202b,Por,Alas1,Sult1a1,Orm2,Ifit1,Raet1d,Gstm2,Ugt1a5,Cdh1,Inhba,Nr1d2,Cyp7a1,Iigp1,Lcn2,Timp4,Gstm3,Tff3,Hmox1,Acadm,Cyp2b9,Pklr,Hsp90b1,Cdkn1a,Ces2c,Hsp90aa1,Ugt1a10,Got1,Aqp4,
GO:0009725	response to hormone stimulus	34 of 225 in the list	3.51e-06	20	14	Nr1d1,Sort1,Arg1,Pck1,Egr1,Ugt1a5,Cyp17a1,Ahsg,Arsa,Nr1d2,Inhba,Cyp4a12b,Asns,Calr,Ppard,Ccnd1,Orm3,Timp4,Sparc,Ugt2b38,Tff3,Gstm3,Hmox1,Tat,Acadm,Cyp2b9,Pklr,Cdkn1a,Por,Alas1,Sult1a1,Hsp90aa1,Orm2,Got1,
GO:0009719	response to endogenous stimulus	37 of 225 in the list	3.86e-06	21	16	Nr1d1,Sort1,Arg1,Pck1,Egr1,Cyp17a1,Ahsg,Arsa,Cyp4a12b,Cyp4a14,Asns,Calr,Gclc,Ppard,Ccnd1,Orm3,Sparc,Ugt2b38,Tat,Por,Alas1,Sult1a1,Orm2,Ugt1a5,Inhba,Nr1d2,Crot,Timp4,Gstm3,Tff3,Hmox1,Acadm,Pklr,Cyp2b9,Cdkn1a,Hsp90aa1,Got1,
GO:0070887	cellular response to chemical stimulus	18 of 225 in the list	9.06e-06	13	5	Nr1d1,Arg1,Egr1,Cyp17a1,Gsta2,Cdh1,Nr1d2,As3mt,Gsta1,Bnip3,Ppard,Lcn2,Ccr3,Hmox1,Por,Saa2,Saa1,Gstm2,
GO:0006520	cellular amino acid metabolic process	21 of 225 in the list	1.86e-05	20	1	Arg1,Dmgdh,Gpt2,Cth,Sds,Bhmt,Gls2,Asns,Aass,Dct,Gclc,Oat,Acadm,Tat,AW495222,Gnmt,Por,Gm9199,Prodh,Got1,Acmsd,
GO:0006790	sulfur compound metabolic process	13 of 225 in the list	2.82e-05	12	1	Gstt3,Gstt2,Sult1e1,Gsta2,Gstm3,Cth,Bhmt,Gnmt,Gclc,Sult1a1,Gsta1,Sult2a7,Gstm2,
GO:0008152	metabolic process	152 of 225 in the list	3.93e-05	95	57	Uox,Mbl2,Dmgdh,Rpl26,Chpt1,Ccrn4l,Asns,Calr,Bnip3,Hba-a1,Igfbp3,Pim3,Entpd5,Gm15772,Angptl4,Sult1a1,Abca8b,Ugt1a5,Tsc22d1,Cyp7a1,Scd1,Oat,Pnpla3,Capn8,Prlr,Gstt2,Gstm3,Lpin2,Slc7a2,Isg15,Cyp2b9,Abcd2,Prodh,Pdia6,Egr1,Gpt2,Arsa,Mcm10,Cyp4a14,Ube2l6,Gclc,Aldh1l1,Nnmt,Ppard,Akr1e1,Cyp7b1,Usp18,Cyp46a1,Cdh1,Inhba,Bhmt,Iigp1,St3gal5,Peg3os,Ces1b,Styk1,Cyp26a1,Rbp1,Lcn2,Klk14,Elovl3,Lpl,Acadm,AW495222,…
GO:0009698	phenylpropanoid metabolic process	6 of 225 in the list	8.43e-05	5	1	Por,Ugt1a5,Sult1a1,Cyp2a4,Ugt1a10,Cyp2a5,
GO:0044255	cellular lipid metabolic process	29 of 225 in the list	8.81e-05	15	14	Thrsp,Cyp2c37,Ugt1a5,BC089597,Etnk2,Rdh16,Chka,Retsat,Chpt1,Cyp4a12b,Cyp4a14,Scd1,St3gal5,Crot,Ppard,Pnpla3,Cyp26a1,Rbp1,Elovl3,Cyp4a10,Fabp5,Lpl,Lpin2,Acadm,Cyp2b9,Cyp2c50,Por,Apoa4,Cd74,
GO:0032787	monocarboxylic acid metabolic process	20 of 225 in the list	0.00023	12	8	Pck1,Sds,Cyp4a12b,Cyp4a14,Scd1,Crot,Acnat2,Ppard,Elovl3,Cyp4a10,Lpl,Lpin2,Acadm,Pdk2,Abcd2,Pklr,Cyp2b9,Gnmt,Por,Cd74,
GO:0044237	cellular metabolic process	130 of 225 in the list	0.00035	83	47	Uox,Dmgdh,Rpl26,Chpt1,Ccrn4l,Asns,Calr,Bnip3,Hba-a1,Igfbp3,Pim3,Entpd5,Gm15772,Sult1a1,Abca8b,Ugt1a5,Tsc22d1,Cyp7a1,Scd1,Oat,Pnpla3,Prlr,Gstt2,Gstm3,Lpin2,Slc7a2,Isg15,Cyp2b9,Abcd2,Prodh,Pdia6,Egr1,Gpt2,Arsa,Mcm10,Cyp4a14,Ube2l6,Gclc,Aldh1l1,Nnmt,Ppard,Cyp7b1,Usp18,Cyp46a1,Inhba,Bhmt,Iigp1,St3gal5,Peg3os,Ces1b,Styk1,Cyp26a1,Rbp1,Elovl3,Lpl,Acadm,AW495222,Gm9199,Mknk2,Cyp2a4,Pck1,Arg1,Cyp17a1,Upp2…
GO:0031667	response to nutrient levels	20 of 225 in the list	0.00062	14	6	Arg1,Cyp17a1,Arsa,Sds,Asns,Ppard,Rbp1,Ccnd1,Lcn2,Orm3,Sparc,Cxcl10,Hmox1,Acadm,Pklr,Por,Angptl4,Apoa4,Orm2,Sult2a7,
GO:0009991	response to extracellular stimulus	21 of 225 in the list	0.00065	15	6	Arg1,Cyp17a1,Arsa,Sds,Asns,Ppard,Rbp1,Ccnd1,Lcn2,Orm3,Sparc,Cxcl10,Hmox1,Acadm,Pklr,Alas1,Por,Angptl4,Apoa4,Orm2,Sult2a7,
GO:0006725	cellular aromatic compound metabolic process	14 of 225 in the list	0.00134	12	2	Uox,Ugt1a5,Ugt2b38,Cyp17a1,Cyp2a5,Tat,Upp2,Dct,Por,Aldh1l1,Sult1a1,Cyp2a4,Ugt1a10,Acmsd,
GO:0010035	response to inorganic substance	19 of 225 in the list	0.00219	9	10	Arg1,Cdh1,As3mt,Calr,Gclc,Ndrg1,Bnip3,Hba-a1,Ccnd1,Lcn2,Sparc,Gstm3,Hmox1,Tat,Acadm,Pklr,Cyp2b9,Cdkn1a,Alas1,
GO:0009617	response to bacterium	17 of 225 in the list	0.0032	10	7	Gbp10,Nr1d1,Arg1,Cyp17a1,Mbl2,Scd1,Iigp1,Raet1a,Gbp6,Lcn2,Orm3,Timp4,Sparc,Ugt2b38,Cxcl10,Orm2,Raet1d,
GO:0006090	pyruvate metabolic process	6 of 225 in the list	0.00422	6	0	Pck1,Pdk2,Acadm,Sds,Gnmt,Pklr,
GO:0006950	response to stress	49 of 225 in the list	0.0065	23	26	Gbp10,Arg1,Cyp17a1,Mbl2,Ahsg,Bst2,Asns,Gclc,Bnip3,Lyve1,Ppard,Hba-a1,Gbp6,Ccnd1,Orm3,Manf,Sparc,Fabp5,Cxcl10,Tat,C4a,Alas1,Saa2,Cxcl9,Angptl4,Mug2,Apoa4,Orm2,Ifit1,Cd74,C6,Inhba,Scd1,Iigp1,Irgm1,Lcn2,Wfdc12,Ccr3,Tff3,Hmox1,Acadm,Slc7a2,Pklr,Aldh3a2,Hsp90b1,Cdkn1a,Hsp90aa1,Aqp4,Saa1,
GO:0008202	steroid metabolic process	14 of 225 in the list	0.00752	12	2	Prlr,Cyp17a1,Sult1e1,Cyp7a1,Por,Saa2,Cyp46a1,Apoa4,Sult1a1,Pctp,Ppard,Ugt1a10,Cyp7b1,Saa1,
GO:0006721	terpenoid metabolic process	8 of 225 in the list	0.00938	4	4	Cyp2c37,Ugt1a5,BC089597,Rdh16,Retsat,Cyp2c50,Cyp26a1,Rbp1,
GO:0006720	isoprenoid metabolic process	9 of 225 in the list	0.00962	4	5	Cyp2c37,Ugt1a5,BC089597,Rdh16,Retsat,Cyp2c50,Ppard,Cyp26a1,Rbp1,

## Sheet: S-nonFT
GO_ID	GO_name	DEGs_number	P_value	upregulation	downregulation	DEGs
GO:0044421	extracellular region part	57 of 284 in the list	2.86e-10	42	15	Cd5l,Ecm1,Arg1,S100a9,Serpina1a,Ahsg,C3,Apoa2,Cfh,Fmo2,Fcna,Ccl19,Col4a2,Serpina1c,Il1b,Lox,Igfbp3,Fgfbp1,Lgals3,Apoe,C4b,S100a8,Spp1,Msr1,Pla2g7,Dmkn,Metrn,Ramp1,Alb,Chil1,Hp,Col15a1,Apoa1,Ccl9,Ccl6,Efemp1,Aspn,Serpinb1c,Saa3,Apod,Gdf1,Lyz1,Lbp,Lcn2,Pspn,Chil3,Lmcd1,Retn,Hmox1,Gm6644,Msln,Ccl8,Cfb,Frzb,Cers1,Pxdn,Cxcl13,
GO:0005576	extracellular region	57 of 284 in the list	1.07e-09	42	15	Cd5l,Ecm1,Arg1,S100a9,Serpina1a,Ahsg,C3,Apoa2,Cfh,Fmo2,Fcna,Ccl19,Col4a2,Serpina1c,Il1b,Lox,Igfbp3,Fgfbp1,Lgals3,Apoe,C4b,S100a8,Spp1,Msr1,Pla2g7,Dmkn,Metrn,Ramp1,Alb,Chil1,Hp,Col15a1,Apoa1,Ccl9,Ccl6,Efemp1,Aspn,Serpinb1c,Saa3,Apod,Gdf1,Lyz1,Lbp,Lcn2,Pspn,Chil3,Lmcd1,Retn,Hmox1,Gm6644,Msln,Ccl8,Cfb,Frzb,Cers1,Pxdn,Cxcl13,
GO:0030017	sarcomere	9 of 284 in the list	0.00361	6	3	Myoz3,Pdlim3,Csrp3,Ankrd23,Cryab,Ankrd1,Ankrd2,Hspb1,Actc1,
GO:0044449	contractile fiber part	9 of 284 in the list	0.00396	6	3	Myoz3,Pdlim3,Csrp3,Ankrd23,Cryab,Ankrd1,Ankrd2,Hspb1,Actc1,
GO:0000267	cell fraction	49 of 284 in the list	0.00755	38	11	Tspan13,Pygl,Nckap1l,Acaca,Ednrb,Gck,Pik3r1,Fmo2,Alas2,Srebf1,Aldh1a1,Hsd11b1,Hba-a1,Dusp1,Igfbp3,Alox5ap,Grb14,Cd24a,Rac2,Fos,Aars,Acly,Ldhb,Gbe1,Zwint,Lyz2,Gdf1,Scd1,Itgb2,Anxa7,Lyz1,Pgd,Hspb1,Actc1,Me1,Cdh5,Fasn,Hmox1,Cryab,Pnmt,Elovl6,Tkt,Cers1,Hba-a2,Pcx,Lrp1,Clec4a3,Nme1,Ppp1r3c,
GO:0009986	cell surface	15 of 284 in the list	0.00808	15	0	H2-Q7,Itgam,H2-Q6,Cd24a,H2-K1,Apoe,H2-Q9,Emr1,Cd55,Ccl19,H2-L,Fcgr2b,Fcer1g,Musk,Itgal,
GO:0043292	contractile fiber	11 of 284 in the list	0.0083	7	4	Myoz3,Pdlim3,Flnc,Csrp3,Ankrd23,Cryab,Acta2,Ankrd1,Ankrd2,Hspb1,Actc1,
GO:0030246	carbohydrate binding	21 of 269 in the list	0.00101	21	0	Chil1,Pygl,Mrc1,Cfh,Gck,Fcna,Clec4a1,Pgd,Gfpt2,Chil3,Itgam,Fgfbp1,Galnt15,Lgals3,Apoe,Clec10a,Tkt,Ccl8,Clec4a3,Gbe1,Siglec1,
GO:0019865	immunoglobulin binding	4 of 269 in the list	0.00331	4	0	Fcgr2b,Lgals3,Fcer1g,Fcgr3,
GO:0050896	response to stimulus	126 of 273 in the list	6.38e-11	91	35	Arg1,S100a9,Ndufs8,C3,Tyrobp,Cd55,Apoa2,Cfh,Gck,Alas2,Ankrd1,Srebf1,Slc11a1,Cybb,Hsd11b1,Hba-a1,Ifngr2,Egln3,Mpst,Cd24a,Plin2,Apoe,C4b,S100a8,Ifi202b,Mup20,Pla2g7,Fos,Aars,Neu2,Aacs,Enah,Musk,Cotl1,F13a1,Lyz2,Gm15441,Apoa1,Ccl6,Fscn1,Trp53i11,Igj,Saa3,Apod,Mb,Rorc,Itgb2,Scd1,Anxa7,Gm7334,Lbp,Fcer1g,Hspb1,Actc1,Me1,Pspn,Car3,Apobec1,Oxtr,Coq7,Serpina3n,Ccl8,Cfb,Pxdn,Lpin1,Fabp3,Hba-a2,Nme1,Cxcl13,…
GO:0006950	response to stress	76 of 273 in the list	9.8e-11	60	16	Arg1,S100a9,Ndufs8,C3,Tyrobp,Cd55,Cfh,Gck,Alas2,Ankrd1,Slc11a1,Cybb,Hba-a1,Egln3,Cd24a,Apoe,C4b,S100a8,Pla2g7,Fos,Aars,Aacs,Musk,Cotl1,F13a1,Gm15441,Lyz2,Apoa1,Saa3,Apod,Mb,Itgb2,Scd1,Anxa7,Gm7334,Lbp,Fcer1g,Hspb1,Car3,Apobec1,Oxtr,Coq7,Serpina3n,Ccl8,Cfb,Pxdn,Hba-a2,Cxcl13,Gmpr,Cd5l,Ahsg,Ednrb,Ccl19,Lox,Il1b,Aldh1a1,Hspb7,Dusp1,Alox5ap,Spp1,Itgal,Btg3,Hspb8,AI607873,Hp,H2-K1,Lyz1,Gng11,Lcn2,Oxct…
GO:0042221	response to chemical stimulus	91 of 273 in the list	2.22e-10	68	23	Arg1,S100a9,C3,Tyrobp,Cd55,Apoa2,Cfh,Gck,Alas2,Srebf1,Slc11a1,Cybb,Hsd11b1,Hba-a1,Mpst,Cd24a,Plin2,Apoe,S100a8,Ifi202b,Fos,Aars,Neu2,Aacs,Enah,Musk,Gm15441,Apoa1,Ccl6,Apod,Mb,Rorc,Itgb2,Anxa7,Lbp,Fcer1g,Actc1,Me1,Pspn,Apobec1,Oxtr,Coq7,Serpina3n,Ccl8,Cfb,Lpin1,Fabp3,Hba-a2,Nme1,Cxcl13,Serpina1a,Ahsg,Acaca,Ednrb,Pik3r1,Ccl19,Serpina1c,Lox,Il1b,Aldh1a1,Dusp1,Alox5ap,Spp1,Mest,Krt6b,Serpina3k,Rac2,C…
GO:0002376	immune system process	59 of 273 in the list	2.55e-10	46	13	H2-Q7,S100a9,Nckap1l,C3,Ednrb,Cd55,Apoa2,Cfh,Pik3r1,Mbp,Fcna,Alas2,Ccl19,Gm13305,Hbb-b2,Il1b,Pira1,Slc11a1,Grb14,Gm1821,Fyb,Cd24a,C4b,H2-L,Fos,Cd300lh,Itgal,Hbb-b1,AI607873,H2-Q6,Ccl9,Apoa1,Ccl6,Gm11711,H2-K1,H2-Q9,Igj,Crip3,Mb,Rorc,Itgb2,Lbp,Fcer1g,Il1r2,Mlf1,Vsig4,Chil3,Apobec1,Ifi30,Itgam,Hbb-bs,Fcgr3,Ccl8,Cfb,Rps6ka3,Pxdn,Fcgr2b,Nme1,Cxcl13,
GO:0006952	defense response	38 of 273 in the list	6.25e-08	37	1	Cd5l,S100a9,Ahsg,C3,Ednrb,Tyrobp,Cd55,Cfh,Ccl19,Il1b,Slc11a1,Cybb,Alox5ap,Cd24a,C4b,S100a8,Spp1,Pla2g7,Itgal,Cotl1,Lyz2,Hp,H2-K1,Saa3,Scd1,Itgb2,Lyz1,Lbp,Fcer1g,Lcn2,Chil3,Hmox1,Fcgr3,Serpina3n,Ccl8,Cfb,Siglec1,Cxcl13,
GO:0009611	response to wounding	23 of 273 in the list	2.66e-06	21	2	Arg1,Hp,Apoa1,Ahsg,C3,Ednrb,Saa3,Apod,Itgb2,Lox,Lbp,Il1b,Fcer1g,Slc11a1,Alox5ap,Cd24a,Hmox1,Mustn1,Apoe,S100a8,Fcgr3,Musk,F13a1,
GO:0051186	cofactor metabolic process	20 of 273 in the list	4.89e-06	14	6	Acaca,Gck,Fmo2,Alas2,Slc25a1,Pgd,Cbr2,Me1,Fasn,Hmox1,Mcee,Nmrk2,Elovl6,Coq7,Tkt,Tst,Acly,Ldhb,Pdk4,Acss2,
GO:0002474	antigen processing and presentation of peptide antigen via MHC class I	8 of 273 in the list	5.07e-06	8	0	H2-Q7,Ifi30,H2-Q6,H2-K1,H2-Q9,Fcgr3,H2-L,Fcer1g,
GO:0010033	response to organic substance	59 of 273 in the list	5.36e-06	45	14	Arg1,S100a9,Serpina1a,Ahsg,Acaca,Ednrb,Cd55,Apoa2,Cfh,Gck,Pik3r1,Srebf1,Serpina1c,Il1b,Lox,Aldh1a1,Slc11a1,Hsd11b1,Dusp1,Cd24a,Plin2,Apoe,S100a8,Spp1,Ifi202b,Serpina3k,Krt6b,Fos,Aars,Aacs,Neu2,Musk,Chil1,AI607873,Gm15441,Hp,Apoa1,Krt6a,Rorc,Anxa7,Lbp,Ar,Gng11,Actc1,Me1,Lcn2,Oxct1,Apobec1,Retn,Hmox1,Cryab,Oxtr,Serpina3n,Cfb,Fabp3,Lpin1,Fcgr2b,Klf10,Nme1,
GO:0006732	coenzyme metabolic process	17 of 273 in the list	2.43e-05	13	4	Acaca,Gck,Fmo2,Slc25a1,Pgd,Cbr2,Me1,Fasn,Mcee,Nmrk2,Elovl6,Coq7,Tkt,Acly,Ldhb,Pdk4,Acss2,
GO:0048002	antigen processing and presentation of peptide antigen	9 of 273 in the list	6.27e-05	9	0	H2-Q7,Ifi30,H2-Q6,H2-K1,H2-Q9,Fcgr3,H2-L,Fcgr2b,Fcer1g,
GO:0019882	antigen processing and presentation	10 of 273 in the list	7.66e-05	10	0	H2-Q7,Ifi30,H2-Q6,H2-K1,H2-Q9,Fcgr3,H2-L,Fcgr2b,Slc11a1,Fcer1g,
GO:0055114	oxidation-reduction process	21 of 273 in the list	8.15e-05	12	9	Ndufs8,Fabp1,Pygl,BC002163,Fmo2,Pgd,Gfpt2,Gng11,Cbr2,Cox7a2l,Fasn,Hmox1,Ndufs5,Idh2,Coq7,Atp5e,Tkt,Acly,Cox8b,Gbe1,Ppp1r3c,
GO:0010035	response to inorganic substance	23 of 273 in the list	0.00023	14	9	Krt14,Arg1,S100a9,Gm15441,Serpina1a,Hp,Pik3r1,Alas2,Mb,Xdh,Serpina1c,Anxa7,Hba-a1,Dusp1,Alox5ap,Lcn2,Apobec1,Hmox1,Cryab,S100a8,Fos,Hba-a2,Alb,
GO:0044281	small molecule metabolic process	68 of 273 in the list	0.00029	49	19	Arg1,Ankrd23,Apoa2,Gck,Srebf1,Gdpd3,Tuba4a,Igfbp3,Mpst,Apoe,Tst,Gpcpd1,Aars,Acly,Ldhb,Pdk4,Aacs,Nsun2,Apoa1,Atp6v0c,Scd1,Actc1,Me1,Apobec1,Fasn,Ptpla,Pnmt,Coq7,Elovl6,Atp5e,Fabp3,Lpin1,Pcx,Nme1,Acss2,Pfkfb3,Gmpr,Tuba8,Pygl,Acaca,Rasd2,Fmo2,Pik3r1,Inmt,Slc25a1,Aldh1a1,Alox5ap,Mcee,Idh2,Rac2,Mrap2,Gbe1,Gda,Thrsp,Fabp1,Tubb6,Xdh,Pgd,Fbp2,Gfpt2,Cbr2,Gng11,Gm6644,Cryab,Gamt,Tkt,Gm9199,Ppp1r3c,
GO:0048856	anatomical structure development	92 of 273 in the list	0.0003	60	32	Arg1,Nckap1l,Stfa3,Itga7,Apoa2,Rpl26,Gck,Mbp,Alas2,Srebf1,Hbb-b2,Hsd11b1,Hba-a1,Xirp1,Cd24a,Csrp3,Lgals3,Apoe,Fos,Aars,Ankrd2,Aacs,Enah,Musk,Gm15441,Apoa1,Efemp1,Fscn1,Ninj1,Apod,Mb,Rorc,Scd1,Vamp5,Actc1,Nrep,Pspn,Hbb-bs,Oxtr,Coq7,Msln,Lpin1,Hba-a2,Nme1,Cldn5,Cxcl13,Pfkfb3,Ecm1,Ahsg,Sox18,Ednrb,Pik3r1,Tnfrsf12a,Sprr1a,Col4a2,Lox,Gm13305,Aldh1a1,Cdkn1c,Dusp1,Pdlim3,Spp1,Mest,Acta2,Krt6b,Cd300lh,Me…
GO:0051346	negative regulation of hydrolase activity	17 of 273 in the list	0.00041	10	7	Ecm1,Serpina1a,Apoa1,BC100530,Ahsg,Nckap1l,C3,Stfa3,Apoa2,Serpinb1c,Serpina1c,Cryab,C4b,Serpina3n,Serpina3k,Rps6ka3,Lrp1,
GO:0006066	alcohol metabolic process	27 of 273 in the list	0.00056	21	6	Apoa1,Pygl,Apoa2,Gck,Pik3r1,Slc25a1,Srebf1,Gdpd3,Pgd,Gfpt2,Fbp2,Cbr2,Igfbp3,Cryab,Gm6644,Pnmt,Apoe,Tkt,Fabp3,Ldhb,Gpcpd1,Pcx,Pdk4,Gbe1,Ppp1r3c,Acss2,Pfkfb3,
GO:0006954	inflammatory response	14 of 273 in the list	0.00058	13	1	Hp,Ahsg,Cd24a,Hmox1,C3,Ednrb,S100a8,Fcgr3,Saa3,Itgb2,Lbp,Il1b,Fcer1g,Alox5ap,
GO:0015669	gas transport	6 of 273 in the list	0.00065	0	6	Mb,Hbb-bs,Hbb-b2,Hba-a2,Hba-a1,Hbb-b1,
GO:0002252	immune effector process	16 of 273 in the list	0.00085	16	0	C3,Cd55,Cfh,Fcna,Lbp,Il1b,Pira1,Fcer1g,Slc11a1,Apobec1,Cd24a,C4b,Fcgr3,Cfb,Fcgr2b,Itgal,
GO:0000302	response to reactive oxygen species	11 of 273 in the list	0.00093	6	5	Arg1,Gm15441,Hp,Hmox1,Cryab,Mb,Fos,Hba-a2,Hba-a1,Dusp1,Lcn2,
GO:0006091	generation of precursor metabolites and energy	19 of 273 in the list	0.00098	10	9	Ndufs8,Pygl,BC002163,Uqcr11,Gfpt2,Cybb,Gng11,Cox7a2l,Fasn,Ndufs5,Idh2,Coq7,Atp5e,Tkt,Acly,Cox8b,Gbe1,Ppp1r3c,Pfkfb3,
GO:0019318	hexose metabolic process	17 of 273 in the list	0.00104	15	2	Pygl,Gck,Pik3r1,Slc25a1,Pgd,Gfpt2,Fbp2,Cbr2,Igfbp3,Cryab,Tkt,Ldhb,Pcx,Pdk4,Gbe1,Ppp1r3c,Pfkfb3,
GO:0009725	response to hormone stimulus	33 of 273 in the list	0.00145	23	10	Arg1,Serpina1a,Ahsg,Cd55,Apoa2,Gck,Pik3r1,Srebf1,Serpina1c,Il1b,Lox,Aldh1a1,Hsd11b1,Dusp1,Cd24a,Spp1,Serpina3k,Fos,Aacs,Gm15441,Apoa1,Hp,Rorc,Ar,Gng11,Apobec1,Retn,Hmox1,Cryab,Oxtr,Serpina3n,Fabp3,Lpin1,
GO:0032787	monocarboxylic acid metabolic process	21 of 273 in the list	0.00147	13	8	Fabp1,Ankrd23,Acaca,Apoa2,Scd1,Srebf1,Pgd,Aldh1a1,Alox5ap,Fasn,Mcee,Ptpla,Elovl6,Lpin1,Fabp3,Ldhb,Acly,Pcx,Aacs,Pdk4,Acss2,
GO:0009719	response to endogenous stimulus	36 of 273 in the list	0.002	24	12	Arg1,Serpina1a,Ahsg,Cd55,Apoa2,Gck,Pik3r1,Srebf1,Serpina1c,Il1b,Lox,Aldh1a1,Hsd11b1,Dusp1,Cd24a,Spp1,Serpina3k,Fos,Aacs,Gm15441,Hp,Apoa1,Rorc,Mb,Ar,Gng11,Me1,Apobec1,Oxct1,Retn,Hmox1,Cryab,Oxtr,Serpina3n,Fabp3,Lpin1,
GO:0009607	response to biotic stimulus	25 of 273 in the list	0.00231	22	3	Arg1,S100a9,Lyz2,Hp,Ednrb,Cfh,Pik3r1,Ccl19,Scd1,Lyz1,Il1b,Lbp,Slc11a1,Hspb1,Ifngr2,Lcn2,Chil3,Cd24a,S100a8,Acta2,Ccl8,Cfb,Fos,Fcgr2b,Aars,
GO:0006733	oxidoreduction coenzyme metabolic process	8 of 273 in the list	0.00247	6	2	Tkt,Ldhb,Pgd,Cbr2,Coq7,Gck,Me1,Fmo2,
GO:0005975	carbohydrate metabolic process	26 of 273 in the list	0.00362	20	6	Chil1,Serpina1a,Pygl,Gck,Pik3r1,Slc25a1,Serpina1c,Gdpd3,Pgd,Gfpt2,Fbp2,Cbr2,Igfbp3,Chil3,Cryab,Gm6644,Idh2,Tkt,Gpcpd1,Ldhb,Acly,Pcx,Pdk4,Gbe1,Pfkfb3,Ppp1r3c,
GO:0043086	negative regulation of catalytic activity	20 of 273 in the list	0.00506	12	8	Ecm1,Serpina1a,Hp,Apoa1,BC100530,Ahsg,Nckap1l,C3,Stfa3,Ednrb,Apoa2,Serpinb1c,Serpina1c,Cdkn1c,Cryab,C4b,Serpina3n,Serpina3k,Rps6ka3,Lrp1,
GO:0051239	regulation of multicellular organismal process	41 of 273 in the list	0.00527	32	9	H2-Q7,Ecm1,Ahsg,Nckap1l,C3,Ednrb,Apoa2,Pik3r1,Mybph,Srebf1,Il1b,Hspb7,Slc11a1,Hba-a1,Igfbp3,Cd24a,Csrp3,Apoe,Spp1,Neu2,Musk,Alb,H2-Q6,Apoa1,H2-Q9,Aspn,Itgb2,Lbp,Ar,Fcer1g,Vsig4,Nrep,Chil3,Hmox1,Oxtr,Nmrk2,Fcgr3,Csf1r,Fcgr2b,Hba-a2,Klf10,
GO:0044262	cellular carbohydrate metabolic process	23 of 273 in the list	0.00577	17	6	Serpina1a,Pygl,Gck,Pik3r1,Slc25a1,Serpina1c,Gdpd3,Pgd,Gfpt2,Fbp2,Cbr2,Igfbp3,Cryab,Gm6644,Idh2,Tkt,Ldhb,Gpcpd1,Pcx,Pdk4,Gbe1,Ppp1r3c,Pfkfb3,
GO:0019362	pyridine nucleotide metabolic process	7 of 273 in the list	0.00805	6	1	Tkt,Ldhb,Pgd,Cbr2,Gck,Me1,Fmo2,
GO:0046496	nicotinamide nucleotide metabolic process	7 of 273 in the list	0.00805	6	1	Tkt,Ldhb,Pgd,Cbr2,Gck,Me1,Fmo2,
GO:0002483	antigen processing and presentation of endogenous peptide antigen	5 of 273 in the list	0.00867	5	0	H2-Q7,H2-L,H2-Q6,H2-K1,H2-Q9,
GO:0002484	antigen processing and presentation of endogenous peptide antigen via MHC class I via ER pathway	5 of 273 in the list	0.00867	5	0	H2-Q7,H2-L,H2-Q6,H2-K1,H2-Q9,
GO:0019885	antigen processing and presentation of endogenous peptide antigen via MHC class I	5 of 273 in the list	0.00867	5	0	H2-Q7,H2-L,H2-Q6,H2-K1,H2-Q9,
GO:0005996	monosaccharide metabolic process	17 of 273 in the list	0.00877	15	2	Pygl,Gck,Pik3r1,Slc25a1,Pgd,Gfpt2,Fbp2,Cbr2,Igfbp3,Cryab,Tkt,Ldhb,Pcx,Pdk4,Gbe1,Ppp1r3c,Pfkfb3,
GO:0006082	organic acid metabolic process	31 of 273 in the list	0.00907	19	12	Arg1,Fabp1,Ankrd23,Acaca,Apoa2,Scd1,Srebf1,Pgd,Aldh1a1,Gfpt2,Alox5ap,Me1,Fasn,Mpst,Mcee,Ptpla,Pnmt,Idh2,Gamt,Elovl6,Tst,Gm9199,Lpin1,Fabp3,Ldhb,Acly,Aars,Pcx,Aacs,Pdk4,Acss2,
GO:0051707	response to other organism	23 of 273 in the list	0.00919	20	3	Arg1,S100a9,Lyz2,Hp,Ednrb,Cfh,Pik3r1,Ccl19,Scd1,Lyz1,Il1b,Lbp,Slc11a1,Hspb1,Ifngr2,Lcn2,Chil3,S100a8,Acta2,Ccl8,Cfb,Fcgr2b,Fos,
GO:0006979	response to oxidative stress	12 of 273 in the list	0.00925	6	6	Arg1,Gm15441,Hp,Hmox1,Cryab,Coq7,Mb,Fos,Hba-a2,Hba-a1,Dusp1,Lcn2,

## Sheet: S-FT
GO_ID	GO_name	DEGs_number	P_value	upregulation	downregulation	DEGs
GO:0042611	MHC protein complex	17 of 290 in the list	3.28e-18	17	0	H2-Q7,H2-Q4,H2-Q6,H2-K1,H2-Q9,H2-Eb1,B2m,H2-Ea-ps,H2-Q2,H2-D1,H2-Q10,H2-Q8,H2-T24,H2-L,H2-Q5,H2-T23,Cd74,
GO:0044421	extracellular region part	69 of 290 in the list	1.07e-16	55	14	Arg1,S100a9,C3,Apoa2,Il18bp,1100001G20Rik,Trf,Sparc,Ccl5,Lgals3,Apoe,C4b,S100a8,Msr1,Adipoq,Lgals3bp,Pla2g7,Cfp,C6,Col15a1,Apoa1,Ccl6,Acp5,Aspn,Saa3,Apod,Lbp,Apoc1,C1qb,Cfd,Isg15,Ccl8,Cfb,Cxcl13,Cd5l,Agt,Orm1,Ccl7,Ccl2,B2m,Irgm2,Fcna,Mfap4,Ccl19,Serpina1c,Igtp,Postn,Cxcl10,Ccl12,Il4ra,Ccl4,Ramp1,Alb,Hp,Ccl9,C1qa,Lcn2,Chil3,Col1a2,Retn,Hmox1,Gm6644,Lipe,Col3a1,Cers1,Hsp90aa1,Col1a1,Saa1,Lep,
GO:0005576	extracellular region	70 of 290 in the list	1.51e-16	55	15	Arg1,S100a9,C3,Apoa2,Il18bp,1100001G20Rik,Trf,Sparc,Ccl5,Lgals3,Apoe,C4b,S100a8,Msr1,Adipoq,Lgals3bp,Pla2g7,Cfp,C6,Col15a1,Apoa1,Ccl6,Acp5,Aspn,Saa3,Apod,Lbp,Apoc1,C1qb,Cfd,Isg15,Ccl8,Cfb,Cxcl13,Cd5l,Agt,Orm1,Ccl7,Ccl2,B2m,Irgm2,Fcna,Mfap4,Ccl19,Serpina1c,Igtp,Postn,Cxcl10,Ccl12,Il4ra,Ccl4,Ramp1,Alb,Hp,Ccl9,C1qa,Eln,Lcn2,Chil3,Col1a2,Retn,Hmox1,Gm6644,Lipe,Col3a1,Cers1,Hsp90aa1,Col1a1,Saa1,Lep,
GO:0009986	cell surface	27 of 290 in the list	2.69e-11	27	0	H2-Q7,H2-Q4,H2-Q6,Sell,H2-K1,H2-Q9,Emr1,B2m,Ccl19,Gm11127,Ly6a,Fcgr1,H2-Q2,H2-D1,Cxcl10,Itgam,Cd274,Apoe,H2-Q10,H2-Q8,H2-L,Ccr5,Fcgr2b,H2-Q5,Ly6c2,H2-T23,Cd74,
GO:0005774	vacuolar membrane	11 of 290 in the list	1.12e-07	11	0	Gbp10,Gbp2,Gbp3,Gbp2b,Gbp7,Iigp1,Irgm1,Gbp9,Gbp4,Gm4951,Gbp6,
GO:0044437	vacuolar part	11 of 290 in the list	1.43e-07	11	0	Gbp10,Gbp2,Gbp3,Gbp2b,Gbp7,Iigp1,Irgm1,Gbp9,Gbp4,Gm4951,Gbp6,
GO:0005615	extracellular space	9 of 290 in the list	3.03e-05	7	2	Apoc1,Apoa1,C1qb,Apoe,Apoa2,Msr1,Saa3,Saa1,C1qa,
GO:0005773	vacuole	21 of 290 in the list	7.77e-05	21	0	Gbp10,Naaa,Dram1,Gbp2,Acp5,H2-Eb1,Gbp3,Irgm2,Gbp7,Iigp1,Irgm1,H2-Ea-ps,Igtp,Gbp9,Gbp6,Slc29a3,Ctss,Gbp2b,Gbp4,Cd74,Gm4951,
GO:0032994	protein-lipid complex	7 of 290 in the list	0.0003	5	2	Apoc1,Apoa1,Apoe,Apoa2,Msr1,Saa3,Saa1,
GO:0034358	plasma lipoprotein particle	7 of 290 in the list	0.0003	5	2	Apoc1,Apoa1,Apoe,Apoa2,Msr1,Saa3,Saa1,
GO:0042824	MHC class I peptide loading complex	3 of 290 in the list	0.00301	3	0	Tap1,Tapbp,Tap2,
GO:0003823	antigen binding	11 of 275 in the list	8.74e-12	11	0	H2-Q7,H2-Q4,Tapbp,H2-Q6,Tap2,H2-K1,H2-Q8,H2-Q9,Tap1,H2-Q5,H2-T23,
GO:0048020	CCR chemokine receptor binding	7 of 275 in the list	1.37e-07	7	0	Ccl5,Ccl9,Ccl6,Ccl2,Stat1,Ccl12,Ccl7,
GO:0005125	cytokine activity	11 of 275 in the list	1.98e-07	11	0	Ccl5,Ccl9,Cxcl10,Ccl6,Ccl2,Ccl12,Ccl7,Ccl4,Ccl19,Ccl8,Cxcl13,
GO:0042379	chemokine receptor binding	7 of 275 in the list	8.78e-07	7	0	Ccl5,Ccl9,Ccl6,Ccl2,Stat1,Ccl12,Ccl7,
GO:0019865	immunoglobulin binding	5 of 275 in the list	6.77e-05	5	0	Fcgr4,Fcgr2b,Lgals3,Fcgr1,Fcgr3,
GO:0046977	TAP binding	3 of 275 in the list	0.00369	3	0	Tap1,Tapbp,Tap2,
GO:0030246	carbohydrate binding	20 of 275 in the list	0.00421	19	1	Mrc1,Ccl2,Sell,Ccl7,Fcna,Clec4a1,Pgd,Gfpt2,Postn,Lyve1,Chil3,Ccl5,Itgam,Lgals3,Ccl12,Apoe,Clec10a,Tkt,Ccl8,Siglec1,
GO:0015440	peptide-transporting ATPase activity	3 of 275 in the list	0.00912	3	0	Tap1,Tapbp,Tap2,
GO:0002376	immune system process	109 of 291 in the list	1.53e-44	101	8	H2-Q7,S100a9,H2-Q4,Nlrc5,C3,Bst2,Apoa2,Gzma,Alas2,H2-Ea-ps,Hbb-b2,Gbp9,Il18bp,Bcl2a1b,Ccl5,Cd274,Aif1,C4b,H2-Q8,Cd300ld,Samhd1,Psmb10,H2-T24,Spi1,Fos,Cfp,Oasl1,H2-Q5,Cd74,C6,Ifi204,Oas1g,Apoa1,H2-Q6,Ccl6,Gbp5,Acp5,Crip3,Bcl3,Itgb2,Lbp,Gzmb,Oas3,H2-Q2,Hbb-bs,Cfd,C1qb,Mnda,Fcgr4,Ccl8,Gbp2b,Cfb,Psme2,H2-T23,Cxcl13,Irf7,Gbp10,Ccl2,Orm1,Ccl7,Gbp2,H2-Eb1,B2m,Fcna,Ccl19,C1qc,Gm13305,Pira1,Fcgr1,Gbp6,Cxc…
GO:0006952	defense response	80 of 291 in the list	1.46e-40	80	0	S100a9,Cd163,H2-Q4,Nlrc5,C3,Bst2,Tyrobp,Gbp7,Gbp9,Trf,Ccl5,Aif1,C4b,S100a8,Lgals3bp,Pla2g7,Cfp,C6,Cotl1,Serpina3h,Lyz2,Gbp5,Cyba,Acp5,Saa3,Scd1,Itgb2,Bcl3,Lbp,Hck,Dhx58,C1qb,Cfd,Serpina3n,Ccl8,Gbp2b,Cfb,H2-T23,Cxcl13,Gbp10,Cd5l,Orm1,Ccl7,Ccl2,Gbp2,Gbp3,B2m,Irgm2,Ccl19,Igtp,Fcgr1,Fpr2,Gbp6,Alox5ap,Cdo1,Cxcl10,Ccl12,Casp4,Pycard,Il4ra,Ccl4,Cebpa,Ifit1,Ncf1,Hp,H2-K1,Iigp1,Irgm1,Mx1,C1qa,Lcn2,Chil3,H…
GO:0006950	response to stress	124 of 291 in the list	4.5e-39	115	9	Arg1,S100a9,Cd163,H2-Q4,Nlrc5,C3,Tspo,Bst2,Tyrobp,Alas2,Ankrd1,Gbp7,Gbp9,Lyve1,Hba-a1,Il18bp,Trf,Ccl5,Sparc,Aif1,Apoe,C4b,S100a8,Psmb10,Lgals3bp,Pla2g7,Fos,Hspa1a,Cfp,Aacs,Cd74,C6,Cotl1,F13a1,Ifi204,Serpina3h,Lyz2,Apoa1,Gbp5,Cyba,Acp5,Saa3,Apod,Bcl3,Itgb2,Scd1,Gm7334,Lbp,Stat1,Hspb1,Hck,Car3,Dhx58,Cfd,C1qb,Hsph1,Hspa5,Mnda,Serpina3n,Fcgr4,Ccl8,Gbp2b,Cfb,Psme2,Hba-a2,H2-T23,Cxcl13,Cd5l,Gbp10,Agt,C…
GO:0050896	response to stimulus	167 of 291 in the list	1.64e-28	151	16	S100a9,Nlrc5,Tspo,Bst2,Tyrobp,Apoa2,Alas2,Hsd11b1,Hba-a1,1100001G20Rik,Sparc,Aif1,Mup20,Psmb10,Lgals3bp,Pla2g7,Fos,Hspa1a,Cfp,Aacs,Ifi204,Apoa1,Ccl6,Trp53i11,Gbp5,Cyba,Acp5,Ces1d,Itgb2,Scd1,Gm7334,Stat1,Hspb1,Actc1,Tgtp2,C1qb,Hspa5,Sp110,Mnda,Isg15,Ccl8,Gbp2b,Serpina3g,Hba-a2,H2-T23,Cxcl13,Cd5l,Gbp10,Ccl2,Orm1,Gbp2,B2m,Gbp3,Rasd2,Ccl19,Serpina1c,Igtp,Fcgr1,Gbp6,Cdo1,Cxcl10,Psmb9,Mndal,Oas1a,Ccl4,…
GO:0048002	antigen processing and presentation of peptide antigen	23 of 291 in the list	1.41e-25	23	0	H2-Q7,H2-Q4,H2-Q6,Tap2,H2-K1,H2-Q9,H2-Eb1,B2m,Gm11127,Tap1,Fcgr1,H2-Q2,H2-D1,Tapbp,H2-Q10,H2-Q8,Fcgr3,H2-T24,H2-L,Fcgr2b,H2-Q5,H2-T23,Cd74,
GO:0019882	antigen processing and presentation	25 of 291 in the list	5.24e-25	25	0	H2-Q7,H2-Q4,H2-Q6,Tap2,H2-K1,H2-Q9,H2-Eb1,B2m,Gm11127,Tap1,H2-Ea-ps,Fcgr1,H2-Q2,H2-D1,Tapbp,H2-Q10,H2-Q8,Fcgr3,H2-T24,H2-L,Fcgr2b,Psme2,H2-Q5,H2-T23,Cd74,
GO:0009607	response to biotic stimulus	55 of 291 in the list	3.34e-24	53	2	Gbp10,Arg1,S100a9,Ccl2,Tspo,Orm1,Gbp2,B2m,Gbp3,Irgm2,Ccl19,Gbp7,Igtp,Gbp9,Fcgr1,Gbp6,Il18bp,1100001G20Rik,Ccl5,Sparc,Cxcl10,Ccl12,Oas1a,S100a8,Ifit2,Fos,Ncf1,Lyz2,Hp,Oas1g,Casp1,Tap2,Acp5,Scd1,Iigp1,Bcl3,Mx1,Lbp,Stat1,Hspb1,Hck,Lcn2,Chil3,Sp110,Hspa5,Isg15,Ccl8,Ifitm3,Gbp2b,Cfb,Ccr5,Fcgr2b,Gbp4,Gm4951,Irf7,
GO:0051707	response to other organism	52 of 291 in the list	1e-22	50	2	Gbp10,Arg1,S100a9,Ccl2,Tspo,Orm1,Gbp2,Gbp3,Irgm2,Ccl19,Gbp7,Igtp,Gbp9,Fcgr1,Gbp6,Il18bp,1100001G20Rik,Ccl5,Sparc,Cxcl10,Ccl12,Oas1a,S100a8,Ifit2,Fos,Ncf1,Lyz2,Hp,Oas1g,Casp1,Acp5,Scd1,Iigp1,Bcl3,Mx1,Lbp,Hspb1,Stat1,Hck,Lcn2,Chil3,Sp110,Isg15,Ccl8,Ifitm3,Gbp2b,Cfb,Ccr5,Fcgr2b,Gbp4,Gm4951,Irf7,
GO:0002474	antigen processing and presentation of peptide antigen via MHC class I	17 of 291 in the list	9.94e-22	17	0	H2-Q7,H2-Q4,H2-Q6,Tap2,H2-K1,H2-Q9,Gm11127,Tap1,Fcgr1,H2-Q2,H2-D1,Tapbp,H2-Q10,H2-Q8,Fcgr3,H2-L,H2-T23,
GO:0034097	response to cytokine stimulus	31 of 291 in the list	1.86e-21	31	0	Gbp10,AI607873,Arg1,Ccl2,Gbp5,Gbp2,Cyba,Pyhin1,Gbp3,Irgm2,Irf1,Gbp7,Iigp1,Igtp,Gbp9,Gbp6,Il18bp,Lcn2,1100001G20Rik,Tgtp2,Ccl5,Mndal,Ccl12,Mnda,Ifit2,Gbp2b,Gbp4,Ifit1,Ifi205,Gm4951,Ifi204,
GO:0035456	response to interferon-beta	18 of 291 in the list	4.08e-21	18	0	Gbp10,AI607873,Gbp2,Pyhin1,Gbp3,Gbp7,Iigp1,Gbp9,Gbp6,Tgtp2,Mndal,Mnda,Gbp2b,Ifit1,Gbp4,Ifi205,Gm4951,Ifi204,
GO:0051704	multi-organism process	57 of 291 in the list	2.74e-17	54	3	Gbp10,Arg1,S100a9,Ccl2,Tspo,Orm1,Gbp2,Gbp3,Irgm2,Ccl19,Gbp7,Igtp,Gbp9,Fcgr1,Gbp6,Il18bp,Gm10052,1100001G20Rik,Ccl5,Sparc,Cxcl10,Ccl12,Oas1a,S100a8,Ifit2,Psmb10,Fos,Ncf1,Alb,Lyz2,Hp,Oas1g,Casp1,Acp5,Scd1,Iigp1,Bcl3,Mx1,Lbp,Stat1,Hspb1,Hck,Lcn2,Chil3,Sp110,Isg15,Ccl8,Ifitm3,Gbp2b,Stat2,Cfb,Ccr5,Fcgr2b,Gbp4,Psmb8,Gm4951,Irf7,
GO:0002483	antigen processing and presentation of endogenous peptide antigen	13 of 291 in the list	6.78e-17	13	0	H2-D1,H2-Q7,H2-Q4,H2-Q6,Tap2,H2-K1,H2-Q8,H2-Q10,H2-Q9,H2-L,Gm11127,H2-T23,H2-Q2,
GO:0002484	antigen processing and presentation of endogenous peptide antigen via MHC class I via ER pathway	13 of 291 in the list	6.78e-17	13	0	H2-D1,H2-Q7,H2-Q4,H2-Q6,Tap2,H2-K1,H2-Q8,H2-Q10,H2-Q9,H2-L,Gm11127,H2-T23,H2-Q2,
GO:0019885	antigen processing and presentation of endogenous peptide antigen via MHC class I	13 of 291 in the list	6.78e-17	13	0	H2-D1,H2-Q7,H2-Q4,H2-Q6,Tap2,H2-K1,H2-Q8,H2-Q10,H2-Q9,H2-L,Gm11127,H2-T23,H2-Q2,
GO:0019883	antigen processing and presentation of endogenous antigen	13 of 291 in the list	7.47e-16	13	0	H2-D1,H2-Q7,H2-Q4,H2-Q6,Tap2,H2-K1,H2-Q8,H2-Q10,H2-Q9,H2-L,Gm11127,H2-T23,H2-Q2,
GO:0009617	response to bacterium	36 of 291 in the list	2.6e-15	34	2	Gbp10,Arg1,S100a9,Ccl2,Tspo,Orm1,Gbp2,Gbp3,Gbp7,Gbp9,Gbp6,Il18bp,1100001G20Rik,Sparc,Ccl5,Cxcl10,Ccl12,S100a8,Fos,Ncf1,Lyz2,Hp,Casp1,Acp5,Iigp1,Scd1,Lbp,Stat1,Hck,Lcn2,Gbp2b,Cfb,Ccr5,Fcgr2b,Gbp4,Gm4951,
GO:0002699	positive regulation of immune effector process	22 of 291 in the list	5.53e-15	22	0	H2-Q7,H2-Q4,H2-Q6,Tap2,H2-K1,H2-Q9,B2m,Gm11127,Tap1,Lbp,H2-Q2,H2-D1,Hmox1,H2-Q10,H2-Q8,Il4ra,Hspa1b,H2-L,Hspa1a,H2-Q5,H2-T23,C6,
GO:0042221	response to chemical stimulus	105 of 291 in the list	5.76e-15	93	12	Arg1,S100a9,Pck1,C3,Tspo,Pyhin1,Tyrobp,Apoa2,Alas2,Gbp7,Gbp9,Hsd11b1,Hba-a1,Il18bp,1100001G20Rik,Trf,Ccl5,Sparc,Fpr1,Plin2,Aif1,Apoe,S100a8,Adipoq,Fos,Aacs,Ifi205,Ifi204,Serpina3h,Apoa1,Ccl6,Gbp5,Cyba,Acp5,Ces1d,Apod,Itgb2,Lbp,Stat1,Actc1,Tgtp2,C1qb,Hspa5,Mnda,Serpina3n,Ccl8,Gbp2b,Cfb,Serpina3g,Hba-a2,Cxcl13,Gbp10,Ccl2,Orm1,Ccl7,Acaca,Gbp2,B2m,Gbp3,Irgm2,Ccl19,Serpina1c,Igtp,Rtp4,Fpr2,Gbp6,Alox5a…
GO:0002682	regulation of immune system process	49 of 291 in the list	1.26e-14	47	2	H2-Q7,H2-Q4,C3,Ccl2,Tyrobp,B2m,H2-Bl,C1qc,Fcgr1,Bcl2a1b,Ccl5,Cxcl10,Ccl12,Cd274,H2-Q8,H2-Q10,Il4ra,Adipoq,H2-L,Fos,Hspa1a,Cfp,H2-Q5,Ifit1,Cd74,C6,H2-Q6,Tap2,Sell,H2-K1,H2-Q9,Cmklr1,Gm11127,Itgb2,Tap1,Lbp,Hck,H2-Q2,H2-D1,Hmox1,Cfd,Fcgr3,Hspa1b,Col3a1,Cfb,Fcgr2b,Hsp90aa1,H2-T23,Irf7,
GO:0001562	response to protozoan	13 of 291 in the list	1.3e-14	13	0	Gbp10,Gbp2,Gbp3,Irgm2,Gbp2b,Gbp7,Iigp1,Bcl3,Igtp,Gbp9,Gbp4,Gm4951,Gbp6,
GO:0006955	immune response	32 of 291 in the list	1.33e-14	30	2	Gbp10,C3,Ccl2,Orm1,Gbp2,Apoa2,C1qc,Gbp9,Fcgr1,Gbp6,Il18bp,Ccl12,C4b,H2-Q10,Psmb10,Cfp,Ifit1,Cd74,C6,Apoa1,Gbp5,Bcl3,Lbp,C1qa,Cfd,C1qb,Fcgr3,Gbp2b,Cfb,Fcgr2b,Gbp4,Irf7,
GO:0002697	regulation of immune effector process	28 of 291 in the list	3.12e-14	28	0	H2-Q7,H2-Q4,H2-Q6,Tap2,H2-K1,H2-Q9,B2m,H2-Bl,Gm11127,Tap1,Lbp,Hck,H2-Q2,H2-D1,Hmox1,H2-Q10,H2-Q8,Fcgr3,Il4ra,Hspa1b,H2-L,Fcgr2b,Hspa1a,H2-Q5,H2-T23,Ifit1,Cd74,C6,
GO:0001912	positive regulation of leukocyte mediated cytotoxicity	18 of 291 in the list	6.96e-14	18	0	H2-Q7,H2-Q4,H2-Q6,Tap2,H2-K1,H2-Q9,B2m,Gm11127,Tap1,H2-Q2,H2-D1,H2-Q10,H2-Q8,Hspa1b,H2-L,Hspa1a,H2-Q5,H2-T23,
GO:0031343	positive regulation of cell killing	18 of 291 in the list	1.75e-13	18	0	H2-Q7,H2-Q4,H2-Q6,Tap2,H2-K1,H2-Q9,B2m,Gm11127,Tap1,H2-Q2,H2-D1,H2-Q10,H2-Q8,Hspa1b,H2-L,Hspa1a,H2-Q5,H2-T23,
GO:0001910	regulation of leukocyte mediated cytotoxicity	19 of 291 in the list	1.95e-13	19	0	H2-Q7,H2-Q4,H2-Q6,Tap2,H2-K1,H2-Q9,B2m,H2-Bl,Gm11127,Tap1,H2-Q2,H2-D1,H2-Q10,H2-Q8,Hspa1b,H2-L,Hspa1a,H2-Q5,H2-T23,
GO:0010033	response to organic substance	77 of 291 in the list	2.95e-13	69	8	Arg1,S100a9,Pck1,Tspo,Pyhin1,Apoa2,Gbp7,Gbp9,Hsd11b1,Il18bp,1100001G20Rik,Trf,Ccl5,Sparc,Plin2,Aif1,Apoe,S100a8,Adipoq,Fos,Aacs,Ifi205,Ifi204,Serpina3h,Apoa1,Gbp5,Cyba,Acp5,Lbp,Stat1,Actc1,Tgtp2,C1qb,Hspa5,Mnda,Serpina3n,Gbp2b,Cfb,Serpina3g,Gbp10,Orm1,Ccl2,Acaca,Gbp2,Gbp3,Irgm2,Serpina1c,Igtp,Gbp6,Cdo1,Cxcl10,Ccl12,Mndal,Nnat,Ifit2,Il4ra,Cebpa,Ifit1,AI607873,Hp,Casp1,Sell,Irf1,Iigp1,Lcn2,Retn,Hmo…
GO:0031341	regulation of cell killing	19 of 291 in the list	4.23e-13	19	0	H2-Q7,H2-Q4,H2-Q6,Tap2,H2-K1,H2-Q9,B2m,H2-Bl,Gm11127,Tap1,H2-Q2,H2-D1,H2-Q10,H2-Q8,Hspa1b,H2-L,Hspa1a,H2-Q5,H2-T23,
GO:0002684	positive regulation of immune system process	36 of 291 in the list	2.21e-12	35	1	H2-Q7,H2-Q4,C3,Ccl2,B2m,Bcl2a1b,Ccl5,Cxcl10,Cd274,H2-Q8,H2-Q10,Il4ra,H2-L,Fos,Hspa1a,Cfp,H2-Q5,Cd74,C6,H2-Q6,Tap2,H2-Q9,H2-K1,Cmklr1,Tap1,Gm11127,Lbp,H2-Q2,H2-D1,Hmox1,Cfd,Hspa1b,Cfb,Hsp90aa1,H2-T23,Irf7,
GO:0001817	regulation of cytokine production	30 of 291 in the list	6.76e-11	28	2	H2-Q7,H2-Q4,Apoa1,Nlrc5,H2-Q6,Casp1,C3,Ccl2,Tspo,Acp5,H2-Q9,Apoa2,Irf1,Bcl3,Lbp,Vsig4,Chil3,Hmox1,H2-Q8,Pycard,Fcgr3,Il4ra,Isg15,Adipoq,Ccr5,Fcgr2b,H2-Q5,Cd74,Irf7,Saa1,
GO:0002428	antigen processing and presentation of peptide antigen via MHC class Ib	8 of 291 in the list	1.3e-10	8	0	H2-Q7,H2-Q4,H2-Q6,Tap2,H2-Q8,H2-Q9,B2m,H2-Q5,
GO:0002475	antigen processing and presentation via MHC class Ib	8 of 291 in the list	1.3e-10	8	0	H2-Q7,H2-Q4,H2-Q6,Tap2,H2-Q8,H2-Q9,B2m,H2-Q5,
GO:0002252	immune effector process	25 of 291 in the list	1.42e-10	25	0	Nlrc5,C3,Ccl2,Bst2,Fcna,Rsad2,Bcl3,Lbp,Pira1,Gzmb,Fcgr1,C1qa,Cxcl10,C1qb,Cfd,C4b,Fcgr3,Samhd1,Cfb,Cfp,Fcgr2b,Cd74,Ncf1,C6,Irf7,
GO:0002237	response to molecule of bacterial origin	28 of 291 in the list	3.01e-10	26	2	Gbp10,Arg1,S100a9,Hp,Casp1,Ccl2,Tspo,Orm1,Gbp2,Acp5,Lbp,Gbp9,Stat1,Gbp6,Il18bp,Lcn2,1100001G20Rik,Sparc,Ccl5,Cxcl10,Ccl12,S100a8,Gbp2b,Cfb,Ccr5,Fcgr2b,Fos,Gbp4,
GO:0009611	response to wounding	28 of 291 in the list	1.88e-09	25	3	Arg1,Cd163,Hp,Apoa1,C3,Tspo,Orm1,Saa3,Apod,Itgb2,Lbp,Fcgr1,Alox5ap,Trf,Sparc,Ccl5,Hmox1,Aif1,Mustn1,Apoe,S100a8,Fcgr3,Col3a1,Fcgr4,Ccr5,Cebpa,F13a1,Saa1,
GO:0048518	positive regulation of biological process	74 of 291 in the list	9.3e-09	72	2	H2-Q7,H2-Q4,Nlrc5,C3,Tspo,Apoa2,Bcl2a1b,Ccl5,Aif1,Cd274,Apoe,H2-Q8,Adipoq,Spi1,Fos,Hspa1a,Acly,Cfp,H2-Q5,Cd74,C6,Ifi205,Ifi204,H2-Q6,Cidec,Cyba,Cmklr1,Itgb2,Bcl3,Lbp,Stat1,Gzmb,H2-Q2,Fasn,Cfd,Sp110,Mnda,Cfb,H2-T23,Irf7,Agt,Ccl2,B2m,Rasd2,Tnfrsf12a,Fcgr1,Cxcl10,Ccl12,Mndal,Casp4,H2-Q10,Pycard,Il4ra,H2-L,Cebpa,AI607873,Casp1,Tap2,H2-K1,H2-Q9,Irf1,Tap1,Gm11127,H2-D1,Chil3,Hmox1,Gm6644,Fcgr3,Hspa1b,C…
GO:0019221	cytokine-mediated signaling pathway	15 of 291 in the list	7.72e-08	15	0	Ccl2,Ccl12,Oas2,Pycard,Isg15,Ifit3,Ifit2,Irf1,Ifitm3,Oasl1,I830012O16Rik,Psmb8,Oas3,Lep,Irf7,
GO:0051239	regulation of multicellular organismal process	54 of 291 in the list	8.32e-08	47	7	H2-Q7,H2-Q4,Nlrc5,Agt,C3,Ccl2,Tspo,Apoa2,Mybph,C1qc,Hspb7,Hba-a1,Trf,Ccl5,Ccl12,Aif1,Apoe,H2-Q8,Pycard,Il4ra,Adipoq,Hspa1a,H2-Q5,Ncf1,Cd74,C6,Alb,H2-Q6,Apoa1,Casp1,Acp5,H2-Q9,Ces1d,Aspn,Irf1,Itgb2,Bcl3,Lbp,Stat1,Vsig4,Nrep,Chil3,Apoc1,Hmox1,Fcgr3,Isg15,Hspa1b,Ccr5,Fcgr2b,Hba-a2,Hsp90aa1,Lep,Irf7,Saa1,
GO:0042742	defense response to bacterium	16 of 291 in the list	9.19e-08	16	0	Gbp10,Lyz2,Gbp2,Acp5,Gbp3,Gbp7,Scd1,Iigp1,Lbp,Gbp9,Hck,Gbp6,Gbp2b,Ncf1,Gbp4,Gm4951,
GO:0001819	positive regulation of cytokine production	18 of 291 in the list	2.19e-07	18	0	H2-Q7,H2-Q4,H2-Q6,Casp1,C3,H2-Q9,Bcl3,Lbp,Chil3,H2-Q8,Il4ra,Pycard,Adipoq,Ccr5,H2-Q5,Cd74,Irf7,Saa1,
GO:0034341	response to interferon-gamma	9 of 291 in the list	2.76e-07	9	0	Gbp10,Ccl2,Ccl12,Gbp5,Gbp2,Gbp2b,Gbp9,Gbp4,Gbp6,
GO:0051702	interaction with symbiont	9 of 291 in the list	4.24e-07	9	0	Gbp10,Gbp2,Gbp3,Gbp2b,Gbp7,Gbp9,Ncf1,Gbp4,Gbp6,
GO:0006639	acylglycerol metabolic process	14 of 291 in the list	6.28e-07	13	1	Apoc1,Fasn,Thrsp,Dgat2,Plin1,Acaca,Apoe,Apoa2,Cyp2e1,Lipe,Slc25a1,Acly,Pnpla3,Agpat2,
GO:0006638	neutral lipid metabolic process	14 of 291 in the list	7.37e-07	13	1	Apoc1,Fasn,Thrsp,Dgat2,Plin1,Acaca,Apoe,Apoa2,Cyp2e1,Lipe,Slc25a1,Acly,Pnpla3,Agpat2,
GO:0006662	glycerol ether metabolic process	14 of 291 in the list	7.37e-07	13	1	Apoc1,Fasn,Thrsp,Dgat2,Plin1,Acaca,Apoe,Apoa2,Cyp2e1,Lipe,Slc25a1,Acly,Pnpla3,Agpat2,
GO:0045087	innate immune response	10 of 291 in the list	1.95e-06	10	0	Gbp10,Ccl2,Ccl12,Gbp5,Gbp2,Gbp2b,Gbp9,Gbp4,Ifit1,Gbp6,
GO:0002526	acute inflammatory response	13 of 291 in the list	2.62e-06	13	0	Trf,Ccl5,Cd163,Hp,C3,Orm1,Fcgr3,Saa3,Ccr5,Lbp,Cebpa,Fcgr1,Saa1,
GO:0018904	organic ether metabolic process	15 of 291 in the list	2.65e-06	14	1	Apoc1,Fasn,Thrsp,Ccl5,Dgat2,Plin1,Acaca,Apoe,Apoa2,Cyp2e1,Lipe,Slc25a1,Acly,Pnpla3,Agpat2,
GO:0006954	inflammatory response	17 of 291 in the list	4.91e-06	17	0	Trf,Ccl5,Cd163,Hp,Hmox1,C3,Orm1,S100a8,Fcgr3,Saa3,Itgb2,Ccr5,Lbp,Cebpa,Fcgr1,Alox5ap,Saa1,
GO:0044403	symbiosis, encompassing mutualism through parasitism	11 of 291 in the list	5.21e-06	10	1	Gbp10,Gbp2,Gbp3,Gbp2b,Gbp7,Ccr5,Gbp9,Ncf1,Gbp4,Gbp6,Alb,
GO:0032496	response to lipopolysaccharide	13 of 291 in the list	8.88e-06	13	0	Gbp10,Arg1,Ccl5,Ccl2,Tspo,Ccl12,Gbp2,Gbp2b,Lbp,Gbp9,Gbp4,Gbp6,Lcn2,
GO:0044419	interspecies interaction between organisms	11 of 291 in the list	1.64e-05	10	1	Gbp10,Gbp2,Gbp3,Gbp2b,Gbp7,Ccr5,Gbp9,Ncf1,Gbp4,Gbp6,Alb,
GO:0051240	positive regulation of multicellular organismal process	18 of 291 in the list	1.7e-05	18	0	H2-Q7,H2-Q4,H2-Q6,Casp1,C3,H2-Q9,Bcl3,Lbp,Chil3,H2-Q8,Il4ra,Pycard,Adipoq,Ccr5,H2-Q5,Cd74,Irf7,Saa1,
GO:0006641	triglyceride metabolic process	10 of 291 in the list	2.13e-05	10	0	Fasn,Thrsp,Dgat2,Plin1,Acaca,Lipe,Slc25a1,Acly,Pnpla3,Agpat2,
GO:0010872	regulation of cholesterol esterification	6 of 291 in the list	3.57e-05	4	2	Apoc1,Scd1,Apoa1,Agt,Apoe,Apoa2,
GO:0048583	regulation of response to stimulus	31 of 291 in the list	4.52e-05	29	2	Casp1,C3,Ccl2,Tap2,Acp5,Cmklr1,H2-Bl,Tap1,Lbp,Hck,Bcl2a1b,Ccl5,Hmox1,Cfd,Apoe,Fcgr3,Il4ra,Samhd1,Adipoq,Cfb,Ccr5,Cfp,Fcgr2b,Fos,Ifit1,Cd74,C6,Lep,Alb,Irf7,Saa1,
GO:0002573	myeloid leukocyte differentiation	9 of 291 in the list	6.98e-05	9	0	AI607873,Spi1,Cebpa,Gm11711,Acp5,Cd300lh,Cd300ld,Mnda,Ifi204,
GO:0002460	adaptive immune response based on somatic recombination of immune receptors built from immunoglobulin superfamily domains	13 of 291 in the list	7.08e-05	13	0	C1qb,C3,C4b,H2-Q10,Fcgr3,Bcl3,Fcgr2b,Cd74,Fcgr1,C6,Il18bp,C1qa,Irf7,
GO:0002250	adaptive immune response	13 of 291 in the list	8.93e-05	13	0	C1qb,C3,C4b,H2-Q10,Fcgr3,Bcl3,Fcgr2b,Cd74,Fcgr1,C6,Il18bp,C1qa,Irf7,
GO:0006959	humoral immune response	10 of 291 in the list	0.00011	10	0	Cfb,Bcl3,Fcgr2b,Cfp,Cfd,C1qb,C3,C4b,C6,C1qa,
GO:0034612	response to tumor necrosis factor	7 of 291 in the list	0.00014	7	0	Irf1,Ccl5,Ccl2,Ccl12,Cyba,Il18bp,Lcn2,
GO:0019724	B cell mediated immunity	10 of 291 in the list	0.00063	10	0	C1qb,C3,C4b,Fcgr3,Fcgr2b,Cd74,Fcgr1,C6,C1qa,Irf7,
GO:0065007	biological regulation	158 of 291 in the list	0.00065	139	19	S100a9,Grk4,Nlrc5,Tspo,Bst2,Tyrobp,Apoa2,Alas2,Mybph,Hsd11b1,Hba-a1,Sparc,Aif1,H2-Q8,Psmb10,Fos,Hspa1a,Acly,Cfp,Dbp,Pdk4,Aacs,Ifi204,Apoa1,H2-Q6,Ccl6,Cyba,Acp5,Ces1d,Aspn,Cmklr1,Itgb2,Scd1,Gm7334,Stat1,Hspb1,Fasn,Hspa5,Sp110,Mnda,Isg15,Serpina3g,Hba-a2,H2-T23,Vmn1r58,Ccl2,B2m,Rasd2,H2-Bl,Tnfrsf12a,Ccl19,Serpina1c,Fcgr1,Cdkn1c,Cdo1,Usp18,Cxcl10,Psmb9,Mndal,Per2,Oas1a,Il4ra,Ifit2,Nnat,H2-L,Cebpa,Nc…
GO:0050789	regulation of biological process	143 of 291 in the list	0.00068	127	16	S100a9,Grk4,Nlrc5,Tspo,Bst2,Tyrobp,Apoa2,Mybph,Hsd11b1,Hba-a1,Aif1,H2-Q8,Psmb10,Fos,Hspa1a,Acly,Cfp,Dbp,Pdk4,Aacs,Ifi204,Apoa1,H2-Q6,Ccl6,Cyba,Acp5,Ces1d,Aspn,Cmklr1,Itgb2,Scd1,Gm7334,Stat1,Hspb1,Fasn,Hspa5,Sp110,Mnda,Isg15,Serpina3g,Hba-a2,H2-T23,Vmn1r58,Ccl2,B2m,Rasd2,H2-Bl,Tnfrsf12a,Serpina1c,Fcgr1,Cdkn1c,Usp18,Cxcl10,Psmb9,Mndal,Per2,Oas1a,Il4ra,Nnat,H2-L,Cebpa,Ncf1,Btg3,Alb,H2-Q9,Irf1,Gm1112…
GO:0010035	response to inorganic substance	23 of 291 in the list	0.00071	15	8	Arg1,S100a9,Hp,Tspo,Acp5,B2m,Alas2,Xdh,Serpina1c,Stat1,Hba-a1,Il18bp,Alox5ap,Lcn2,Sparc,Hmox1,Cryab,S100a8,Fos,Cebpa,Hba-a2,Col1a1,Alb,
GO:0002478	antigen processing and presentation of exogenous peptide antigen	6 of 291 in the list	0.00093	6	0	Tapbp,Fcgr2b,Tap2,Cd74,H2-Eb1,B2m,
GO:0009991	response to extracellular stimulus	24 of 291 in the list	0.00117	20	4	Arg1,Hp,Apoa1,Ccl2,Tspo,Orm1,Cyba,Acp5,Irf1,Stat1,Hsd11b1,Lcn2,Sparc,Ccl5,Cxcl10,Hmox1,Hspa5,Ccl12,Adipoq,Cebpa,Aacs,Col1a1,Lep,Alb,
GO:0001959	regulation of cytokine-mediated signaling pathway	8 of 291 in the list	0.00172	8	0	Ccl5,Nlrc5,Adipoq,Stat2,Stat1,Cd74,Usp18,Agpat2,
GO:0002443	leukocyte mediated immunity	12 of 291 in the list	0.00198	12	0	C1qb,C3,C4b,Fcgr3,Fcgr2b,Pira1,Ncf1,Cd74,Fcgr1,C6,C1qa,Irf7,
GO:0031667	response to nutrient levels	22 of 291 in the list	0.00309	18	4	Arg1,Hp,Apoa1,Ccl2,Tspo,Orm1,Acp5,Irf1,Stat1,Lcn2,Sparc,Ccl5,Cxcl10,Hmox1,Hspa5,Ccl12,Adipoq,Cebpa,Aacs,Col1a1,Lep,Alb,
GO:0030099	myeloid cell differentiation	10 of 291 in the list	0.00319	9	1	AI607873,Gm11711,Acp5,Cd300ld,Mnda,Alas2,Spi1,Cebpa,Cd300lh,Ifi204,
GO:0002449	lymphocyte mediated immunity	11 of 291 in the list	0.00319	11	0	C1qb,C3,C4b,Fcgr3,Fcgr2b,Pira1,Cd74,Fcgr1,C6,C1qa,Irf7,
GO:0046486	glycerolipid metabolic process	16 of 291 in the list	0.00321	14	2	Thrsp,Apoa1,Dgat2,Acaca,Apoa2,Slc25a1,Pnpla3,Agpat2,Ccl5,Fasn,Apoc1,Plin1,Apoe,Cyp2e1,Lipe,Acly,
GO:0019884	antigen processing and presentation of exogenous antigen	6 of 291 in the list	0.00327	6	0	Tapbp,Fcgr2b,Tap2,Cd74,H2-Eb1,B2m,
GO:0032652	regulation of interleukin-1 production	5 of 291 in the list	0.00397	4	1	Ccr5,Apoa1,Casp1,Pycard,Saa1,
GO:0034381	plasma lipoprotein particle clearance	5 of 291 in the list	0.0084	4	1	Apoc1,Hmox1,Apoe,Apoa2,Adipoq,
GO:0007584	response to nutrient	15 of 291 in the list	0.00848	13	2	Arg1,Ccl5,Sparc,Hp,Cxcl10,Hmox1,Ccl2,Tspo,Ccl12,Orm1,Acp5,Irf1,Cebpa,Col1a1,Lep,
