# Supplementary material for: Comparative Study of Transcriptome Profiles of Mouse Livers and Skins Infected by Fork-Tailed or Non-Fork-Tailed Schistosoma japonicum
Source: Front Microbiol. 2017 Aug 30;8:1648. doi: 10.3389/fmicb.2017.01648 (PMC5582157; doi:10.3389/fmicb.2017.01648)
Supplement: DATA SHEET 2 — Significantly enriched pathways. [file Data_Sheet_2.XLSX]

## Sheet: L-nonFT
Pathway	Upregulation	Downregulation	Q_value	DEGs
Arachidonic acid metabolism	13	16	1.57408e-18	Mup7;Cyp2c50;Mup15;Mup16;Mup6;LOC100048884;Cyp2j9;Mup19;Cyp2b10;Lcn2;Cyp2c39;Mup14;Mup13;Mup8;Cyp2c29;Cyp2c37;Cyp2c53-ps;Cyp2c54;Cyp2c55;Cyp4a14;Mup12;Gm2083;Mup20;Mup17;Cyp2u1;Cyp2b9;Mup9;Cyp2c38;Cyp4a12b;
Metabolic pathways	35	44	9.67808e-13	Mup7;Mthfs;Gm6644;Oat;Cyp2c50;Mup15;Rdh9;Mup16;Mup6;Cyp2a4;Dct;Sgpl1;Ces1f;LOC100048884;St3gal5;Cyp2j9;Ces1b;Upp2;Chka;Gne;Ckm;Gale;Mup19;Lpin1;Csad;Cyp2b10;Lcn2;Cyp2c39;Acsl3;Mup14;Mup13;St3gal1;Hyi;Mup8;Cyp2c29;Cyp2c37;Nnmt;Pck1;Mthfr;Cyp2c53-ps;Cyp2c54;Hmgcs1;Cyp2c55;Cyp4a14;Pnpla3;Mup12;Sc5d;Cyp1a2;Pmvk;Ces1d;Fdps;Fasn;Lpin2;Cyp17a1;B3galt1;Cyp8b1;Acly;Gm2083;Gpt2;Gldc;Mup20;Mup17;Etnk2;Cyp2a…
Retinol metabolism	5	12	2.31167e-09	Cyp2c50;Rdh9;Cyp2a4;Cyp2b10;Cyp2c39;Cyp26a1;Cyp2c29;Cyp2c37;Cyp2c53-ps;Cyp2c54;Cyp2c55;Cyp4a14;Cyp1a2;Cyp2a5;Cyp2b9;Cyp2c38;Cyp4a12b;
Drug metabolism - cytochrome P450	5	12	9.34975e-09	Gsta3;Cyp2c50;Cyp2a4;Cyp2b10;Cyp2c39;Cyp2c29;Cyp2c37;Cyp2c53-ps;Cyp2c54;Cyp2c55;Cyp1a2;Gstt2;Gsta2;Cyp2a5;Cyp2b9;Cyp2d40;Cyp2c38;
Metabolism of xenobiotics by cytochrome P450	5	12	4.20974e-08	Gsta3;Cyp2c50;Cyp2a4;Cyp2b10;Cyp2c39;Cyp2c29;Cyp2c37;Cyp2c53-ps;Cyp2c54;Cyp2c55;Cyp1a2;Gstt2;Gsta2;Cyp2a5;Cyp2b9;Cyp2d40;Cyp2c38;
Linoleic acid metabolism	1	9	2.82029e-05	Cyp2c50;Cyp2j9;Cyp2c39;Cyp2c29;Cyp2c37;Cyp2c53-ps;Cyp2c54;Cyp2c55;Cyp1a2;Cyp2c38;
PPAR signaling pathway	6	8	3.14731e-05	Angptl4;Cpt1a;Acsl3;Pck1;Hmgcs1;Cyp4a14;Ppard;Scd1;Cyp8b1;Cyp7a1;Cyb5b;Gm1821;Lpl;Cyp4a12b;
Drug metabolism - other enzymes	4	6	3.14731e-05	Cyp2a4;Ces1f;Ces1b;Upp2;Ces1d;Ces2c;Cyp2a5;Ces1g;Ces4a;Ces1e;
Circadian rhythm	3	3	0.000218072	Per1;Nr1d1;Arntl;Npas2;Cry1;Per3;
Pathogenic Escherichia coli infection	0	12	0.00725215	Tuba4a;Lasp1;Cdh1;Tubb4b;Actg1;Tubb2a;Tubb5;Eps8l2;Tubb6;Tuba1c;Cldn1;Gm6682;
Circadian rhythm - fly	2	1	0.00938584	Per1;Arntl;Per3;

## Sheet: L-FT
Pathway	Upregulation	Downregulation	Q_value	DEGs
Metabolic pathways	48	21	8.11862e-15	Ugt1a10;Dmgdh;Rdh16;Cyp4a10;Gm6644;Oat;Cyp2c50;Acadm;Cyp2a4;Dct;Ugt2b38;Ces1f;LOC100048884;St3gal5;Mup11;Ces1b;Upp2;Chka;AW495222;Aldh3a2;Moxd1;Lcn2;Cyp2c68;Acnat2;Sds;Acmsd;Tat;Cyp2c37;Nnmt;Pck1;Obp2b;Arg1;Cyp2c54;Man2a1;Cyp2c55;Cyp4a14;Cmbl;Pnpla3;Mup1;Aass;Gls2;Cth;Got1;BC002163;Lpin2;Bhmt;Cyp17a1;Chpt1;BC089597;Gpt2;Mup20;Mup17;Etnk2;Cyp2a5;Cyp7a1;Pklr;Cyp2b9;Mup9;Gclc;Asns;Ugt1a5;Alas1;Cyp4a…
Retinol metabolism	9	10	1.0773e-13	Ugt1a10;Rdh16;Cyp4a10;Cyp2c50;Retsat;Cyp2a4;Ugt2b38;Cyp2c68;Cyp26a1;Cyp2c37;Cyp2c54;Cyp2c55;Cyp4a14;BC089597;Cyp2a5;Cyp2b9;Ugt1a5;Cyp4a12b;Cyp3a59;
Drug metabolism - cytochrome P450	11	8	5.24257e-13	Ugt1a10;Cyp2c50;Cyp2a4;Ugt2b38;Gstm3;Fmo5;Cyp2c68;Cyp2c37;Cyp2c54;Cyp2c55;Gstt3;Gstt2;Gsta2;Cyp2a5;Gstm2;Cyp2b9;Ugt1a5;Cyp3a59;Gsta1;
Metabolism of xenobiotics by cytochrome P450	11	8	3.04743e-12	Ugt1a10;Cyp2c50;Cyp2a4;Ugt2b38;Gstm3;Cyp2c68;Cyp2c37;Cyp2c54;Cyp2c55;Sult2a7;Gstt3;Gstt2;Gsta2;Cyp2a5;Gstm2;Cyp2b9;Ugt1a5;Cyp3a59;Gsta1;
Arachidonic acid metabolism	6	11	2.00526e-09	Cyp4a10;Cyp2c50;LOC100048884;Mup11;Lcn2;Cyp2c68;Cyp2c37;Obp2b;Cyp2c54;Cyp2c55;Cyp4a14;Mup1;Mup20;Mup17;Cyp2b9;Mup9;Cyp4a12b;
Drug metabolism - other enzymes	6	5	1.84948e-07	Ugt1a10;Cyp2a4;Ugt2b38;Ces1f;Ces1b;Upp2;Ces2c;Cyp2a5;Ugt1a5;Ces1e;Cyp3a59;
Steroid hormone biosynthesis	9	1	9.74208e-06	Ugt1a10;Sult1e1;Ugt2b38;Cyp7b1;Sult1d1;Cyp17a1;Sult2a7;Cyp7a1;Ugt1a5;Cyp3a59;
Circadian rhythm	3	3	3.94359e-05	Per1;Nr1d1;Arntl;Npas2;Cry1;Per3;
PPAR signaling pathway	7	4	0.000197214	Cyp4a10;Angptl4;Acadm;Fabp5;Pck1;Cyp4a14;Ppard;Scd1;Cyp7a1;Lpl;Cyp4a12b;
Glycine, serine and threonine metabolism	7	0	0.000386338	Dmgdh;AW495222;Sds;Cth;Gnmt;Bhmt;Alas1;
Prostate cancer	6	4	0.0012202	Gstm3;Cdkn1a;Gstt3;Gstt2;Gsta2;Gstm2;Ccnd1;Hsp90aa1;Hsp90b1;Gsta1;
Glutathione metabolism	6	1	0.0020809	Gstm3;Gstt3;Gstt2;Gsta2;Gstm2;Gclc;Gsta1;
Circadian rhythm - fly	2	1	0.00302493	Per1;Arntl;Per3;
Pentose and glucuronate interconversions	4	1	0.00345959	Ugt1a10;Gm6644;Ugt2b38;Aldh3a2;Ugt1a5;
Caffeine metabolism	2	1	0.00370581	Cyp2a4;Cyp2a5;Uox;
Sulfur metabolism	4	0	0.00372223	Sult1e1;Sult1a1;Sult1d1;Sult2a7;
Linoleic acid metabolism	1	5	0.00493501	Cyp2c50;Cyp2c68;Cyp2c37;Cyp2c54;Cyp2c55;Cyp3a59;
Bile secretion	7	1	0.00849916	Ugt1a10;Ugt2b38;Acnat2;Sult2a7;Cyp7a1;Ugt1a5;Aqp4;Cyp3a59;
Porphyrin and chlorophyll metabolism	3	2	0.00849916	Ugt1a10;Ugt2b38;Hmox1;Ugt1a5;Alas1;
Complement and coagulation cascades	5	4	0.00982251	Serpine2;Susd4;Lcn2;Ahsg;C4a;Mbl2;Mug2;C6;Fgl1;
Ascorbate and aldarate metabolism	3	1	0.0098787	Ugt1a10;Ugt2b38;Aldh3a2;Ugt1a5;

## Sheet: S-nonFT
Pathway	Upregulation	Downregulation	Q_value	DEGs
Asthma	10	0	8.72e-07	Ear3;Ear12;Rnase2a;Ccl8;Ms4a6d;Ms4a6c;Ms4a6b;Ear2;Fcer1g;Ear1;
Metabolic pathways	30	27	7.3e-06	Tkt;Gdf1;Nme1;Aldh1a1;Lcn2;Cers1;Pla2g7;Mcee;Mup10;Pxdn;Mup12;Mup1;Ttll7;Acss2;Gbe1;Gfpt2;Gamt;Fbp2;Idh2;Mup20;Gm13305;Gck;Akr1b10;Pcx;Galnt15;Mup7;Gm6644;Mup15;Metrn;Ldhb;Atp6v0c;Ndufs8;Alas2;LOC100048884;Ndufs5;Mup19;Lpin1;Tst;Cbr2;Pgd;Cox8b;Gda;Atp5e;Arg1;Xdh;Pnmt;BC002163;Fasn;Coq7;Acly;Mup3;Acaca;Mup17;Me1;Mpst;Uqcr11;Hsd11b1;
Phagosome	20	0	9.97e-05	Tuba4a;Fcgr2b;C3;H2-Q7;Mrc1;H2-K1;H2-Q9;Cybb;Ctla2a;Fcgr3;Hp;Atp6v0c;H2-Q6;Tuba8;Ctss;Itgam;Tubb6;Itgb2;H2-L;Msr1;
Staphylococcus aureus infection	11	0	0.000138	Fcgr2b;C4b;C3;Krt14;Cfh;Fcgr3;Hp;Cfb;Itgal;Itgam;Itgb2;
African trypanosomiasis	2	6	0.000209	Apoa1;Hbb-bs;Il1b;Hp;Hbb-b1;Hba-a2;Hba-a1;Hbb-b2;
Natural killer cell mediated cytotoxicity	13	3	0.000209	Rac2;Fcgr2b;H2-Q7;H2-K1;H2-Q9;Pik3r1;Ifngr2;Fcgr3;Cib2;H2-Q6;Itgal;Grb14;Tyrobp;Fcer1g;Itgb2;H2-L;
Malaria	4	5	0.000209	Lrp1;Hbb-bs;Il1b;Hbb-b1;Itgal;Hba-a2;Hba-a1;Hbb-b2;Itgb2;
Arachidonic acid metabolism	2	10	0.000235	Lcn2;Mup10;Mup12;Mup1;Mup20;Mup7;Mup15;LOC100048884;Mup19;Cbr2;Mup3;Mup17;
Osteoclast differentiation	9	5	0.000235	Fcgr2b;Csf1r;Pira1;Cybb;Pik3r1;Ifngr2;Il1b;Fcgr3;Cib2;Fos;Grb14;Lilrb4;Tyrobp;Map3k7cl;
Pyruvate metabolism	6	2	0.000304	Aldh1a1;Acss2;Akr1b10;Pcx;Gm6644;Ldhb;Acaca;Me1;
Leishmaniasis	6	3	0.000816	Fcgr2b;C3;Ifngr2;Il1b;Fcgr3;Fos;Itgam;Map3k7cl;Itgb2;
Complement and coagulation cascades	9	3	0.000863	Sbsn;Lcn2;C4b;C3;Cfh;Cd55;Hp;Serpina1c;Ahsg;Cfb;F13a1;Serpina1a;
PPAR signaling pathway	4	6	0.00332	C1qtnf3;Apoa1;Fabp1;Scd1;C1qtnf9;Apoa2;Me1;Fabp3;Plin2;Gm1821;
Cell adhesion molecules (CAMs)	9	3	0.00551	H2-Q7;H2-K1;H2-Q9;Mpz;H2-Q6;Cdh5;Itgal;Itgam;Cldn5;Itgb2;H2-L;Siglec1;
Oxidative phosphorylation	2	7	0.0059	Atp6v0c;Ndufs8;Ndufs5;Cox8b;Atp5e;Cox7a1;BC002163;Uqcr11;Cox7a2l;
Hematopoietic cell lineage	8	1	0.00616	Csf1r;Il1r2;Pxdn;Gm13305;Cd24a;Cd55;Il1b;Itgam;Ms4a8a;
Alzheimer's disease	4	8	0.00646	Lrp1;Apoe;Il1b;Cib2;Ndufs8;Ndufs5;Cox8b;Atp5e;Cox7a1;BC002163;Uqcr11;Cox7a2l;
Amoebiasis	8	3	0.00862	Il1r2;Lcn2;Col4a1;Pik3r1;Hspb1;Il1b;Arg1;Itgam;Serpinb1c;Col4a2;Itgb2;
B cell receptor signaling pathway	6	3	0.00862	Rac2;Fcgr2b;Pira1;Pik3r1;Fcgr3;Cib2;Fos;Grb14;Lilrb4;

## Sheet: S-FT
Pathway	Upregulation	Downregulation	Q_value	DEGs
Antigen processing and presentation	31	0	6.27114e-23	Nlrc5;Cd74;H2-Q10;H2-D1;H2-Eb1;H2-T22;H2-Q7;Hspa1b;H2-Q2;H2-K1;H2-Q9;H2-Ea-ps;Gm11127;H2-T9;Hsp90aa1;Tapbp;Hspa1a;H2-Q6;Tap1;Psme2;H2-Q5;H2-T24;Ctss;Hspa5;B2m;H2-Q4;H2-Bl;H2-T23;Tap2;H2-L;H2-Q8;
Herpes simplex infection	40	2	9.74427e-22	Cd74;Stat1;H2-Q10;H2-D1;Cfp;H2-Eb1;C3;H2-T22;Per2;Oas1g;H2-Q7;H2-Q2;Ifit1;H2-K1;H2-Q9;H2-Ea-ps;Irf7;Ccl12;Ifit2;Gm11127;H2-T9;I830012O16Rik;Sp110;Fos;H2-Q6;Ccl5;Tap1;H2-Q5;Oas1a;H2-T24;Oas2;Oas3;H2-Q4;Map3k7cl;Ifit3;Ccl2;H2-Bl;H2-T23;Tap2;Stat2;H2-L;H2-Q8;
Allograft rejection	20	0	1.70936e-16	H2-Q10;H2-D1;H2-Eb1;H2-T22;H2-Q7;H2-Q2;H2-K1;H2-Q9;H2-Ea-ps;Gm11127;H2-T9;H2-Q6;H2-Q5;H2-T24;H2-Q4;Gzmb;H2-Bl;H2-T23;H2-L;H2-Q8;
Type I diabetes mellitus	20	0	1.37936e-15	H2-Q10;H2-D1;H2-Eb1;H2-T22;H2-Q7;H2-Q2;H2-K1;H2-Q9;H2-Ea-ps;Gm11127;H2-T9;H2-Q6;H2-Q5;H2-T24;H2-Q4;Gzmb;H2-Bl;H2-T23;H2-L;H2-Q8;
Phagosome	35	0	1.9532e-15	Fcgr2b;H2-Q10;H2-D1;H2-Eb1;C3;H2-T22;Fcgr1;H2-Q7;H2-Q2;Mrc1;Fcgr4;H2-K1;H2-Q9;Ncf1;H2-Ea-ps;Gm11127;H2-T9;Fcgr3;Hp;Ncf4;H2-Q6;Tap1;H2-Q5;Cyba;H2-T24;Ctss;Itgam;H2-Q4;H2-Bl;Itgb2;H2-T23;Tap2;H2-L;Msr1;H2-Q8;
Graft-versus-host disease	20	0	5.97651e-15	H2-Q10;H2-D1;H2-Eb1;H2-T22;H2-Q7;H2-Q2;H2-K1;H2-Q9;H2-Ea-ps;Gm11127;H2-T9;H2-Q6;H2-Q5;H2-T24;H2-Q4;Gzmb;H2-Bl;H2-T23;H2-L;H2-Q8;
Asthma	15	0	4.15739e-14	Ear3;H2-Eb1;Ccl7;Ear12;Rnase2a;Ccl8;H2-Ea-ps;Ms4a6d;Ccl12;Ms4a6c;Ms4a6b;Ear2;Ms4a4c;Ccl2;Ear1;
Autoimmune thyroid disease	20	0	1.12867e-13	H2-Q10;H2-D1;H2-Eb1;H2-T22;H2-Q7;H2-Q2;H2-K1;H2-Q9;H2-Ea-ps;Gm11127;H2-T9;H2-Q6;H2-Q5;H2-T24;H2-Q4;Gzmb;H2-Bl;H2-T23;H2-L;H2-Q8;
Cell adhesion molecules (CAMs)	25	0	4.13453e-12	H2-Q10;H2-D1;H2-Eb1;H2-T22;H2-Q7;H2-Q2;H2-K1;H2-Q9;Cd274;H2-Ea-ps;Gm11127;H2-T9;H2-Q6;H2-Q5;Sell;H2-T24;Itgam;H2-Q4;H2-Bl;Itgb2;H2-T23;Sdc3;H2-L;Siglec1;H2-Q8;
Staphylococcus aureus infection	18	0	1.95237e-11	C1qc;Fcgr2b;C4b;H2-Eb1;C3;Fcgr1;Fcgr4;Fpr2;C1qa;H2-Ea-ps;Cfd;Fcgr3;Hp;Cfb;Fpr1;Itgam;Itgb2;C1qb;
Natural killer cell mediated cytotoxicity	23	0	2.98805e-09	Fcgr2b;H2-Q10;H2-D1;H2-T22;H2-Q7;H2-Q2;Fcgr4;H2-K1;H2-Q9;Gm11127;H2-T9;Fcgr3;H2-Q6;H2-Q5;H2-T24;H2-Q4;Tyrobp;Gzmb;H2-Bl;Itgb2;H2-T23;H2-L;H2-Q8;
Leishmaniasis	13	2	3.50426e-09	Fcgr2b;Stat1;H2-Eb1;C3;Fcgr1;Fcgr4;Ncf1;H2-Ea-ps;Fcgr3;Ncf4;Fos;Cyba;Itgam;Map3k7cl;Itgb2;
Epstein-Barr virus infection	24	1	1.90837e-08	H2-Q10;H2-D1;H2-Eb1;H2-T22;H2-Q7;Hspa1b;H2-Q2;H2-K1;H2-Q9;H2-Ea-ps;Gm11127;Hspb1;H2-T9;Hspa1a;H2-Q6;H2-Q5;H2-T24;H2-Q4;Map3k7cl;Lyve1;H2-Bl;Spi1;H2-T23;H2-L;H2-Q8;
Toxoplasmosis	18	1	3.35689e-08	Nlrc5;Stat1;H2-Eb1;Gm4951;Igtp;Gm12185;Hspa1b;Irgm1;Gm12250;H2-Ea-ps;Ifi47;Ccr5;Hspa1a;F830016B08Rik;Iigp1;Irgm2;Tgtp2;Gm4841;Map3k7cl;
Cytosolic DNA-sensing pathway	13	0	1.82019e-07	Casp1;Ifi205;Mndal;Irf7;Pycard;Cxcl10;AI607873;Ccl4;Zbp1;Mnda;Ccl5;Pyhin1;Ifi204;
Viral myocarditis	21	0	2.05676e-07	H2-Q10;H2-D1;H2-Eb1;H2-T22;H2-Q7;H2-Q2;H2-K1;H2-Q9;H2-Ea-ps;Gm11127;H2-T9;H2-Q6;H2-Q5;H2-T24;H2-Q4;H2-Bl;Itgb2;H2-T23;Gbp10;H2-L;H2-Q8;
HTLV-I infection	23	1	1.3368e-06	H2-Q10;H2-D1;H2-Eb1;H2-T22;H2-Q7;H2-Q2;H2-K1;H2-Q9;H2-Ea-ps;Gm11127;H2-T9;Xirp1;Fos;H2-Q6;H2-Q5;H2-T24;H2-Q4;Tspo;H2-Bl;Spi1;Itgb2;H2-T23;H2-L;H2-Q8;
Osteoclast differentiation	14	2	8.58446e-06	Fcgr2b;Stat1;Fcgr1;Fcgr4;Pira1;Ncf1;Acp5;Fcgr3;Ncf4;Fos;Cyba;Lilrb4;Tyrobp;Map3k7cl;Spi1;Stat2;
Pertussis	11	1	2.34387e-05	C1qc;Casp1;C4b;C3;C1qa;Irf1;Pycard;Hp;Fos;Itgam;Itgb2;C1qb;
Influenza A	20	0	2.34387e-05	Nlrc5;Casp1;Stat1;H2-Eb1;Oas1g;Hspa1b;H2-Ea-ps;Irf7;Pycard;Cxcl10;Ccl12;Hspa1a;Ccl5;Oas1a;Oas2;Oas3;Ccl2;Rsad2;Stat2;Mx1;
Chemokine signaling pathway	18	0	2.34387e-05	Grk4;Stat1;Ccl7;1100001G20Rik;Ccl8;Ncf1;Ccl9;Cxcl10;Ccl12;Hck;Ccl4;Ccr5;Ccl5;Ccl19;Ccl6;Ccl2;Cxcl13;Stat2;
Prion diseases	10	0	3.87562e-05	C1qc;Lcn2;Hspa1b;C1qa;Hspa1a;Sned1;Ccl5;Hspa5;C6;C1qb;
Systemic lupus erythematosus	14	0	3.87562e-05	C1qc;Fcgr2b;Lcn2;C4b;H2-Eb1;C3;Fcgr1;Fcgr4;C1qa;H2-Ea-ps;Fcgr3;Hp;C6;C1qb;
Malaria	4	5	8.16919e-05	Ccl12;Hbb-bs;Hbb-b1;Hba-a2;Hba-a1;Hbb-b2;Ccl2;Itgb2;Sdc3;
Endocytosis	21	0	0.000109485	Grk4;H2-Q10;H2-D1;H2-T22;H2-Q7;Hspa1b;H2-Q2;H2-K1;H2-Q9;Gm11127;H2-T9;Ccr5;Hspa1a;H2-Q6;H2-Q5;H2-T24;H2-Q4;H2-Bl;H2-T23;H2-L;H2-Q8;
Arachidonic acid metabolism	3	8	0.000541289	Lcn2;Mup10;Mup12;Mup1;Mup20;Mup7;Mup15;Mup19;Cbr2;Cyp2e1;Mup17;
African trypanosomiasis	1	6	0.000541289	Apoa1;Hbb-bs;Hp;Hbb-b1;Hba-a2;Hba-a1;Hbb-b2;
Complement and coagulation cascades	11	1	0.000541289	C1qc;Lcn2;C4b;C3;C1qa;Cfd;Hp;Serpina1c;Cfb;F13a1;C6;C1qb;
Measles	12	1	0.000690972	Fcgr2b;Stat1;Oas1g;Hspa1b;Irf7;Fcgr3;Hspa1a;Oas1a;Oas2;Oas3;Map3k7cl;Stat2;Mx1;
Rheumatoid arthritis	8	1	0.000880805	H2-Eb1;1100001G20Rik;H2-Ea-ps;Ccl12;Acp5;Fos;Ccl5;Ccl2;Itgb2;
Cytokine-cytokine receptor interaction	17	0	0.000911251	Ccl7;1100001G20Rik;Ccl8;Gm13305;Ccl9;Cxcl10;Ccl12;Ccl4;Ccr5;Lep;Ccl5;Ccl19;Ccl6;Ccl2;Tnfrsf12a;Cxcl13;Il4ra;
Hepatitis C	12	0	0.00255554	Stat1;Oas1g;Ifit1;Irf1;Irf7;Ifit2;I830012O16Rik;Oas1a;Oas2;Oas3;Ifit3;Stat2;
Hematopoietic cell lineage	9	0	0.00380093	H2-Eb1;Fcgr1;Gm13305;H2-Ea-ps;Itgam;Ms4a4c;Lyve1;Il4ra;Ms4a8a;
Chagas disease (American trypanosomiasis)	8	1	0.00409182	C1qc;C3;C1qa;1100001G20Rik;Ccl12;Fos;Ccl5;Ccl2;C1qb;
Tuberculosis	15	0	0.00578674	Nlrc5;Cd74;Fcgr2b;Stat1;Lbp;H2-Eb1;C3;Fcgr1;Mrc1;Fcgr4;H2-Ea-ps;Fcgr3;Ctss;Itgam;Itgb2;
Legionellosis	7	0	0.00727942	Casp1;C3;Hspa1b;Pycard;Hspa1a;Itgam;Itgb2;
