# Supplementary material for: Comparative Study of Transcriptome Profiles of Mouse Livers and Skins Infected by Fork-Tailed or Non-Fork-Tailed Schistosoma japonicum
Source: Front Microbiol. 2017 Aug 30;8:1648. doi: 10.3389/fmicb.2017.01648 (PMC5582157; doi:10.3389/fmicb.2017.01648)
Supplement: DATA SHEET 3 — Results of DEG comparative enrichment analysis between L-nonFT and L-FT. [file Data_Sheet_3.XLSX]

## Sheet: GO
GO_ID	GO_name	P_value	upregulation	downregulation	DEGs
GO:0042598	vesicular fraction	5.81e-12	21	5	Cyp2b10,Cyp8b1,Cyb5b,Ugt1a5,Hsd3b3,BC089597,Rdh16,Cyp4a14,Fmo5,Srebf1,Scd1,Aqp8,Cyp26a1,Cyp2c68,Cyp4a10,Ugt2b38,Ppp1r3b,Cyp2c38,Mgst3,Elovl6,Dio1,Cyp3a59,Cyp46a1,Cyp2c39,G6pc,Hsd17b6,
GO:0005624	membrane fraction	1.81e-08	21	5	Cyp2b10,Cyp8b1,Cyb5b,Ugt1a5,Hsd3b3,BC089597,Rdh16,Cyp4a14,Fmo5,Srebf1,Scd1,Aqp8,Cyp26a1,Cyp2c68,Cyp4a10,Ugt2b38,Ppp1r3b,Cyp2c38,Mgst3,Elovl6,Dio1,Cyp3a59,Cyp46a1,Cyp2c39,G6pc,Hsd17b6,
GO:0000267	cell fraction	2.66e-08	36	8	Cyp8b1,Hsd3b3,BC089597,Rdh16,Raet1e,Cyp4a14,Fmo5,Srebf1,Gstt1,Adh4,Hba-a1,Dusp1,Acta1,Cyp2c68,Cyp4a10,Ugt2b38,Ppp1r3b,Cyp2c38,Psen2,Dio1,Cyp46a1,Raet1d,Acmsd,Hsd17b6,Gstm2,Cyp2b10,Ugt1a5,Cyb5b,Rsc1a1,Scd1,Aldh1a7,Aqp8,Cyp26a1,Serpine2,Fdps,Me1,Fasn,Mgst3,Elovl6,Hspa1b,Cyp3a59,Cyp2c39,G6pc,Got1,
GO:0031090	organelle membrane	6.15e-07	34	8	Cyp8b1,Hsd3b3,Insig2,Gpam,Cyp4a14,Fmo5,Srebf1,Crat,Tm7sf2,Sigmar1,Cyp2c68,Gm1821,Slc25a30,Clpx,Cyp4a10,Ugt2b38,Cyp2c38,Psen2,Gbp11,Dio1,Cyp46a1,Fitm1,Hsd17b6,Cyp2b10,Ugt1a5,Cyb5b,Gsta2,Insig1,BC002163,Retsat,Gm3776,Scd1,Nat8,Cyp26a1,Elovl5,Mgst3,Elovl6,Moxd1,Cyp3a59,Lpin1,Cyp2c39,G6pc,
GO:0044444	cytoplasmic part	2.75e-05	61	17	Hsd3b3,Insig2,Rdh16,Pdk1,Srebf1,Gstt1,Adh4,Hba-a1,Nfe2l2,Tat,Mid1ip1,Psen2,Gnmt,Gm15772,Gbp11,Hamp,Alas1,Cenpm,Apoa4,Sult1a1,Hsd17b6,Gstm2,Cyb5b,Tnni2,Mylpf,Chac1,Scd1,Mthfs,Rps27rt,Aldh1a7,Acnat2,Me1,Fasn,Tff3,Elovl6,Nudt19,Gm12191,Lpin1,Sult2a7,Pfkfb3,BC089597,Gpam,Fmo5,Crat,Sigmar1,Ccnd1,Acta1,Clpx,Gm1821,Ppp1r3b,Socs3,H2-Q10,Akr1d1,Gsta3,Jun,Tnnt3,Myl1,Aldh1b1,Acmsd,Sult1e1,Gsta2,Ckm,Acox1,BC…
GO:0005737	cytoplasm	3.32e-05	61	17	Hsd3b3,Insig2,Rdh16,Pdk1,Srebf1,Gstt1,Adh4,Hba-a1,Nfe2l2,Tat,Mid1ip1,Psen2,Gnmt,Gm15772,Gbp11,Hamp,Alas1,Cenpm,Apoa4,Sult1a1,Hsd17b6,Gstm2,Cyb5b,Tnni2,Mylpf,Chac1,Scd1,Mthfs,Rps27rt,Aldh1a7,Acnat2,Me1,Fasn,Tff3,Elovl6,Nudt19,Gm12191,Lpin1,Sult2a7,Pfkfb3,BC089597,Gpam,Fmo5,Crat,Sigmar1,Ccnd1,Acta1,Clpx,Gm1821,Ppp1r3b,Socs3,H2-Q10,Akr1d1,Gsta3,Jun,Tnnt3,Myl1,Aldh1b1,Acmsd,Sult1e1,Gsta2,Ckm,Acox1,BC…
GO:0005626	insoluble fraction	0.00047	24	5	Cyp2b10,Cyp8b1,Cyb5b,Ugt1a5,Hsd3b3,BC089597,Rdh16,Rsc1a1,Cyp4a14,Fmo5,Srebf1,Scd1,Aqp8,Cyp26a1,Serpine2,Cyp2c68,Cyp4a10,Ugt2b38,Ppp1r3b,Cyp2c38,Mgst3,Psen2,Elovl6,Dio1,Cyp3a59,Cyp46a1,Cyp2c39,G6pc,Hsd17b6,
GO:0016491	oxidoreductase activity	6.63e-10	27	4	Cyp2b10,Cyp8b1,Hsd3b3,BC089597,Acox1,BC002163,Rdh16,Retsat,Cyp4a14,Fmo5,Scd1,Tm7sf2,Gstt1,Adh4,Aldh1a7,Cyp26a1,Cyp2c68,Me1,Cyp4a10,Gldc,Cyp2c38,Mgst3,Akr1d1,AW495222,Moxd1,Dio1,Cyp3a59,Cyp46a1,Cyp2c39,Aldh1b1,Hsd17b6,
GO:0016765	transferase activity, transferring alkyl or aryl (other than methyl) groups	1.26e-06	9	0	Gstt3,Gsta2,Mgst3,Gsta3,Mat1a,Gm3776,Gstt1,Fdps,Gstm2,
GO:0004497	monooxygenase activity	1.32e-06	11	1	Cyp2b10,Cyp8b1,Cyp4a10,Cyp2c38,Cyp4a14,Moxd1,Fmo5,Cyp3a59,Cyp46a1,Cyp2c39,Cyp26a1,Cyp2c68,
GO:0005506	iron ion binding	5.8e-06	10	4	Cyp2b10,Cyp8b1,Cyp4a10,Cyb5b,Hbb-bs,Cyp2c38,Cyp4a14,Cyp3a59,Cyp46a1,Hba-a1,Cyp2c39,Cyp26a1,Hbb-b1,Cyp2c68,
GO:0003824	catalytic activity	2.13e-05	74	16	Cyp8b1,Hsd3b3,Sae1,Gale,Rdh16,Pdk1,Acot11,Gdpd3,Tm7sf2,Gstt1,Adh4,Ugt2b38,Tat,Rnase2a,Psen2,Gnmt,Ces4a,Alas1,Gpcpd1,Sult1a1,Plk3,Hsd17b6,Gstm2,Cyp2b10,Ugt1a5,Retsat,Mylpf,Scd1,Tubb2a,Mthfs,Aldh1a7,Acnat2,Me1,Fasn,Ggt6,Nudt19,Elovl6,Rnaset2b,Lpin1,Cyp2c39,Sult2a7,Pfkfb3,BC089597,Ctse,Gpam,Sds,Ugt3a2,Cyp4a14,Fmo5,Crat,Dusp1,Sigmar1,Ccnd1,Acta1,Cyp2c68,Clpx,Cyp4a10,Gldc,Ppp1r3b,Cyp2c38,Akr1d1,Gsta3,…
GO:0016705	oxidoreductase activity, acting on paired donors, with incorporation or reduction of molecular oxygen	6.37e-05	11	1	Cyp2b10,Cyp8b1,Cyp4a10,Cyp2c38,Cyp4a14,Moxd1,Scd1,Fmo5,Cyp3a59,Cyp46a1,Cyp2c39,Cyp2c68,
GO:0048037	cofactor binding	0.00129	10	1	Fasn,Gldc,Acox1,Gale,Tat,Sds,AW495222,Alas1,Fmo5,Csad,Got1,
GO:0006629	lipid metabolic process	8.67e-13	38	4	Cyp8b1,Hsd3b3,BC089597,Insig2,Rdh16,Gpam,Cyp4a14,Srebf1,Crat,Tm7sf2,Adh4,Sigmar1,Cyp4a10,Fabp5,Cyp2c38,Akr1d1,Saa2,Cyp46a1,Apoa4,Sult1a1,Hsd17b6,Cyp2b10,Ugt1a5,Sult1e1,Insig1,Acox1,Retsat,Scd1,Pctp,Aldh1a7,Cyp26a1,Fdps,Elovl5,Me1,Fasn,Mgst3,Elovl6,Cyp3a59,Lpin1,Cyp2c39,G6pc,Sult2a7,
GO:0006066	alcohol metabolic process	1e-09	22	6	Insig1,Gale,Myc,Insig2,Sds,Pdk1,Srebf1,Gdpd3,Tm7sf2,Pctp,Adh4,Onecut1,Sigmar1,Fdps,Igfbp1,Fabp5,Ppp1r3b,Tat,Akr1d1,AW495222,Gnmt,Saa2,Gpcpd1,Cyp46a1,Apoa4,G6pc,Got1,Pfkfb3,
GO:0044281	small molecule metabolic process	1.33e-08	47	9	BC089597,Gale,Insig2,Rdh16,Gpam,Sds,Cyp4a14,Pdk1,Srebf1,Acot11,Gdpd3,Crat,Tm7sf2,Adh4,Onecut1,Sigmar1,Acta1,Igfbp1,Cyp4a10,Fabp5,Gldc,Ppp1r3b,Tat,Akr1d1,Gnmt,Saa2,Cyp46a1,Gpcpd1,Apoa4,Sult1a1,Csad,Acmsd,Insig1,Ckm,Acox1,Myc,Bhmt,Scd1,Mat1a,Tubb2a,Mthfs,Pctp,Aldh1a7,Acnat2,Cyp26a1,Fdps,Elovl5,Me1,Fasn,Mgst3,Elovl6,AW495222,Lpin1,G6pc,Got1,Pfkfb3,
GO:0009719	response to endogenous stimulus	1.28e-07	22	11	Nr0b2,Egr1,Hsd3b3,Insig2,Gpam,Cyp4a14,Srebf1,Dusp1,Acta1,Ccnd1,Ugt2b38,Socs3,Cyp2c38,Tat,Il6ra,Alas1,Sult1a1,Cyp2b10,Ugt1a5,Insig1,Serpina7,Aldh1a7,Fdps,Me1,Timp4,Hhex,Tff3,Mgst3,Lpin1,Serpina3g,Igfbp2,Cyp2c39,Got1,
GO:0006082	organic acid metabolic process	2.2e-07	28	2	Ckm,Acox1,Gpam,Sds,Bhmt,Cyp4a14,Pdk1,Srebf1,Mat1a,Acot11,Scd1,Crat,Mthfs,Aldh1a7,Acnat2,Elovl5,Me1,Cyp4a10,Fasn,Gldc,Tat,Mgst3,AW495222,Elovl6,Gnmt,Lpin1,Csad,G6pc,Got1,Acmsd,
GO:0009725	response to hormone stimulus	2.75e-07	19	11	Cyp2b10,Nr0b2,Egr1,Ugt1a5,Hsd3b3,Insig1,Insig2,Gpam,Serpina7,Srebf1,Aldh1a7,Dusp1,Fdps,Acta1,Ccnd1,Timp4,Hhex,Ugt2b38,Tff3,Socs3,Cyp2c38,Tat,Il6ra,Alas1,Lpin1,Igfbp2,Sult1a1,Serpina3g,Cyp2c39,Got1,
GO:0008610	lipid biosynthetic process	5.63e-07	14	2	Cyp8b1,Hsd3b3,Insig1,BC089597,Insig2,Rdh16,Cyp4a14,Tm7sf2,Aldh1a7,Fdps,Elovl5,Cyp4a10,Elovl6,Akr1d1,Cyp46a1,Hsd17b6,
GO:0019752	carboxylic acid metabolic process	5.65e-07	27	2	Ckm,Acox1,Gpam,Sds,Bhmt,Cyp4a14,Pdk1,Srebf1,Mat1a,Acot11,Scd1,Crat,Mthfs,Aldh1a7,Acnat2,Elovl5,Me1,Cyp4a10,Fasn,Gldc,Tat,Mgst3,AW495222,Elovl6,Gnmt,Lpin1,Csad,Got1,Acmsd,
GO:0043436	oxoacid metabolic process	6.62e-07	27	2	Ckm,Acox1,Gpam,Sds,Bhmt,Cyp4a14,Pdk1,Srebf1,Mat1a,Acot11,Scd1,Crat,Mthfs,Aldh1a7,Acnat2,Elovl5,Me1,Cyp4a10,Fasn,Gldc,Tat,Mgst3,AW495222,Elovl6,Gnmt,Lpin1,Csad,Got1,Acmsd,
GO:0042180	cellular ketone metabolic process	9.34e-07	27	2	Ckm,Acox1,Gpam,Sds,Bhmt,Cyp4a14,Pdk1,Srebf1,Mat1a,Acot11,Scd1,Crat,Mthfs,Aldh1a7,Acnat2,Elovl5,Me1,Cyp4a10,Fasn,Gldc,Tat,Mgst3,AW495222,Elovl6,Gnmt,Lpin1,Csad,Got1,Acmsd,
GO:0019748	secondary metabolic process	9.43e-07	11	1	Ugt1a5,BC089597,Cyp2c38,Rdh16,Retsat,Cyp3a59,Adh4,Sult1a1,Aldh1a7,Cyp2c39,Cyp26a1,Acmsd,
GO:0044255	cellular lipid metabolic process	1.19e-06	24	3	Ugt1a5,Insig1,BC089597,Acox1,Insig2,Rdh16,Gpam,Retsat,Cyp4a14,Srebf1,Scd1,Crat,Adh4,Aldh1a7,Cyp26a1,Fdps,Elovl5,Cyp4a10,Fasn,Fabp5,Cyp2c38,Mgst3,Elovl6,Lpin1,Apoa4,Cyp2c39,G6pc,
GO:0008202	steroid metabolic process	3.14e-06	15	1	Cyp8b1,Sult1e1,Hsd3b3,Insig1,Insig2,Akr1d1,Srebf1,Saa2,Tm7sf2,Cyp46a1,Pctp,Apoa4,Sult1a1,Sigmar1,Fdps,Hsd17b6,
GO:0032787	monocarboxylic acid metabolic process	6.23e-06	17	2	Acox1,Gpam,Sds,Cyp4a14,Pdk1,Srebf1,Acot11,Scd1,Crat,Mthfs,Aldh1a7,Acnat2,Elovl5,Cyp4a10,Fasn,Mgst3,Elovl6,Gnmt,Lpin1,
GO:0006790	sulfur compound metabolic process	6.45e-06	12	0	Gstt3,Sult1e1,Gsta2,Bhmt,Gsta3,Gnmt,Gm3776,Gstt1,Sult1a1,Csad,Sult2a7,Gstm2,
GO:0050896	response to stimulus	1.21e-05	50	25	Cyp8b1,Nr0b2,Hsd3b3,Insig2,Raet1e,Srebf1,Acot11,Gstt1,Hba-a1,Nfe2l2,Ugt2b38,Tat,Psen2,Gbp11,Il6ra,Hamp,Alas1,Saa2,Apoa4,Sult1a1,Raet1d,Gstm2,Cyp2b10,Ugt1a5,Mup21,Hfe2,Insig1,Bcl6,Chac1,Scd1,Aldh1a7,Aqp8,Obp2a,Me1,Tff3,Lpin1,Serpina3g,Cyp2c39,Sult2a7,Egr1,Il1r1,Gpam,Sds,Cyp4a14,C9,Gadd45g,Dusp1,Ccnd1,Acta1,Foxq1,Fabp5,Cyp2c38,Socs3,H2-Q10,Jun,Gsta2,Foxa3,Myc,Serpina7,C8b,Gm3776,Serpine2,Fdps,Lcn2,…
GO:0016125	sterol metabolic process	1.45e-05	11	0	Insig1,Insig2,Akr1d1,Srebf1,Tm7sf2,Cyp46a1,Saa2,Pctp,Apoa4,Sigmar1,Fdps,
GO:0010033	response to organic substance	4.4e-05	26	14	Nr0b2,Egr1,Hsd3b3,Insig2,Gpam,Raet1e,Srebf1,Gstt1,Dusp1,Acta1,Ccnd1,Ugt2b38,Socs3,Cyp2c38,Tat,Jun,Gbp11,Il6ra,Alas1,Sult1a1,Raet1d,Gstm2,Cyp2b10,Ugt1a5,Insig1,Myc,Serpina7,Aldh1a7,Aqp8,Fdps,Lcn2,Me1,Timp4,Hhex,Tff3,Lpin1,Serpina3g,Igfbp2,Cyp2c39,Got1,
GO:0006720	isoprenoid metabolic process	5.73e-05	9	1	Ugt1a5,BC089597,Cyp2c38,Rdh16,Retsat,Adh4,Aldh1a7,Cyp2c39,Cyp26a1,Fdps,
GO:0006721	terpenoid metabolic process	5.95e-05	8	1	Ugt1a5,BC089597,Cyp2c38,Rdh16,Retsat,Adh4,Aldh1a7,Cyp2c39,Cyp26a1,
GO:0001523	retinoid metabolic process	9.97e-05	6	1	Ugt1a5,BC089597,Aldh1a7,Adh4,Rdh16,Cyp26a1,Retsat,
GO:0042221	response to chemical stimulus	0.00017	35	17	Nr0b2,Egr1,Hsd3b3,Il1r1,Insig2,Gpam,Sds,Raet1e,Cyp4a14,Srebf1,Gstt1,Hba-a1,Dusp1,Nfe2l2,Acta1,Ccnd1,Foxq1,Ugt2b38,Socs3,Cyp2c38,Tat,Jun,Gbp11,Il6ra,Alas1,Saa2,Apoa4,Sult1a1,Raet1d,Gstm2,Cyp2b10,Ugt1a5,Gsta2,Hfe2,Insig1,Myc,Serpina7,Gm3776,Aldh1a7,Aqp8,Fdps,Me1,Lcn2,Timp4,Hhex,Tff3,Lpin1,Serpina3g,Igfbp2,Cyp2c39,Got1,Sult2a7,
GO:0009991	response to extracellular stimulus	0.00035	11	7	Foxa3,Gpam,Sds,Serpina7,Srebf1,Aldh1a7,Dusp1,Ccnd1,Lcn2,Cyp2c38,Socs3,Jun,Alas1,Igfbp2,Apoa4,Cyp2c39,G6pc,Sult2a7,
GO:0016101	diterpenoid metabolic process	0.0007	6	1	Ugt1a5,BC089597,Aldh1a7,Adh4,Rdh16,Cyp26a1,Retsat,
GO:0031667	response to nutrient levels	0.00224	10	6	Foxa3,Socs3,Cyp2c38,Jun,Sds,Serpina7,Srebf1,Aldh1a7,Igfbp2,Apoa4,Cyp2c39,Dusp1,G6pc,Sult2a7,Ccnd1,Lcn2,
GO:0031960	response to corticosteroid stimulus	0.00247	6	6	Ugt1a5,Ugt2b38,Hsd3b3,Socs3,Tat,Serpina7,Il6ra,Sult1a1,Igfbp2,Dusp1,Got1,Ccnd1,
GO:0006694	steroid biosynthetic process	0.0028	7	1	Cyp8b1,Hsd3b3,Cyp46a1,Insig1,Tm7sf2,Insig2,Akr1d1,Hsd17b6,
GO:0006941	striated muscle contraction	0.00285	6	0	Tnnt3,Myl1,Tnni2,Tnnc2,Psen2,Acta1,
GO:0008152	metabolic process	0.00597	81	29	Cyp8b1,Hsd3b3,Sae1,Gale,Insig2,Rdh16,Pdk1,Srebf1,Acot11,Gdpd3,Tm7sf2,Gstt1,Adh4,Hba-a1,Nfe2l2,Igfbp1,Ugt2b38,Tat,Psen2,Gnmt,Gm15772,Il6ra,Alas1,Saa2,Gpcpd1,Apoa4,Sult1a1,Plk3,Hsd17b6,Gstm2,Cyp2b10,Cyb5b,Ugt1a5,Insig1,Retsat,Scd1,Tubb2a,Ell3,Mthfs,Rps27rt,Aldh1a7,Acnat2,Me1,Fasn,Elovl6,Gm12191,Rnaset2b,Lpin1,Serpina3g,Cyp2c39,Sult2a7,Pfkfb3,Egr1,BC089597,Ctse,Gpam,Sds,C9,Cyp4a14,Fmo5,Gadd45g,Crat,…
GO:0019318	hexose metabolic process	0.00645	7	5	Igfbp1,Fabp5,Ppp1r3b,Gale,Myc,Tat,Sds,Gnmt,Pdk1,Onecut1,G6pc,Pfkfb3,

## Sheet: KEGG
Pathway	upregulation	downregulation	Qvalue	Symbol
Metabolic pathways	44	21	4.5712e-20	Mup7;Mup21;Rdh16;Cyp4a10;Mthfs;Mup15;Mup16;Mup6;Ugt2b38;Ugt3a2;Aldh1a7;LOC100048884;Mup11;Ckm;AW495222;Gale;Mup19;Lpin1;Csad;Moxd1;Adh4;Cyp2b10;Lcn2;Cyp2c39;Hsd3b3;Cyp2c68;Mup14;Acnat2;Sds;Mup13;Acmsd;Hyi;Mup8;Tat;Ggt6;Hsd17b6;Obp2b;Acox1;Cyp4a14;G6pc;Mup12;Mat1a;Got1;Crybb3;BC002163;Fdps;Fasn;Bhmt;BC089597;Cyp8b1;Gm2083;Gldc;Mup17;Me1;Akr1d1;Aldh1b1;Tm7sf2;Gpam;Ces4a;Mup9;Cyp2c38;Ugt1a5;Alas1;Tf…
Arachidonic acid metabolism	12	12	1.0133e-19	Mup7;Mup21;Cyp4a10;Mup15;Mup16;Mup6;LOC100048884;Mup11;Mup19;Cyp2b10;Lcn2;Cyp2c39;Cyp2c68;Mup14;Mup13;Mup8;Ggt6;Obp2b;Cyp4a14;Mup12;Gm2083;Mup17;Mup9;Cyp2c38;
Retinol metabolism	12	4	1.84121e-12	Rdh16;Cyp4a10;Retsat;Ugt2b38;Aldh1a7;Adh4;Cyp2b10;Cyp2c39;Cyp2c68;Cyp26a1;Hsd17b6;Cyp4a14;BC089597;Cyp2c38;Ugt1a5;Cyp3a59;
Drug metabolism - cytochrome P450	14	2	7.30073e-12	Gsta3;Gm3776;Mgst3;Ugt2b38;Fmo5;Adh4;Cyp2b10;Cyp2c39;Cyp2c68;Gstt3;Gsta2;Gstt1;Gstm2;Cyp2c38;Ugt1a5;Cyp3a59;
Metabolism of xenobiotics by cytochrome P450	14	2	3.26396e-11	Gsta3;Gm3776;Mgst3;Ugt2b38;Adh4;Cyp2b10;Cyp2c39;Cyp2c68;Sult2a7;Gstt3;Gsta2;Gstt1;Gstm2;Cyp2c38;Ugt1a5;Cyp3a59;
Glutathione metabolism	8	0	5.1746e-05	Gsta3;Gm3776;Mgst3;Ggt6;Gstt3;Gsta2;Gstt1;Gstm2;
Steroid hormone biosynthesis	6	2	7.69363e-05	Sult1e1;Ugt2b38;Hsd3b3;Hsd17b6;Sult2a7;Akr1d1;Ugt1a5;Cyp3a59;
Biosynthesis of unsaturated fatty acids	6	0	8.16747e-05	Acnat2;Acox1;Elovl5;Scd1;Cyb5b;Elovl6;
PPAR signaling pathway	7	2	0.000531798	Cyp4a10;Fabp5;Acox1;Cyp4a14;Scd1;Cyp8b1;Me1;Cyb5b;Gm1821;
Glycine, serine and threonine metabolism	5	1	0.000563249	AW495222;Sds;Gnmt;Bhmt;Gldc;Alas1;
Prostate cancer	7	2	0.000563249	Gsta3;Gm3776;Mgst3;Gstt3;Gsta2;Gstt1;Gstm2;3110082I17Rik;Ccnd1;
Fatty acid degradation	6	0	0.00155927	Cyp4a10;Aldh1a7;Adh4;Acox1;Cyp4a14;Aldh1b1;
Cysteine and methionine metabolism	5	0	0.00397317	Sds;Tat;Mat1a;Got1;Bhmt;
Taurine and hypotaurine metabolism	3	0	0.00400075	Csad;Acnat2;Ggt6;
Ascorbate and aldarate metabolism	3	1	0.00400075	Ugt2b38;Aldh1a7;Aldh1b1;Ugt1a5;
Primary bile acid biosynthesis	4	0	0.004216	Acnat2;Cyp46a1;Cyp8b1;Akr1d1;
Bile secretion	6	1	0.00655509	Ugt2b38;Acnat2;Aqp8;Sult2a7;Nr0b2;Ugt1a5;Cyp3a59;
Pentose and glucuronate interconversions	3	1	0.00772644	Ugt2b38;Aldh1a7;Aldh1b1;Ugt1a5;
