# Supplementary material for: Comparative Study of Transcriptome Profiles of Mouse Livers and Skins Infected by Fork-Tailed or Non-Fork-Tailed Schistosoma japonicum
Source: Front Microbiol. 2017 Aug 30;8:1648. doi: 10.3389/fmicb.2017.01648 (PMC5582157; doi:10.3389/fmicb.2017.01648)
Supplement: DATA SHEET 4 — Results of DEG comparative enrichment analysis between S-nonFT and S-FT. [file Data_Sheet_4.XLSX]

## Sheet: GO
GO_ID	GO_name	DEGs_number	P_value	upregulation	downregulation	DEGs
GO:0042611	MHC protein complex	13 of 177 in the list	1.02e-14	13	0	H2-D1,H2-Q7,H2-Q4,H2-Q6,H2-K1,H2-Q10,H2-Q8,H2-Eb1,B2m,H2-T24,H2-T23,Cd74,H2-Q2,
GO:0005774	vacuolar membrane	11 of 177 in the list	5.07e-10	11	0	Gbp10,Gbp2,Gbp3,Gbp2b,Iigp1,Gbp7,Irgm1,Gbp9,Gbp4,Gm4951,Gbp6,
GO:0044437	vacuolar part	11 of 177 in the list	6.48e-10	11	0	Gbp10,Gbp2,Gbp3,Gbp2b,Iigp1,Gbp7,Irgm1,Gbp9,Gbp4,Gm4951,Gbp6,
GO:0009986	cell surface	18 of 177 in the list	6.81e-08	18	0	H2-Q7,H2-Q4,H2-Q6,H2-K1,B2m,Ly6a,Fcgr1,H2-Q2,H2-D1,Cxcl10,Cd274,H2-Q8,H2-Q10,Ccr5,Cxcl9,Ly6c2,H2-T23,Cd74,
GO:0005576	extracellular region	37 of 177 in the list	1.37e-06	28	9	Ccl7,Ccl2,B2m,Mfap4,Fcna,Irgm2,Il1b,Igtp,Lox,Postn,Il18bp,1100001G20Rik,Ccl5,Cxcl10,Ccl12,Fbn1,Msr1,Il4ra,Adipoq,Lgals3bp,Cxcl9,Ccl9,Hp,Ccl6,Saa3,Eln,Apoc1,Cfd,Isg15,Col3a1,Lipe,Ccl8,Ogn,Hsp90aa1,Col1a1,Gh,Lep,
GO:0044421	extracellular region part	36 of 177 in the list	1.97e-06	28	8	Ccl7,Ccl2,B2m,Mfap4,Fcna,Irgm2,Il1b,Igtp,Lox,Postn,Il18bp,1100001G20Rik,Ccl5,Cxcl10,Ccl12,Fbn1,Msr1,Il4ra,Adipoq,Lgals3bp,Cxcl9,Ccl9,Hp,Ccl6,Saa3,Apoc1,Cfd,Isg15,Col3a1,Lipe,Ccl8,Ogn,Hsp90aa1,Col1a1,Gh,Lep,
GO:0005773	vacuole	17 of 177 in the list	1.64e-05	17	0	Gbp10,Naaa,Gbp2,H2-Eb1,Gbp3,Irgm2,Irgm1,Iigp1,Gbp7,Igtp,Gbp9,Gbp6,Slc29a3,Gbp2b,Cd74,Gbp4,Gm4951,
GO:0000502	proteasome complex	5 of 177 in the list	0.00632	5	0	Psme2,Psme1,Psmb9,Psmb8,Psmb10,
GO:0042379	chemokine receptor binding	8 of 168 in the list	2.15e-10	8	0	Ccl5,Ccl9,Ccl6,Ccl12,Ccl7,Ccl2,Cxcl9,Stat1,
GO:0048020	CCR chemokine receptor binding	7 of 168 in the list	2.8e-09	7	0	Ccl5,Ccl9,Ccl6,Ccl12,Ccl7,Ccl2,Stat1,
GO:0003823	antigen binding	8 of 168 in the list	7.68e-09	8	0	H2-Q7,H2-Q4,H2-Q6,Tap2,H2-K1,H2-Q8,Tap1,H2-T23,
GO:0005125	cytokine activity	9 of 168 in the list	3.84e-07	9	0	Ccl5,Ccl9,Cxcl10,Ccl6,Ccl12,Ccl7,Ccl2,Ccl8,Cxcl9,
GO:0001664	G-protein-coupled receptor binding	9 of 168 in the list	0.00125	9	0	Ccl5,Ccl9,Ccl6,Adrb3,Ccl12,Ccl7,Ccl2,Cxcl9,Stat1,
GO:0005126	cytokine receptor binding	10 of 168 in the list	0.00362	9	1	Ccl5,Ccl9,Ccl6,Ccl12,Ccl7,Ccl2,Cxcl9,Il1b,Stat1,Gh,
GO:0002376	immune system process	64 of 179 in the list	4.89e-24	61	3	H2-Q7,H2-Q4,Nlrc5,Bst2,Gzma,Gbp9,Il18bp,Ccl5,Cd274,Aif1,H2-Q8,H2-T24,Psmb10,Cxcl9,Oasl1,Cd74,Ifi204,Oas1g,H2-Q6,Ccl6,Gbp5,Igj,Gzmb,Oas3,H2-Q2,Cfd,Mnda,Fcgr4,Ccl8,Gbp2b,Psme2,H2-T23,Irf7,Gbp10,Ccl2,Ccl7,Gbp2,B2m,H2-Eb1,Fcna,Il1b,Fcgr1,Gbp6,Gm1821,Cxcl10,Psmb9,Ccl12,Oas1a,H2-Q10,Psme1,Ifit1,Ccl9,Tap2,H2-K1,Rsad2,Irf1,Tap1,H2-D1,Oas2,Ifitm3,Ccr5,Gbp4,Oasl2,Psmb8,
GO:0034097	response to cytokine stimulus	26 of 179 in the list	3.13e-21	26	0	Gbp10,Ccl2,Gbp5,Gbp2,Gbp3,Irgm2,Irf1,Gbp7,Iigp1,Igtp,Gbp9,Il18bp,Gbp6,1100001G20Rik,Tgtp2,Ccl5,Ccl12,Ifi202b,Mnda,Ifit2,Gbp2b,Gbp4,Ifit1,Gm4951,Ifi205,Ifi204,
GO:0035456	response to interferon-beta	16 of 179 in the list	5.32e-21	16	0	Gbp10,Gbp2,Gbp3,Gbp7,Iigp1,Gbp9,Gbp6,Tgtp2,Ifi202b,Mnda,Gbp2b,Ifit1,Gbp4,Ifi205,Gm4951,Ifi204,
GO:0019882	antigen processing and presentation	18 of 179 in the list	2.03e-18	18	0	H2-Q7,H2-Q4,H2-Q6,Tap2,H2-K1,H2-Eb1,B2m,Tap1,Fcgr1,H2-Q2,H2-D1,H2-Q8,H2-Q10,H2-T24,Psme1,Psme2,H2-T23,Cd74,
GO:0006952	defense response	43 of 179 in the list	2.26e-18	42	1	Gbp10,H2-Q4,Nlrc5,Ccl7,Ccl2,Bst2,Gbp2,Gbp3,B2m,Irgm2,Gbp7,Il1b,Igtp,Gbp9,Fcgr1,Fpr2,Gbp6,Ccl5,Cxcl10,Ccl12,Aif1,Casp4,Il4ra,Lgals3bp,Cxcl9,Ifit1,Hp,Gbp5,H2-K1,Saa3,Irgm1,Iigp1,Mx1,Dhx58,Cfd,Gbp2b,Ccl8,Ifitm3,Ccr5,H2-T23,Gbp4,Gm4951,Siglec1,
GO:0006950	response to stress	69 of 179 in the list	4.89e-18	65	4	H2-Q4,Nlrc5,Adrb3,Bst2,Tspo,Gbp7,Gbp9,Lyve1,Il18bp,Ccl5,Aif1,Psmb10,Lgals3bp,Cxcl9,Hspa1a,Cd74,Ifi204,Gbp5,Saa3,Nabp1,Stat1,Dhx58,Cfd,Mnda,Fcgr4,Ccl8,Gbp2b,Psme2,H2-T23,Gbp10,Ccl2,Ccl7,Gbp2,B2m,Gbp3,Irgm2,Lox,Igtp,Dnaja1,Il1b,Fcgr1,Gbp6,Fpr2,Cxcl10,Psmb9,Socs3,Ccl12,Casp4,Il4ra,Psme1,Ifit1,Hp,H2-K1,Irf1,Iigp1,Irgm1,Mx1,Ifi47,Col3a1,Hspa1b,Ifitm3,Ccr5,Hsp90aa1,Gbp4,Txnip,Gm4951,Psmb8,Siglec1,Lep,
GO:0048002	antigen processing and presentation of peptide antigen	16 of 179 in the list	1.32e-17	16	0	H2-Q7,H2-Q4,H2-Q6,Tap2,H2-K1,H2-Eb1,B2m,Tap1,Fcgr1,H2-Q2,H2-D1,H2-Q8,H2-Q10,H2-T24,H2-T23,Cd74,
GO:0009607	response to biotic stimulus	37 of 179 in the list	3.95e-17	36	1	Gbp10,Ccl2,Tspo,Gbp2,Gbp3,B2m,Irgm2,Gbp7,Il1b,Igtp,Gbp9,Fcgr1,Il18bp,Gbp6,1100001G20Rik,Ccl5,Cxcl10,Ccl12,Socs3,Oas1a,Ifit2,Hp,Oas1g,Tap2,Ifi44,Iigp1,Mx1,Stat1,Isg15,Gbp2b,Ccl8,Ifitm3,Ccr5,Gbp4,Socs1,Gm4951,Irf7,
GO:0050896	response to stimulus	102 of 179 in the list	1.44e-16	94	8	Pck1,H2-Q4,Nlrc5,Adrb3,Bst2,Tspo,Trafd1,Gbp7,Gbp9,Lyve1,Il18bp,1100001G20Rik,Ccl5,Aif1,Ifi202b,Adipoq,Psmb10,Lgals3bp,Cxcl9,Hspa1a,Cd74,Ifi205,Ifi204,Oas1g,Ccl6,Gbp5,Ces1d,Igj,Ifi44,Saa3,Fabp4,Nabp1,Stat1,Tgtp2,Dhx58,Cfd,Isg15,Sncg,Mnda,Fcgr4,Gbp2b,Ccl8,Psme2,Serpina3g,H2-T23,Gh,Irf7,Gbp10,Ccl7,Ccl2,Gbp2,B2m,Gbp3,Fcna,Irgm2,Il1b,Pla2g5,Rtp4,Dnaja1,Lox,Igtp,Bhlhe41,Fcgr1,Fpr2,Gbp6,Cxcl10,Psmb9,Ccl…
GO:0051707	response to other organism	35 of 179 in the list	4.45e-16	34	1	Gbp10,Ccl2,Tspo,Gbp2,Gbp3,Irgm2,Gbp7,Il1b,Igtp,Gbp9,Fcgr1,Il18bp,Gbp6,1100001G20Rik,Ccl5,Cxcl10,Ccl12,Socs3,Oas1a,Ifit2,Oas1g,Hp,Ifi44,Iigp1,Mx1,Stat1,Isg15,Gbp2b,Ccl8,Ifitm3,Ccr5,Gbp4,Socs1,Gm4951,Irf7,
GO:0001562	response to protozoan	12 of 179 in the list	1.81e-15	12	0	Gbp10,Gbp2,Gbp3,Irgm2,Gbp2b,Iigp1,Gbp7,Igtp,Gbp9,Gbp4,Gm4951,Gbp6,
GO:0002474	antigen processing and presentation of peptide antigen via MHC class I	12 of 179 in the list	7.41e-15	12	0	H2-D1,H2-Q7,H2-Q4,H2-Q6,Tap2,H2-K1,H2-Q10,H2-Q8,Tap1,H2-T23,Fcgr1,H2-Q2,
GO:0002483	antigen processing and presentation of endogenous peptide antigen	10 of 179 in the list	4.64e-13	10	0	H2-D1,H2-Q7,H2-Q4,H2-Q6,Tap2,H2-K1,H2-Q10,H2-Q8,H2-T23,H2-Q2,
GO:0002484	antigen processing and presentation of endogenous peptide antigen via MHC class I via ER pathway	10 of 179 in the list	4.64e-13	10	0	H2-D1,H2-Q7,H2-Q4,H2-Q6,Tap2,H2-K1,H2-Q10,H2-Q8,H2-T23,H2-Q2,
GO:0019885	antigen processing and presentation of endogenous peptide antigen via MHC class I	10 of 179 in the list	4.64e-13	10	0	H2-D1,H2-Q7,H2-Q4,H2-Q6,Tap2,H2-K1,H2-Q10,H2-Q8,H2-T23,H2-Q2,
GO:0019883	antigen processing and presentation of endogenous antigen	10 of 179 in the list	2.16e-12	10	0	H2-D1,H2-Q7,H2-Q4,H2-Q6,Tap2,H2-K1,H2-Q10,H2-Q8,H2-T23,H2-Q2,
GO:0051704	multi-organism process	38 of 179 in the list	3e-12	37	1	Gbp10,Ccl2,Tspo,Gbp2,Gbp3,Irgm2,Gbp7,Il1b,Igtp,Gbp9,Fcgr1,Il18bp,Gbp6,1100001G20Rik,Ccl5,Cxcl10,Ccl12,Socs3,Oas1a,Ifit2,Psmb10,Hp,Oas1g,Ifi44,Iigp1,Mx1,Stat1,Isg15,Gbp2b,Ccl8,Ifitm3,Stat2,Ccr5,Gbp4,Socs1,Gm4951,Psmb8,Irf7,
GO:0001910	regulation of leukocyte mediated cytotoxicity	15 of 179 in the list	7.43e-12	15	0	H2-D1,H2-Q7,H2-Q4,H2-Q6,Tap2,H2-K1,H2-Q10,H2-Q8,B2m,Hspa1b,H2-Bl,Tap1,Hspa1a,H2-T23,H2-Q2,
GO:0001912	positive regulation of leukocyte mediated cytotoxicity	14 of 179 in the list	8.33e-12	14	0	H2-D1,H2-Q7,H2-Q4,H2-Q6,Tap2,H2-K1,H2-Q10,H2-Q8,B2m,Hspa1b,Tap1,Hspa1a,H2-T23,H2-Q2,
GO:0031341	regulation of cell killing	15 of 179 in the list	1.35e-11	15	0	H2-D1,H2-Q7,H2-Q4,H2-Q6,Tap2,H2-K1,H2-Q10,H2-Q8,B2m,Hspa1b,H2-Bl,Tap1,Hspa1a,H2-T23,H2-Q2,
GO:0031343	positive regulation of cell killing	14 of 179 in the list	1.67e-11	14	0	H2-D1,H2-Q7,H2-Q4,H2-Q6,Tap2,H2-K1,H2-Q10,H2-Q8,B2m,Hspa1b,Tap1,Hspa1a,H2-T23,H2-Q2,
GO:0019221	cytokine-mediated signaling pathway	15 of 179 in the list	5.01e-11	15	0	Ccl12,Ccl2,Oas2,Ifit3,Ifit2,Isg15,Ifitm3,Irf1,Oasl1,Irf9,Psmb8,Oas3,I830012O16Rik,Irf7,Lep,
GO:0002699	positive regulation of immune effector process	15 of 179 in the list	2.66e-10	15	0	H2-D1,H2-Q7,H2-Q4,H2-Q6,Tap2,H2-K1,H2-Q10,H2-Q8,Il4ra,B2m,Hspa1b,Tap1,Hspa1a,H2-T23,H2-Q2,
GO:0010033	response to organic substance	51 of 179 in the list	1.11e-09	46	5	Gbp10,Pck1,Ccl2,Tspo,Gbp2,Trafd1,Gbp3,Irgm2,Gbp7,Il1b,Pla2g5,Igtp,Lox,Gbp9,Il18bp,Gbp6,1100001G20Rik,Ccl5,Cxcl10,Ccl12,Socs3,Aif1,Nnat,Ifit2,Il4ra,Ifi202b,Adipoq,Ifit1,Ifi205,Ifi204,Hp,Gbp5,Irf1,Iigp1,Fabp4,Stat1,Tgtp2,Cyp2e1,Mnda,Col3a1,Gbp2b,Ccr5,Hsp90aa1,Serpina3g,Gbp4,Txnip,Gh,Col1a1,Socs1,Gm4951,Lep,
GO:0009617	response to bacterium	23 of 179 in the list	1.37e-09	22	1	Gbp10,Hp,Ccl2,Tspo,Gbp2,Gbp3,Gbp7,Iigp1,Il1b,Gbp9,Stat1,Il18bp,Gbp6,1100001G20Rik,Ccl5,Cxcl10,Ccl12,Socs3,Gbp2b,Ccr5,Gbp4,Socs1,Gm4951,
GO:0034341	response to interferon-gamma	9 of 179 in the list	2.59e-09	9	0	Gbp10,Ccl12,Ccl2,Gbp5,Gbp2,Gbp2b,Gbp9,Gbp4,Gbp6,
GO:0002697	regulation of immune effector process	18 of 179 in the list	6.54e-09	18	0	H2-Q7,H2-Q4,H2-Q6,Tap2,H2-K1,B2m,H2-Bl,Tap1,H2-Q2,H2-D1,H2-Q8,H2-Q10,Il4ra,Hspa1b,Hspa1a,H2-T23,Cd74,Ifit1,
GO:0045087	innate immune response	10 of 179 in the list	1.21e-08	10	0	Gbp10,Ccl12,Ccl2,Gbp5,Gbp2,Gbp2b,Gbp9,Gbp4,Ifit1,Gbp6,
GO:0002684	positive regulation of immune system process	24 of 179 in the list	1.53e-08	23	1	H2-Q7,H2-Q4,H2-Q6,Tap2,Ccl2,H2-K1,B2m,Tap1,Gm1821,H2-Q2,H2-D1,Ccl5,Cxcl10,Cfd,Cd274,H2-Q10,H2-Q8,Il4ra,Hspa1b,Hspa1a,Hsp90aa1,H2-T23,Cd74,Irf7,
GO:0002682	regulation of immune system process	30 of 179 in the list	2.32e-08	28	2	H2-Q7,H2-Q4,H2-Q6,Tap2,Ccl2,H2-K1,B2m,H2-Bl,Tap1,Fcgr1,Gm1821,H2-Q2,H2-D1,Ccl5,Cxcl10,Cfd,Ccl12,Cd274,H2-Q10,H2-Q8,Il4ra,Hspa1b,Adipoq,Col3a1,Hspa1a,Hsp90aa1,H2-T23,Ifit1,Cd74,Irf7,
GO:0006955	immune response	19 of 179 in the list	8.98e-08	17	2	Gbp10,Ccl2,Gbp5,Gbp2,Igj,Il1b,Gbp9,Fcgr1,Il18bp,Gbp6,Cfd,Ccl12,H2-Q10,Psmb10,Gbp2b,Gbp4,Ifit1,Cd74,Irf7,
GO:0002428	antigen processing and presentation of peptide antigen via MHC class Ib	6 of 179 in the list	1.33e-07	6	0	H2-Q7,H2-Q4,H2-Q6,Tap2,H2-Q8,B2m,
GO:0002475	antigen processing and presentation via MHC class Ib	6 of 179 in the list	1.33e-07	6	0	H2-Q7,H2-Q4,H2-Q6,Tap2,H2-Q8,B2m,
GO:0051702	interaction with symbiont	8 of 179 in the list	1.88e-07	8	0	Gbp10,Gbp2,Gbp3,Gbp2b,Gbp7,Gbp9,Gbp4,Gbp6,
GO:0002237	response to molecule of bacterial origin	19 of 179 in the list	3.08e-07	18	1	Gbp10,Hp,Ccl2,Tspo,Gbp2,Il1b,Gbp9,Stat1,Il18bp,Gbp6,1100001G20Rik,Ccl5,Cxcl10,Socs3,Ccl12,Gbp2b,Ccr5,Gbp4,Socs1,
GO:0042221	response to chemical stimulus	61 of 179 in the list	5.32e-07	55	6	Gbp10,Pck1,Ccl7,Ccl2,Tspo,Gbp2,Trafd1,Gbp3,B2m,Irgm2,Gbp7,Il1b,Pla2g5,Rtp4,Igtp,Lox,Gbp9,Fpr2,Il18bp,Gbp6,1100001G20Rik,Ccl5,Cxcl10,Ccl12,Socs3,Aif1,Nnat,Ifit2,Il4ra,Ifi202b,Adipoq,Ifit1,Ifi205,Ifi204,Krt14,Hp,Ccl9,Ccl6,Gbp5,Ces1d,Irf1,Iigp1,Fabp4,Stat1,Tgtp2,Cyp2e1,Mnda,Lipe,Col3a1,Ccl8,Gbp2b,Ccr5,Hsp90aa1,Serpina3g,Gbp4,Txnip,Gh,Socs1,Col1a1,Gm4951,Lep,
GO:0001959	regulation of cytokine-mediated signaling pathway	9 of 179 in the list	1.42e-06	9	0	Ccl5,Nlrc5,Socs3,Adipoq,Stat2,Stat1,Socs1,Cd74,Usp18,
GO:0044403	symbiosis, encompassing mutualism through parasitism	9 of 179 in the list	9.25e-06	9	0	Gbp10,Gbp2,Gbp3,Gbp2b,Gbp7,Ccr5,Gbp9,Gbp4,Gbp6,
GO:0048518	positive regulation of biological process	47 of 179 in the list	1.4e-05	45	2	H2-Q7,H2-Q4,Nlrc5,Adrb3,Ccl2,Tspo,B2m,Il1b,Fcgr1,Gm1821,Ccl5,Cxcl10,Ccl12,Cd274,Aif1,H2-Q10,Casp4,H2-Q8,Il4ra,Ifi202b,Adipoq,Cxcl9,Hspa1a,Cd74,Ifi205,Ifi204,H2-Q6,Cidec,Tap2,H2-K1,Irf1,Tap1,Fabp4,Stat1,Gzmb,H2-Q2,H2-D1,Cfd,Mnda,Hspa1b,Ccr5,Hsp90aa1,Mylk2,H2-T23,Gh,Irf7,Lep,
GO:0044419	interspecies interaction between organisms	9 of 179 in the list	2.37e-05	9	0	Gbp10,Gbp2,Gbp3,Gbp2b,Gbp7,Ccr5,Gbp9,Gbp4,Gbp6,
GO:0032496	response to lipopolysaccharide	10 of 179 in the list	4.71e-05	10	0	Gbp10,Ccl5,Ccl12,Ccl2,Tspo,Gbp2,Gbp2b,Gbp9,Gbp4,Gbp6,
GO:0042742	defense response to bacterium	10 of 179 in the list	0.00023	10	0	Gbp10,Gbp2,Gbp3,Gbp2b,Iigp1,Gbp7,Gbp9,Gbp4,Gm4951,Gbp6,
GO:0001817	regulation of cytokine production	16 of 179 in the list	0.00028	15	1	H2-Q7,H2-Q4,H2-Q6,Nlrc5,Ccl2,Tspo,H2-Q8,Il4ra,Isg15,Adipoq,Irf1,Ube2l6,Ccr5,Il1b,Cd74,Irf7,
GO:0002252	immune effector process	13 of 179 in the list	0.00062	12	1	Cxcl10,Nlrc5,Cfd,Ccl2,Bst2,Fcna,Rsad2,Cxcl9,Il1b,Gzmb,Fcgr1,Cd74,Irf7,
GO:0051239	regulation of multicellular organismal process	31 of 179 in the list	0.00286	28	3	H2-Q7,H2-Q4,H2-Q6,Nlrc5,Adrb3,Ccl2,Tspo,Ces1d,Irf1,Ube2l6,Il1b,Stat1,Apoc1,Ccl5,Csrp3,Ccl12,Aif1,H2-Q8,Nmrk2,Isg15,Sncg,Il4ra,Hspa1b,Adipoq,Ccr5,Hspa1a,Hsp90aa1,Mylk2,Cd74,Irf7,Lep,
GO:0048519	negative regulation of biological process	37 of 179 in the list	0.00341	33	4	Nlrc5,Adrb3,Ccl2,Tspo,Trafd1,H2-Bl,Ube2l6,Il1b,Gm1821,Ccl5,Psmb9,Ccl12,Socs3,Fbn1,H2-Q10,Oas1a,Il4ra,Adipoq,Psmb10,Hspa1a,Psme1,Ifit1,Cd74,Hp,Oas1g,Tap2,Tap1,Stat1,Apoc1,Isg15,Hspa1b,Col3a1,Ccr5,Psme2,Socs1,Psmb8,Lep,
GO:0034612	response to tumor necrosis factor	5 of 179 in the list	0.00407	5	0	Irf1,Ccl5,Ccl12,Ccl2,Il18bp,
GO:0001819	positive regulation of cytokine production	10 of 179 in the list	0.0048	9	1	H2-Q7,H2-Q4,H2-Q6,H2-Q8,Il4ra,Adipoq,Ccr5,Il1b,Cd74,Irf7,
GO:0032722	positive regulation of chemokine production	4 of 179 in the list	0.00829	3	1	Il1b,Cd74,Il4ra,Adipoq,

## Sheet: KEGG
Pathway	upregulation	downregulation	Qvalue	DEGs
Herpes simplex infection	33	1	1.07883e-21	Cd74;Stat1;H2-Q10;H2-D1;Socs3;H2-Eb1;H2-T22;Oas1g;H2-Q7;H2-Q2;Ifit1;Irf9;H2-K1;Irf7;Ccl12;Ifit2;Il1b;H2-T9;I830012O16Rik;H2-Q6;Ccl5;Tap1;Oas1a;H2-T24;Oas2;Oas3;H2-Q4;Ifit3;Ccl2;H2-Bl;H2-T23;Tap2;Stat2;H2-Q8;
Antigen processing and presentation	24	0	1.54713e-20	Nlrc5;Cd74;H2-Q10;H2-D1;H2-Eb1;H2-T22;H2-Q7;Hspa1b;H2-Q2;H2-K1;H2-T9;Hsp90aa1;Hspa1a;H2-Q6;Tap1;Psme2;H2-T24;B2m;Psme1;H2-Q4;H2-Bl;H2-T23;Tap2;H2-Q8;
Type I diabetes mellitus	15	1	2.62005e-14	H2-Q10;H2-D1;H2-Eb1;H2-T22;H2-Q7;H2-Q2;H2-K1;Il1b;H2-T9;H2-Q6;H2-T24;H2-Q4;Gzmb;H2-Bl;H2-T23;H2-Q8;
Allograft rejection	15	0	6.93869e-14	H2-Q10;H2-D1;H2-Eb1;H2-T22;H2-Q7;H2-Q2;H2-K1;H2-T9;H2-Q6;H2-T24;H2-Q4;Gzmb;H2-Bl;H2-T23;H2-Q8;
Graft-versus-host disease	15	1	6.93869e-14	H2-Q10;H2-D1;H2-Eb1;H2-T22;H2-Q7;H2-Q2;H2-K1;Il1b;H2-T9;H2-Q6;H2-T24;H2-Q4;Gzmb;H2-Bl;H2-T23;H2-Q8;
Toxoplasmosis	19	0	7.10292e-12	Nlrc5;Stat1;H2-Eb1;Gm4951;Igtp;Gm12185;Socs1;Hspa1b;Irgm1;Pla2g5;Gm12250;Ifi47;Ccr5;Hspa1a;F830016B08Rik;Iigp1;Irgm2;Tgtp2;Gm4841;
Autoimmune thyroid disease	15	0	1.12178e-11	H2-Q10;H2-D1;H2-Eb1;H2-T22;H2-Q7;H2-Q2;H2-K1;H2-T9;H2-Q6;H2-T24;H2-Q4;Gzmb;H2-Bl;H2-T23;H2-Q8;
Phagosome	20	1	1.5844e-09	H2-Q10;H2-D1;H2-Eb1;H2-T22;Fcgr1;H2-Q7;H2-Q2;Fcgr4;H2-K1;H2-T9;Hp;H2-Q6;Tap1;Tuba8;H2-T24;H2-Q4;H2-Bl;H2-T23;Tap2;Msr1;H2-Q8;
Cell adhesion molecules (CAMs)	17	0	3.16651e-09	H2-Q10;H2-D1;H2-Eb1;H2-T22;H2-Q7;H2-Q2;H2-K1;Cd274;H2-T9;H2-Q6;H2-T24;H2-Q4;H2-Bl;H2-T23;Sdc3;Siglec1;H2-Q8;
Influenza A	19	1	6.64537e-09	Nlrc5;Stat1;Socs3;H2-Eb1;Oas1g;Hspa1b;Irf9;Irf7;Cxcl10;Ccl12;Il1b;Hspa1a;Ccl5;Oas1a;Oas2;Oas3;Ccl2;Rsad2;Stat2;Mx1;
Asthma	9	0	1.49646e-08	H2-Eb1;Ccl7;Ccl8;Ms4a6d;Ccl12;Ms4a6c;Ms4a6b;Ms4a4c;Ccl2;
Hepatitis C	14	0	7.70377e-07	Stat1;Socs3;Oas1g;Ifit1;Irf9;Irf1;Irf7;Ifit2;I830012O16Rik;Oas1a;Oas2;Oas3;Ifit3;Stat2;
Natural killer cell mediated cytotoxicity	15	0	8.77061e-07	H2-Q10;H2-D1;H2-T22;H2-Q7;H2-Q2;Fcgr4;H2-K1;H2-T9;H2-Q6;H2-T24;H2-Q4;Gzmb;H2-Bl;H2-T23;H2-Q8;
Epstein-Barr virus infection	17	0	8.77061e-07	H2-Q10;H2-D1;H2-Eb1;H2-T22;H2-Q7;Hspa1b;H2-Q2;H2-K1;H2-T9;Hspa1a;H2-Q6;H2-T24;H2-Q4;Lyve1;H2-Bl;H2-T23;H2-Q8;
Viral myocarditis	15	0	1.80894e-06	H2-Q10;H2-D1;H2-Eb1;H2-T22;H2-Q7;H2-Q2;H2-K1;H2-T9;H2-Q6;H2-T24;H2-Q4;H2-Bl;H2-T23;Gbp10;H2-Q8;
Cytosolic DNA-sensing pathway	8	1	6.86495e-06	Ifi205;Irf7;Cxcl10;Il1b;Zbp1;Ifi202b;Mnda;Ccl5;Ifi204;
Endocytosis	17	0	1.40403e-05	H2-Q10;H2-D1;H2-T22;H2-Q7;Hspa1b;H2-Q2;H2-K1;H2-T9;Ccr5;Hspa1a;H2-Q6;H2-T24;H2-Q4;Adrb3;H2-Bl;H2-T23;H2-Q8;
Measles	11	1	2.08759e-05	Stat1;Oas1g;Hspa1b;Irf9;Irf7;Il1b;Hspa1a;Oas1a;Oas2;Oas3;Stat2;Mx1;
Cytokine-cytokine receptor interaction	14	1	2.98646e-05	Cxcl9;Ccl7;1100001G20Rik;Ccl8;Ccl9;Cxcl10;Ccl12;Il1b;Ccr5;Lep;Ccl5;Gh;Ccl6;Ccl2;Il4ra;
Chemokine signaling pathway	13	0	5.93204e-05	Stat1;Cxcl9;Ccl7;1100001G20Rik;Ccl8;Ccl9;Cxcl10;Ccl12;Ccr5;Ccl5;Ccl6;Ccl2;Stat2;
HTLV-I infection	15	0	0.000105083	H2-Q10;H2-D1;H2-Eb1;H2-T22;H2-Q7;H2-Q2;H2-K1;H2-T9;H2-Q6;H2-T24;H2-Q4;Tspo;H2-Bl;H2-T23;H2-Q8;
Proteasome	5	0	0.00103283	Psmb10;Psmb8;Psmb9;Psme2;Psme1;
Staphylococcus aureus infection	6	1	0.00103283	H2-Eb1;Krt14;Fcgr1;Fcgr4;Fpr2;Cfd;Hp;
Osteoclast differentiation	8	1	0.00191744	Stat1;Socs3;Fcgr1;Socs1;Fcgr4;Irf9;Il1b;Lilrb4;Stat2;
Rheumatoid arthritis	5	1	0.00591214	H2-Eb1;1100001G20Rik;Ccl12;Il1b;Ccl5;Ccl2;
Toll-like receptor signaling pathway	6	1	0.00798909	Stat1;Cxcl9;1100001G20Rik;Irf7;Cxcl10;Il1b;Ccl5;
