# Supplementary material for: Comparative Study of Transcriptome Profiles of Mouse Livers and Skins Infected by Fork-Tailed or Non-Fork-Tailed Schistosoma japonicum
Source: Front Microbiol. 2017 Aug 30;8:1648. doi: 10.3389/fmicb.2017.01648 (PMC5582157; doi:10.3389/fmicb.2017.01648)
Supplement: DATA SHEET 5 — Relationship between differentially expressed metabolism enzyme and substrate. [file Data_Sheet_5.XLSX]

## Sheet: L-nonFT
# Input	ChemicalName	ChemicalId	CasRN	GeneSymbol	GeneId	Organism	OrganismId	PubMedIds
cyp2c50	pirinixic acid	C006253	50892-23-4	CYP2C50	107141	Mus musculus	10090	18467677|20936131
cyp2a4	pirinixic acid	C006253	50892-23-4	CYP2A4	13086	Mus musculus	10090	15375163|16221962|20813756|23811191
cyp2b10	pirinixic acid	C006253	50892-23-4	CYP2B10	13088	Mus musculus	10090	11798191|12727805|15618236|17962186|18445702|19710929|19850644|20059764|20813756|23811191
cyp7b1	pirinixic acid	C006253	50892-23-4	CYP7B1	9420	Mus musculus	10090	15302862|15375163|19136022|20059764|20813756
cyp2c39	pirinixic acid	C006253	50892-23-4	CYP2C39	13098	Mus musculus	10090	15777286|17950772|19710929|20059764|20813756|20936131|23811191
cyp26a1	pirinixic acid	C006253	50892-23-4	CYP26A1	1592	Mus musculus	10090	19710929|23811191
cyp2c29	pirinixic acid	C006253	50892-23-4	CYP2C29	13095	Mus musculus	10090	17405874|17950772|20813756
cyp2c37	pirinixic acid	C006253	50892-23-4	CYP2C37	13096	Mus musculus	10090	16221962|17950772|18467677|20059764|20813756|20936131|23811191
nnmt	pirinixic acid	C006253	50892-23-4	NNMT	4837	Mus musculus	10090	16221962|18445702|20059764|23811191
cyp2c54	pirinixic acid	C006253	50892-23-4	CYP2C54	404195	Mus musculus	10090	18467677|20813756|20936131|23811191
cyp2c55	pirinixic acid	C006253	50892-23-4	CYP2C55	72082	Mus musculus	10090	18445702|20813756
cyp4a14	pirinixic acid	C006253	50892-23-4	CYP4A14	13119	Mus musculus	10090	11798191|12727805|15302862|15375163|16221962|16357043|17084873|17950772|18301758|18445702|18467677|19593819|19850644|20059764|20813756|20936131|25270620
cyp1a2	pirinixic acid	C006253	50892-23-4	CYP1A2	1544	Mus musculus	10090	17962186|18467677|20059764|20813756|23811191
cyp17a1	pirinixic acid	C006253	50892-23-4	CYP17A1	1586	Mus musculus	10090	18301758|20059764
cyp8b1	pirinixic acid	C006253	50892-23-4	CYP8B1	1582	Mus musculus	10090	15777286|16221962|18445702|19176532|23811191
cyp2a5	pirinixic acid	C006253	50892-23-4	CYP2A5	13087	Mus musculus	10090	18467677|20813756|20936131
cyp2u1	pirinixic acid	C006253	50892-23-4	CYP2U1	113612	Mus musculus	10090	23811191
cyp7a1	pirinixic acid	C006253	50892-23-4	CYP7A1	1581	Mus musculus	10090	15777286|18445702|20059764|20813756|20936131|23811191
cyp2b9	pirinixic acid	C006253	50892-23-4	CYP2B9	13094	Mus musculus	10090	11798191|20813756
cyp2c38	pirinixic acid	C006253	50892-23-4	CYP2C38	13097	Mus musculus	10090	17405874|18301758
cyp4a12b	pirinixic acid	C006253	50892-23-4	CYP4A12B	13118	Mus musculus	10090	11798191|15302862|20059764
gsta3	pirinixic acid	C006253	50892-23-4	GSTA3	2940	Mus musculus	10090	17426115
sult1e1	pirinixic acid	C006253	50892-23-4	SULT1E1	6783	Mus musculus	10090	19710929
nat8	pirinixic acid	C006253	50892-23-4	NAT8	9027	Mus musculus	10090	19136022
gstt2	pirinixic acid	C006253	50892-23-4	GSTT2	2953	Mus musculus	10090	17426115|18301758|18445702|19136022|20813756|23811191
gsta2	pirinixic acid	C006253	50892-23-4	GSTA2	2939	Mus musculus	10090	16221962|20059764|20936131|23811191
cyp2c50	Phenobarbital	D010634	1950-06-06	CYP2C50	107141	Mus musculus	10090	19270015|23091169
cyp2a4	Phenobarbital	D010634	1950-06-06	CYP2A4	13086	Mus musculus	10090	20403969
cyp2b10	Phenobarbital	D010634	1950-06-06	CYP2B10	13088	Mus musculus	10090	10064569|12049174|14570766|15492232|15919853|15986414|16109766|16542693|16684660|17557908|17627975|17962186|18692084|19144771|19270015|19482888|19850644|20371638|20403969|21335049|22342832|22859313|22972318|23091169|23152187|23291559|23528251|23531792|23626729|24494203|24690595|25270620|26519955|7771797|9007836
cyp7b1	Phenobarbital	D010634	1950-06-06	CYP7B1	9420	Mus musculus	10090	19136022|19196849|19482888|23091169
cyp2c39	Phenobarbital	D010634	1950-06-06	CYP2C39	13098	Mus musculus	10090	19482888|20403969|23091169
cyp26a1	Phenobarbital	D010634	1950-06-06	CYP26A1	1592	Mus musculus	10090	19270015|19482888|23091169
cyp2c29	Phenobarbital	D010634	1950-06-06	CYP2C29	13095	Mus musculus	10090	14570766|19482888|23091169|25270620
cyp2c37	Phenobarbital	D010634	1950-06-06	CYP2C37	13096	Mus musculus	10090	16936065|19270015|20403969|23091169
nnmt	Phenobarbital	D010634	1950-06-06	NNMT	4837	Mus musculus	10090	18442974|19363144|19482888|24535843
cyp2c54	Phenobarbital	D010634	1950-06-06	CYP2C54	404195	Mus musculus	10090	20403969|23091169
cyp2c55	Phenobarbital	D010634	1950-06-06	CYP2C55	72082	Mus musculus	10090	19270015|19482888|20371638|20403969|23091169|25270620|26519955
cyp4a14	Phenobarbital	D010634	1950-06-06	CYP4A14	13119	Mus musculus	10090	17627975|19270015|23091169
cyp1a2	Phenobarbital	D010634	1950-06-06	CYP1A2	1544	Mus musculus	10090	10064569|16109766|17962186|18692084|20403969|23091169|23681119|9397191
cyp17a1	Phenobarbital	D010634	1950-06-06	CYP17A1	1586	Mus musculus	10090	19270015|23091169
cyp8b1	Phenobarbital	D010634	1950-06-06	CYP8B1	1582	Mus musculus	10090	19196849|19482888
cyp2a5	Phenobarbital	D010634	1950-06-06	CYP2A5	13087	Mus musculus	10090	11038160|11162586|12754101|20403969|22859313|23091169|24494203|7543189|9007836
cyp2u1	Phenobarbital	D010634	1950-06-06	CYP2U1	113612	Mus musculus	10090	19482888|23091169
cyp7a1	Phenobarbital	D010634	1950-06-06	CYP7A1	1581	Mus musculus	10090	15629111|19270015|24535843
cyp2b9	Phenobarbital	D010634	1950-06-06	CYP2B9	13094	Mus musculus	10090	14570766|19270015|19482888|19850644|20403969|21335049|22342832|23091169|7771797
cyp2c38	Phenobarbital	D010634	1950-06-06	CYP2C38	13097	Mus musculus	10090	19270015|19482888|23091169|25270620
sult1e1	Phenobarbital	D010634	1950-06-06	SULT1E1	6783	Mus musculus	10090	19482888|23091169
nat8	Phenobarbital	D010634	1950-06-06	NAT8	9027	Mus musculus	10090	19136022|19482888
gstt2	Phenobarbital	D010634	1950-06-06	GSTT2	2953	Mus musculus	10090	19136022|19270015|23091169
gsta2	Phenobarbital	D010634	1950-06-06	GSTA2	2939	Mus musculus	10090	19270015|19482888|20403969|23091169
cyp2c50	Tetrachlorodibenzodioxin	D013749	1746-01-6	CYP2C50	107141	Mus musculus	10090	16214954
cyp2a4	Tetrachlorodibenzodioxin	D013749	1746-01-6	CYP2A4	13086	Mus musculus	10090	16214954
cyp2j9	Tetrachlorodibenzodioxin	D013749	1746-01-6	CYP2J9	74519	Mus musculus	10090	16960034|19465110|26377647
cyp2b10	Tetrachlorodibenzodioxin	D013749	1746-01-6	CYP2B10	13088	Mus musculus	10090	17627975|19770486|20005886|22496397|25975270|26290441|26377647
cyp7b1	Tetrachlorodibenzodioxin	D013749	1746-01-6	CYP7B1	9420	Mus musculus	10090	21570461|21846477
cyp26a1	Tetrachlorodibenzodioxin	D013749	1746-01-6	CYP26A1	1592	Mus musculus	10090	19770486
cyp2c29	Tetrachlorodibenzodioxin	D013749	1746-01-6	CYP2C29	13095	Mus musculus	10090	17949056|19770486
cyp2c37	Tetrachlorodibenzodioxin	D013749	1746-01-6	CYP2C37	13096	Mus musculus	10090	19770486
nnmt	Tetrachlorodibenzodioxin	D013749	1746-01-6	NNMT	4837	Mus musculus	10090	17942748|19770486|21570461|25975270
cyp2c55	Tetrachlorodibenzodioxin	D013749	1746-01-6	CYP2C55	72082	Mus musculus	10090	19770486|20005886|21570461|26377647
cyp4a14	Tetrachlorodibenzodioxin	D013749	1746-01-6	CYP4A14	13119	Mus musculus	10090	16891777|17627975|18343893|19770486|22496397|23756648|25270620|25975270|26377647
cyp1a2	Tetrachlorodibenzodioxin	D013749	1746-01-6	CYP1A2	1544	Mus musculus	10090	10448125|10986007|11043581|1313028|15003330|15034205|15252868|15722456|15902423|16214954|16636061|16929009|17949056|17997381|18163543|18295293|18372398|18434241|18796159|19695277|19770486|20007409|20595379|20702594|20819909|20935161|21095216|21354282|21534955|21851831|21889950|22082335|22230337|22491429|22496397|22535251|22579925|23231920|23423713|23674508|24213002|24713691|2505256|2512931|252706…
cyp17a1	Tetrachlorodibenzodioxin	D013749	1746-01-6	CYP17A1	1586	Mus musculus	10090	19770486|21354282|22889882|24793433
cyp8b1	Tetrachlorodibenzodioxin	D013749	1746-01-6	CYP8B1	1582	Mus musculus	10090	21846477|25975270
cyp2a5	Tetrachlorodibenzodioxin	D013749	1746-01-6	CYP2A5	13087	Mus musculus	10090	15657367|17942748|18163543|19770486
cyp7a1	Tetrachlorodibenzodioxin	D013749	1746-01-6	CYP7A1	1581	Mus musculus	10090	19770486|21095216|21846477|23756648
cyp2b9	Tetrachlorodibenzodioxin	D013749	1746-01-6	CYP2B9	13094	Mus musculus	10090	21570461
cyp2d40	Tetrachlorodibenzodioxin	D013749	1746-01-6	CYP2D40	71754	Mus musculus	10090	21570461
cyp2c38	Tetrachlorodibenzodioxin	D013749	1746-01-6	CYP2C38	13097	Mus musculus	10090	19770486
gsta3	Tetrachlorodibenzodioxin	D013749	1746-01-6	GSTA3	2940	Mus musculus	10090	21570461|26377647
sult1e1	Tetrachlorodibenzodioxin	D013749	1746-01-6	SULT1E1	6783	Mus musculus	10090	19770486|23756648|24713691
nat8	Tetrachlorodibenzodioxin	D013749	1746-01-6	NAT8	9027	Mus musculus	10090	17942748|26377647
gstt2	Tetrachlorodibenzodioxin	D013749	1746-01-6	GSTT2	2953	Mus musculus	10090	15034205|17942748|19474220|20702594|21570461|21851831|22496397|23864506|23994337
gsta2	Tetrachlorodibenzodioxin	D013749	1746-01-6	GSTA2	2939	Mus musculus	10090	15297030|15328365|15800033|16611356|16960034|17942748|19770486|20005886|20702594|21851831|23864506
cyp2j9	Acetaminophen	D000082	103-90-2	CYP2J9	74519	Mus musculus	10090	17562736
cyp7b1	Acetaminophen	D000082	103-90-2	CYP7B1	9420	Mus musculus	10090	17562736|18544908
cyp2c39	Acetaminophen	D000082	103-90-2	CYP2C39	13098	Mus musculus	10090	17562736|17585979
cyp26a1	Acetaminophen	D000082	103-90-2	CYP26A1	1592	Mus musculus	10090	17562736
cyp2c29	Acetaminophen	D000082	103-90-2	CYP2C29	13095	Mus musculus	10090	17562736
cyp2c37	Acetaminophen	D000082	103-90-2	CYP2C37	13096	Mus musculus	10090	17562736|17585979
nnmt	Acetaminophen	D000082	103-90-2	NNMT	4837	Mus musculus	10090	17562736|17585979
cyp2c54	Acetaminophen	D000082	103-90-2	CYP2C54	404195	Mus musculus	10090	21329376
cyp2c55	Acetaminophen	D000082	103-90-2	CYP2C55	72082	Mus musculus	10090	17562736
cyp4a14	Acetaminophen	D000082	103-90-2	CYP4A14	13119	Mus musculus	10090	12958197|17585979|18544908
cyp1a2	Acetaminophen	D000082	103-90-2	CYP1A2	1544	Mus musculus	10090	10445756|10977129|11376689|12958197|14978233|15576447|16141365|16557553|16611625|16729303|17562736|17585979|19002106|19679878|21329376
cyp17a1	Acetaminophen	D000082	103-90-2	CYP17A1	1586	Mus musculus	10090	17562736|17585979
cyp8b1	Acetaminophen	D000082	103-90-2	CYP8B1	1582	Mus musculus	10090	17562736|17585979|18544908
cyp2a5	Acetaminophen	D000082	103-90-2	CYP2A5	13087	Mus musculus	10090	15606129|21252290
cyp7a1	Acetaminophen	D000082	103-90-2	CYP7A1	1581	Mus musculus	10090	15030884|17562736|18544908
cyp2b9	Acetaminophen	D000082	103-90-2	CYP2B9	13094	Mus musculus	10090	17585979
cyp4a12b	Acetaminophen	D000082	103-90-2	CYP4A12B	13118	Mus musculus	10090	17585979
gsta3	Acetaminophen	D000082	103-90-2	GSTA3	2940	Mus musculus	10090	16611625|17562736
sult1e1	Acetaminophen	D000082	103-90-2	SULT1E1	6783	Mus musculus	10090	17562736
nat8	Acetaminophen	D000082	103-90-2	NAT8	9027	Mus musculus	10090	17562736
gstt2	Acetaminophen	D000082	103-90-2	GSTT2	2953	Mus musculus	10090	17585979
gsta2	Acetaminophen	D000082	103-90-2	GSTA2	2939	Mus musculus	10090	18544908
cyp2a4	Dietary Fats	D004041		CYP2A4	13086	Mus musculus	10090	15238619|17086191
cyp2j9	Dietary Fats	D004041		CYP2J9	74519	Mus musculus	10090	19680557
cyp2b10	Dietary Fats	D004041		CYP2B10	13088	Mus musculus	10090	19680557|22609946|24998970|25016146
cyp7b1	Dietary Fats	D004041		CYP7B1	9420	Mus musculus	10090	15238619|22609946|25016146
cyp2c29	Dietary Fats	D004041		CYP2C29	13095	Mus musculus	10090	18457598|19680557|22609946|25016146|26102010
cyp2c37	Dietary Fats	D004041		CYP2C37	13096	Mus musculus	10090	19467301|19680557
nnmt	Dietary Fats	D004041		NNMT	4837	Mus musculus	10090	18042831|19680557|22609946
cyp2c54	Dietary Fats	D004041		CYP2C54	404195	Mus musculus	10090	25016146
cyp2c55	Dietary Fats	D004041		CYP2C55	72082	Mus musculus	10090	19680557|22609946|25016146
cyp4a14	Dietary Fats	D004041		CYP4A14	13119	Mus musculus	10090	16357043|19680557|22609946|25016146|26655953
cyp1a2	Dietary Fats	D004041		CYP1A2	1544	Mus musculus	10090	22609946|23358370|25016146|26102010
cyp17a1	Dietary Fats	D004041		CYP17A1	1586	Mus musculus	10090	19680557|25016146
cyp8b1	Dietary Fats	D004041		CYP8B1	1582	Mus musculus	10090	19680557|22609946|25016146
cyp2a5	Dietary Fats	D004041		CYP2A5	13087	Mus musculus	10090	17086191
cyp2u1	Dietary Fats	D004041		CYP2U1	113612	Mus musculus	10090	25016146
cyp7a1	Dietary Fats	D004041		CYP7A1	1581	Mus musculus	10090	18292748|19467301|23665937|23756648|25016146
cyp2b9	Dietary Fats	D004041		CYP2B9	13094	Mus musculus	10090	17086191|19680557|22609946|25016146
gsta3	Dietary Fats	D004041		GSTA3	2940	Mus musculus	10090	18042831|18457598|25016146
sult1e1	Dietary Fats	D004041		SULT1E1	6783	Mus musculus	10090	23756648|25016146
nat8	Dietary Fats	D004041		NAT8	9027	Mus musculus	10090	19680557
gstt2	Dietary Fats	D004041		GSTT2	2953	Mus musculus	10090	18042831|19467301
gsta2	Dietary Fats	D004041		GSTA2	2939	Mus musculus	10090	17086191|18457598|19680557
cyp2c50	Diethylnitrosamine	D004052	55-18-5	CYP2C50	107141	Mus musculus	10090	12771043|24535843
cyp2b10	Diethylnitrosamine	D004052	55-18-5	CYP2B10	13088	Mus musculus	10090	15492232|17917374|19690152|20101389|23457121
cyp7b1	Diethylnitrosamine	D004052	55-18-5	CYP7B1	9420	Mus musculus	10090	12771043
cyp2c39	Diethylnitrosamine	D004052	55-18-5	CYP2C39	13098	Mus musculus	10090	24535843
cyp26a1	Diethylnitrosamine	D004052	55-18-5	CYP26A1	1592	Mus musculus	10090	12771043|24535843
cyp2c29	Diethylnitrosamine	D004052	55-18-5	CYP2C29	13095	Mus musculus	10090	12771043
cyp2c37	Diethylnitrosamine	D004052	55-18-5	CYP2C37	13096	Mus musculus	10090	24535843
nnmt	Diethylnitrosamine	D004052	55-18-5	NNMT	4837	Mus musculus	10090	24535843
cyp2c54	Diethylnitrosamine	D004052	55-18-5	CYP2C54	404195	Mus musculus	10090	24535843
cyp4a14	Diethylnitrosamine	D004052	55-18-5	CYP4A14	13119	Mus musculus	10090	12771043
cyp1a2	Diethylnitrosamine	D004052	55-18-5	CYP1A2	1544	Mus musculus	10090	20118626|24535843
cyp17a1	Diethylnitrosamine	D004052	55-18-5	CYP17A1	1586	Mus musculus	10090	24535843
cyp8b1	Diethylnitrosamine	D004052	55-18-5	CYP8B1	1582	Mus musculus	10090	24535843
cyp2a5	Diethylnitrosamine	D004052	55-18-5	CYP2A5	13087	Mus musculus	10090	17917374|19690152|20101389|23968726
cyp7a1	Diethylnitrosamine	D004052	55-18-5	CYP7A1	1581	Mus musculus	10090	17917374|18691550|24535843
cyp2b9	Diethylnitrosamine	D004052	55-18-5	CYP2B9	13094	Mus musculus	10090	17917374|19690152|24535843
cyp2d40	Diethylnitrosamine	D004052	55-18-5	CYP2D40	71754	Mus musculus	10090	21607683
cyp2c38	Diethylnitrosamine	D004052	55-18-5	CYP2C38	13097	Mus musculus	10090	24535843
sult1e1	Diethylnitrosamine	D004052	55-18-5	SULT1E1	6783	Mus musculus	10090	17917374
nat8	Diethylnitrosamine	D004052	55-18-5	NAT8	9027	Mus musculus	10090	17942915|24535843
gsta2	Diethylnitrosamine	D004052	55-18-5	GSTA2	2939	Mus musculus	10090	24535843
cyp2a4	Nanotubes, Carbon	D037742		CYP2A4	13086	Mus musculus	10090	25554681
cyp2j9	Nanotubes, Carbon	D037742		CYP2J9	74519	Mus musculus	10090	25554681|25620056
cyp7b1	Nanotubes, Carbon	D037742		CYP7B1	9420	Mus musculus	10090	25554681|25620056
cyp26a1	Nanotubes, Carbon	D037742		CYP26A1	1592	Mus musculus	10090	25620056
cyp2c37	Nanotubes, Carbon	D037742		CYP2C37	13096	Mus musculus	10090	25620056
nnmt	Nanotubes, Carbon	D037742		NNMT	4837	Mus musculus	10090	25554681|25620056
cyp2c54	Nanotubes, Carbon	D037742		CYP2C54	404195	Mus musculus	10090	25620056
cyp2c55	Nanotubes, Carbon	D037742		CYP2C55	72082	Mus musculus	10090	25620056
cyp4a14	Nanotubes, Carbon	D037742		CYP4A14	13119	Mus musculus	10090	25554681
cyp1a2	Nanotubes, Carbon	D037742		CYP1A2	1544	Mus musculus	10090	25620056
cyp17a1	Nanotubes, Carbon	D037742		CYP17A1	1586	Mus musculus	10090	25620056
cyp8b1	Nanotubes, Carbon	D037742		CYP8B1	1582	Mus musculus	10090	25620056
cyp2u1	Nanotubes, Carbon	D037742		CYP2U1	113612	Mus musculus	10090	25554681
cyp7a1	Nanotubes, Carbon	D037742		CYP7A1	1581	Mus musculus	10090	25620056
cyp2b9	Nanotubes, Carbon	D037742		CYP2B9	13094	Mus musculus	10090	25554681|25620056
cyp4a12b	Nanotubes, Carbon	D037742		CYP4A12B	13118	Mus musculus	10090	25620056
gsta3	Nanotubes, Carbon	D037742		GSTA3	2940	Mus musculus	10090	25554681|25620056
sult1e1	Nanotubes, Carbon	D037742		SULT1E1	6783	Mus musculus	10090	25620056
nat8	Nanotubes, Carbon	D037742		NAT8	9027	Mus musculus	10090	25620056
gstt2	Nanotubes, Carbon	D037742		GSTT2	2953	Mus musculus	10090	25620056
gsta2	Nanotubes, Carbon	D037742		GSTA2	2939	Mus musculus	10090	25554681|25620056
cyp2b10	Diethylhexyl Phthalate	D004051	117-81-7	CYP2B10	13088	Mus musculus	10090	17627975|19245819|19850644|26519955
cyp7b1	Diethylhexyl Phthalate	D004051	117-81-7	CYP7B1	9420	Mus musculus	10090	19245819
cyp2c39	Diethylhexyl Phthalate	D004051	117-81-7	CYP2C39	13098	Mus musculus	10090	19850644
cyp26a1	Diethylhexyl Phthalate	D004051	117-81-7	CYP26A1	1592	Mus musculus	10090	19245819
cyp2c29	Diethylhexyl Phthalate	D004051	117-81-7	CYP2C29	13095	Mus musculus	10090	19245819|19850644
cyp2c37	Diethylhexyl Phthalate	D004051	117-81-7	CYP2C37	13096	Mus musculus	10090	19850644
cyp2c54	Diethylhexyl Phthalate	D004051	117-81-7	CYP2C54	404195	Mus musculus	10090	19850644
cyp2c55	Diethylhexyl Phthalate	D004051	117-81-7	CYP2C55	72082	Mus musculus	10090	19850644
cyp4a14	Diethylhexyl Phthalate	D004051	117-81-7	CYP4A14	13119	Mus musculus	10090	15919853|17627975|19144771|19245819|19850644|22159897|23756648|24496636|26519955
cyp17a1	Diethylhexyl Phthalate	D004051	117-81-7	CYP17A1	1586	Mus musculus	10090	25701202|25975992
cyp8b1	Diethylhexyl Phthalate	D004051	117-81-7	CYP8B1	1582	Mus musculus	10090	19850644
cyp2u1	Diethylhexyl Phthalate	D004051	117-81-7	CYP2U1	113612	Mus musculus	10090	19850644
cyp7a1	Diethylhexyl Phthalate	D004051	117-81-7	CYP7A1	1581	Mus musculus	10090	19850644|23756648|25270622
cyp2b9	Diethylhexyl Phthalate	D004051	117-81-7	CYP2B9	13094	Mus musculus	10090	19850644
cyp2c38	Diethylhexyl Phthalate	D004051	117-81-7	CYP2C38	13097	Mus musculus	10090	19850644
cyp4a12b	Diethylhexyl Phthalate	D004051	117-81-7	CYP4A12B	13118	Mus musculus	10090	19850644|26519955
sult1e1	Diethylhexyl Phthalate	D004051	117-81-7	SULT1E1	6783	Mus musculus	10090	19850644|23756648
nat8	Diethylhexyl Phthalate	D004051	117-81-7	NAT8	9027	Mus musculus	10090	19850644
gstt2	Diethylhexyl Phthalate	D004051	117-81-7	GSTT2	2953	Mus musculus	10090	19245819|19850644
gsta2	Diethylhexyl Phthalate	D004051	117-81-7	GSTA2	2939	Mus musculus	10090	19850644
cyp2c50	perfluorooctanoic acid	C023036	335-67-1	CYP2C50	107141	Mus musculus	10090	18281256|19429403
cyp2a4	perfluorooctanoic acid	C023036	335-67-1	CYP2A4	13086	Mus musculus	10090	18281256
cyp2b10	perfluorooctanoic acid	C023036	335-67-1	CYP2B10	13088	Mus musculus	10090	18281256|18467677|18648086|19429403|20936131|22154759|23567314|23626681|25949234
cyp7b1	perfluorooctanoic acid	C023036	335-67-1	CYP7B1	9420	Mus musculus	10090	19429403
cyp2c39	perfluorooctanoic acid	C023036	335-67-1	CYP2C39	13098	Mus musculus	10090	19429403
cyp2c29	perfluorooctanoic acid	C023036	335-67-1	CYP2C29	13095	Mus musculus	10090	18281256|18467677|20118188|23626681
cyp2c37	perfluorooctanoic acid	C023036	335-67-1	CYP2C37	13096	Mus musculus	10090	18467677|19429403|20936131
cyp2c54	perfluorooctanoic acid	C023036	335-67-1	CYP2C54	404195	Mus musculus	10090	18467677
cyp2c55	perfluorooctanoic acid	C023036	335-67-1	CYP2C55	72082	Mus musculus	10090	18281256|18467677|20936131
cyp4a14	perfluorooctanoic acid	C023036	335-67-1	CYP4A14	13119	Mus musculus	10090	17681415|18467677|18648086|19429403|20936131|22154759|23435180|23567314
cyp1a2	perfluorooctanoic acid	C023036	335-67-1	CYP1A2	1544	Mus musculus	10090	18281256|20118188
cyp17a1	perfluorooctanoic acid	C023036	335-67-1	CYP17A1	1586	Mus musculus	10090	17681415|20118188|21712084|23626681
cyp8b1	perfluorooctanoic acid	C023036	335-67-1	CYP8B1	1582	Mus musculus	10090	17681415
cyp2a5	perfluorooctanoic acid	C023036	335-67-1	CYP2A5	13087	Mus musculus	10090	18467677|20936131
cyp7a1	perfluorooctanoic acid	C023036	335-67-1	CYP7A1	1581	Mus musculus	10090	17681415|19429403|20936131
cyp2b9	perfluorooctanoic acid	C023036	335-67-1	CYP2B9	13094	Mus musculus	10090	18281256
gsta3	perfluorooctanoic acid	C023036	335-67-1	GSTA3	2940	Mus musculus	10090	19429403|20118188
sult1e1	perfluorooctanoic acid	C023036	335-67-1	SULT1E1	6783	Mus musculus	10090	20118188
gstt2	perfluorooctanoic acid	C023036	335-67-1	GSTT2	2953	Mus musculus	10090	18467677|19429403|20936131
gsta2	perfluorooctanoic acid	C023036	335-67-1	GSTA2	2939	Mus musculus	10090	19429403
cyp2b10	Benzo(a)pyrene	D001564	50-32-8	CYP2B10	13088	Mus musculus	10090	22228805
cyp7b1	Benzo(a)pyrene	D001564	50-32-8	CYP7B1	9420	Mus musculus	10090	22342234
cyp2c29	Benzo(a)pyrene	D001564	50-32-8	CYP2C29	13095	Mus musculus	10090	19770486|20127859
nnmt	Benzo(a)pyrene	D001564	50-32-8	NNMT	4837	Mus musculus	10090	19770486|21964900|22342234
cyp2c55	Benzo(a)pyrene	D001564	50-32-8	CYP2C55	72082	Mus musculus	10090	19770486|20127859
cyp4a14	Benzo(a)pyrene	D001564	50-32-8	CYP4A14	13119	Mus musculus	10090	19654925|19770486
cyp1a2	Benzo(a)pyrene	D001564	50-32-8	CYP1A2	1544	Mus musculus	10090	11171528|11356909|14562683|15034205|15863256|16256281|17997381|18321868|1849469|19406224|19770486|19896525|19961161|20371670|21715664|22466549|22613061|7750161|8961944
cyp17a1	Benzo(a)pyrene	D001564	50-32-8	CYP17A1	1586	Mus musculus	10090	19770486
cyp8b1	Benzo(a)pyrene	D001564	50-32-8	CYP8B1	1582	Mus musculus	10090	19770486|22228805
cyp2a5	Benzo(a)pyrene	D001564	50-32-8	CYP2A5	13087	Mus musculus	10090	19770486|22228805
cyp7a1	Benzo(a)pyrene	D001564	50-32-8	CYP7A1	1581	Mus musculus	10090	19770486
cyp2b9	Benzo(a)pyrene	D001564	50-32-8	CYP2B9	13094	Mus musculus	10090	21964900
cyp2d40	Benzo(a)pyrene	D001564	50-32-8	CYP2D40	71754	Mus musculus	10090	22228805
cyp2c38	Benzo(a)pyrene	D001564	50-32-8	CYP2C38	13097	Mus musculus	10090	21964900|23735875
cyp4a12b	Benzo(a)pyrene	D001564	50-32-8	CYP4A12B	13118	Mus musculus	10090	22228805
gsta3	Benzo(a)pyrene	D001564	50-32-8	GSTA3	2940	Mus musculus	10090	19770486|21569818|25908611
sult1e1	Benzo(a)pyrene	D001564	50-32-8	SULT1E1	6783	Mus musculus	10090	19770486|23735875
gstt2	Benzo(a)pyrene	D001564	50-32-8	GSTT2	2953	Mus musculus	10090	15034205|20127859
gsta2	Benzo(a)pyrene	D001564	50-32-8	GSTA2	2939	Mus musculus	10090	15297030|19654925|19770486|21569818|21715664|22935520|23735875|25908611
cyp2c50	Valproic Acid	D014635	99-66-1	CYP2C50	107141	Mus musculus	10090	17963808
cyp2j9	Valproic Acid	D014635	99-66-1	CYP2J9	74519	Mus musculus	10090	17292431
cyp2b10	Valproic Acid	D014635	99-66-1	CYP2B10	13088	Mus musculus	10090	17963808|24535564
cyp7b1	Valproic Acid	D014635	99-66-1	CYP7B1	9420	Mus musculus	10090	24535564
cyp2c39	Valproic Acid	D014635	99-66-1	CYP2C39	13098	Mus musculus	10090	17963808
cyp26a1	Valproic Acid	D014635	99-66-1	CYP26A1	1592	Mus musculus	10090	19136453|20546886
cyp2c37	Valproic Acid	D014635	99-66-1	CYP2C37	13096	Mus musculus	10090	17963808
cyp2c55	Valproic Acid	D014635	99-66-1	CYP2C55	72082	Mus musculus	10090	17292431
cyp4a14	Valproic Acid	D014635	99-66-1	CYP4A14	13119	Mus musculus	10090	17292431|17963808|24535564
cyp1a2	Valproic Acid	D014635	99-66-1	CYP1A2	1544	Mus musculus	10090	17292431
cyp17a1	Valproic Acid	D014635	99-66-1	CYP17A1	1586	Mus musculus	10090	17292431
cyp8b1	Valproic Acid	D014635	99-66-1	CYP8B1	1582	Mus musculus	10090	24489787
cyp2a5	Valproic Acid	D014635	99-66-1	CYP2A5	13087	Mus musculus	10090	17963808
cyp2u1	Valproic Acid	D014635	99-66-1	CYP2U1	113612	Mus musculus	10090	17963808|24535564
cyp2b9	Valproic Acid	D014635	99-66-1	CYP2B9	13094	Mus musculus	10090	17963808|24489787
cyp2c38	Valproic Acid	D014635	99-66-1	CYP2C38	13097	Mus musculus	10090	17963808
gsta3	Valproic Acid	D014635	99-66-1	GSTA3	2940	Mus musculus	10090	17292431
gstt2	Valproic Acid	D014635	99-66-1	GSTT2	2953	Mus musculus	10090	17963808|24535564
gsta2	Valproic Acid	D014635	99-66-1	GSTA2	2939	Mus musculus	10090	17292431
cyp2c50	1,4-bis(2-(3,5-dichloropyridyloxy))benzene	C028474	76150-91-9	CYP2C50	107141	Mus musculus	10090	25270620
cyp2a4	1,4-bis(2-(3,5-dichloropyridyloxy))benzene	C028474	76150-91-9	CYP2A4	13086	Mus musculus	10090	19041682|22698814
cyp2b10	1,4-bis(2-(3,5-dichloropyridyloxy))benzene	C028474	76150-91-9	CYP2B10	13088	Mus musculus	10090	11075820|12049174|12807759|15004031|15919853|15986414|16109766|17483497|17627975|17962186|18488193|18692084|19041682|19144771|19433268|19850644|21354444|21391223|21415305|22024132|22466549|22496397|22698814|23152187|23578392|23626729|23684557|24769335|24878338|25069801|25270620|25623066|26160115|26171734
cyp7b1	1,4-bis(2-(3,5-dichloropyridyloxy))benzene	C028474	76150-91-9	CYP7B1	9420	Mus musculus	10090	19196849
cyp2c39	1,4-bis(2-(3,5-dichloropyridyloxy))benzene	C028474	76150-91-9	CYP2C39	13098	Mus musculus	10090	22698814
cyp26a1	1,4-bis(2-(3,5-dichloropyridyloxy))benzene	C028474	76150-91-9	CYP26A1	1592	Mus musculus	10090	21354444|22698814
cyp2c29	1,4-bis(2-(3,5-dichloropyridyloxy))benzene	C028474	76150-91-9	CYP2C29	13095	Mus musculus	10090	19041682|22466549|22698814|25270620
cyp2c37	1,4-bis(2-(3,5-dichloropyridyloxy))benzene	C028474	76150-91-9	CYP2C37	13096	Mus musculus	10090	22698814|25270620
cyp2c54	1,4-bis(2-(3,5-dichloropyridyloxy))benzene	C028474	76150-91-9	CYP2C54	404195	Mus musculus	10090	25270620
cyp2c55	1,4-bis(2-(3,5-dichloropyridyloxy))benzene	C028474	76150-91-9	CYP2C55	72082	Mus musculus	10090	20371638|21354444|22466549|22698814|25270620
cyp4a14	1,4-bis(2-(3,5-dichloropyridyloxy))benzene	C028474	76150-91-9	CYP4A14	13119	Mus musculus	10090	17627975|21354444|22496397
cyp1a2	1,4-bis(2-(3,5-dichloropyridyloxy))benzene	C028474	76150-91-9	CYP1A2	1544	Mus musculus	10090	16109766|22496397|22698814|23578392
cyp8b1	1,4-bis(2-(3,5-dichloropyridyloxy))benzene	C028474	76150-91-9	CYP8B1	1582	Mus musculus	10090	19196849|21354444
cyp2a5	1,4-bis(2-(3,5-dichloropyridyloxy))benzene	C028474	76150-91-9	CYP2A5	13087	Mus musculus	10090	22698814
cyp7a1	1,4-bis(2-(3,5-dichloropyridyloxy))benzene	C028474	76150-91-9	CYP7A1	1581	Mus musculus	10090	15629111|19196849|21354444|22698814
cyp2c38	1,4-bis(2-(3,5-dichloropyridyloxy))benzene	C028474	76150-91-9	CYP2C38	13097	Mus musculus	10090	25270620
sult1e1	1,4-bis(2-(3,5-dichloropyridyloxy))benzene	C028474	76150-91-9	SULT1E1	6783	Mus musculus	10090	22496397|22698814
gsta2	1,4-bis(2-(3,5-dichloropyridyloxy))benzene	C028474	76150-91-9	GSTA2	2939	Mus musculus	10090	21354444|22698814
cyp2c50	propiconazole	C045950	60207-90-1	CYP2C50	107141	Mus musculus	10090	21278054|22334560
cyp2b10	propiconazole	C045950	60207-90-1	CYP2B10	13088	Mus musculus	10090	15603923|16730040|19010342|21278054|22334560|23970803|25949234
cyp26a1	propiconazole	C045950	60207-90-1	CYP26A1	1592	Mus musculus	10090	21278054
cyp2c29	propiconazole	C045950	60207-90-1	CYP2C29	13095	Mus musculus	10090	21278054
cyp2c37	propiconazole	C045950	60207-90-1	CYP2C37	13096	Mus musculus	10090	16730040|21278054
cyp2c54	propiconazole	C045950	60207-90-1	CYP2C54	404195	Mus musculus	10090	21278054|22334560
cyp2c55	propiconazole	C045950	60207-90-1	CYP2C55	72082	Mus musculus	10090	16730040|21278054|22334560|23970803
cyp1a2	propiconazole	C045950	60207-90-1	CYP1A2	1544	Mus musculus	10090	16730040|19010342|22334560
cyp2u1	propiconazole	C045950	60207-90-1	CYP2U1	113612	Mus musculus	10090	21278054
cyp7a1	propiconazole	C045950	60207-90-1	CYP7A1	1581	Mus musculus	10090	21278054
cyp2b9	propiconazole	C045950	60207-90-1	CYP2B9	13094	Mus musculus	10090	22334560|23970803
gsta3	propiconazole	C045950	60207-90-1	GSTA3	2940	Mus musculus	10090	21278054
sult1e1	propiconazole	C045950	60207-90-1	SULT1E1	6783	Mus musculus	10090	21278054
nat8	propiconazole	C045950	60207-90-1	NAT8	9027	Mus musculus	10090	22334560
gstt2	propiconazole	C045950	60207-90-1	GSTT2	2953	Mus musculus	10090	21278054
gsta2	propiconazole	C045950	60207-90-1	GSTA2	2939	Mus musculus	10090	16730040|21278054|22334560|25949234
cyp2c50	Aflatoxin B1	D016604	1162-65-8	CYP2C50	107141	Mus musculus	10090	19770486
cyp2b10	Aflatoxin B1	D016604	1162-65-8	CYP2B10	13088	Mus musculus	10090	19770486
cyp7b1	Aflatoxin B1	D016604	1162-65-8	CYP7B1	9420	Mus musculus	10090	19770486
cyp2c37	Aflatoxin B1	D016604	1162-65-8	CYP2C37	13096	Mus musculus	10090	19770486
nnmt	Aflatoxin B1	D016604	1162-65-8	NNMT	4837	Mus musculus	10090	19770486
cyp2c54	Aflatoxin B1	D016604	1162-65-8	CYP2C54	404195	Mus musculus	10090	19770486
cyp2c55	Aflatoxin B1	D016604	1162-65-8	CYP2C55	72082	Mus musculus	10090	19770486
cyp1a2	Aflatoxin B1	D016604	1162-65-8	CYP1A2	1544	Mus musculus	10090	19770486
cyp17a1	Aflatoxin B1	D016604	1162-65-8	CYP17A1	1586	Mus musculus	10090	19770486
cyp8b1	Aflatoxin B1	D016604	1162-65-8	CYP8B1	1582	Mus musculus	10090	19770486
cyp2a5	Aflatoxin B1	D016604	1162-65-8	CYP2A5	13087	Mus musculus	10090	19770486
cyp7a1	Aflatoxin B1	D016604	1162-65-8	CYP7A1	1581	Mus musculus	10090	19770486
gsta3	Aflatoxin B1	D016604	1162-65-8	GSTA3	2940	Mus musculus	10090	10357798|12388831|14573750|1637297|19850059|21876218|23613737|24675090
nat8	Aflatoxin B1	D016604	1162-65-8	NAT8	9027	Mus musculus	10090	19770486
gsta2	Aflatoxin B1	D016604	1162-65-8	GSTA2	2939	Mus musculus	10090	19770486
cyp2b10	Clofibrate	D002994	637-07-0	CYP2B10	13088	Mus musculus	10090	17627975
cyp7b1	Clofibrate	D002994	637-07-0	CYP7B1	9420	Mus musculus	10090	17585979
cyp2c39	Clofibrate	D002994	637-07-0	CYP2C39	13098	Mus musculus	10090	17585979
cyp26a1	Clofibrate	D002994	637-07-0	CYP26A1	1592	Mus musculus	10090	17585979
cyp2c37	Clofibrate	D002994	637-07-0	CYP2C37	13096	Mus musculus	10090	17585979
nnmt	Clofibrate	D002994	637-07-0	NNMT	4837	Mus musculus	10090	17585979|18442974
cyp4a14	Clofibrate	D002994	637-07-0	CYP4A14	13119	Mus musculus	10090	15919853|16467456|17585979|17627975|18488193|19144771|22342832|22496397|25270620
cyp1a2	Clofibrate	D002994	637-07-0	CYP1A2	1544	Mus musculus	10090	17585979
cyp17a1	Clofibrate	D002994	637-07-0	CYP17A1	1586	Mus musculus	10090	17585979
cyp8b1	Clofibrate	D002994	637-07-0	CYP8B1	1582	Mus musculus	10090	17585979
cyp7a1	Clofibrate	D002994	637-07-0	CYP7A1	1581	Mus musculus	10090	17585979
cyp2b9	Clofibrate	D002994	637-07-0	CYP2B9	13094	Mus musculus	10090	11356909|17585979
cyp4a12b	Clofibrate	D002994	637-07-0	CYP4A12B	13118	Mus musculus	10090	17585979
sult1e1	Clofibrate	D002994	637-07-0	SULT1E1	6783	Mus musculus	10090	22496397|25270620
gstt2	Clofibrate	D002994	637-07-0	GSTT2	2953	Mus musculus	10090	17585979|18723825|22496397
cyp2c50	perfluorooctane sulfonic acid	C076994	1763-23-1	CYP2C50	107141	Mus musculus	10090	19429403
cyp2b10	perfluorooctane sulfonic acid	C076994	1763-23-1	CYP2B10	13088	Mus musculus	10090	19429403|20936131|23567314|25949234
cyp7b1	perfluorooctane sulfonic acid	C076994	1763-23-1	CYP7B1	9420	Mus musculus	10090	19429403
cyp2c39	perfluorooctane sulfonic acid	C076994	1763-23-1	CYP2C39	13098	Mus musculus	10090	19429403
cyp2c37	perfluorooctane sulfonic acid	C076994	1763-23-1	CYP2C37	13096	Mus musculus	10090	19429403
cyp2c54	perfluorooctane sulfonic acid	C076994	1763-23-1	CYP2C54	404195	Mus musculus	10090	20936131
cyp2c55	perfluorooctane sulfonic acid	C076994	1763-23-1	CYP2C55	72082	Mus musculus	10090	20936131
cyp4a14	perfluorooctane sulfonic acid	C076994	1763-23-1	CYP4A14	13119	Mus musculus	10090	19429403|20936131|23567314
cyp1a2	perfluorooctane sulfonic acid	C076994	1763-23-1	CYP1A2	1544	Mus musculus	10090	20936131
cyp2a5	perfluorooctane sulfonic acid	C076994	1763-23-1	CYP2A5	13087	Mus musculus	10090	20936131
cyp7a1	perfluorooctane sulfonic acid	C076994	1763-23-1	CYP7A1	1581	Mus musculus	10090	19429403|20936131|21705711|23567314|26548598
cyp2c38	perfluorooctane sulfonic acid	C076994	1763-23-1	CYP2C38	13097	Mus musculus	10090	20936131
gsta3	perfluorooctane sulfonic acid	C076994	1763-23-1	GSTA3	2940	Mus musculus	10090	19429403
gstt2	perfluorooctane sulfonic acid	C076994	1763-23-1	GSTT2	2953	Mus musculus	10090	19429403|20936131
gsta2	perfluorooctane sulfonic acid	C076994	1763-23-1	GSTA2	2939	Mus musculus	10090	19429403|25949234
cyp2a4	Tamoxifen	D013629	10540-29-1	CYP2A4	13086	Mus musculus	10090	18420780|25123088
cyp2b10	Tamoxifen	D013629	10540-29-1	CYP2B10	13088	Mus musculus	10090	18420780|20937368|7771797
cyp7b1	Tamoxifen	D013629	10540-29-1	CYP7B1	9420	Mus musculus	10090	17555576
cyp26a1	Tamoxifen	D013629	10540-29-1	CYP26A1	1592	Mus musculus	10090	20937368
cyp2c29	Tamoxifen	D013629	10540-29-1	CYP2C29	13095	Mus musculus	10090	18420780
nnmt	Tamoxifen	D013629	10540-29-1	NNMT	4837	Mus musculus	10090	17555576|20937368
cyp1a2	Tamoxifen	D013629	10540-29-1	CYP1A2	1544	Mus musculus	10090	18420780
cyp17a1	Tamoxifen	D013629	10540-29-1	CYP17A1	1586	Mus musculus	10090	20937368|25123088
cyp8b1	Tamoxifen	D013629	10540-29-1	CYP8B1	1582	Mus musculus	10090	25123088
cyp7a1	Tamoxifen	D013629	10540-29-1	CYP7A1	1581	Mus musculus	10090	20937368
cyp2b9	Tamoxifen	D013629	10540-29-1	CYP2B9	13094	Mus musculus	10090	7771797
cyp2d40	Tamoxifen	D013629	10540-29-1	CYP2D40	71754	Mus musculus	10090	25123088
nat8	Tamoxifen	D013629	10540-29-1	NAT8	9027	Mus musculus	10090	17555576|25123088
gstt2	Tamoxifen	D013629	10540-29-1	GSTT2	2953	Mus musculus	10090	17555576
gsta2	Tamoxifen	D013629	10540-29-1	GSTA2	2939	Mus musculus	10090	17555576
cyp2b10	Trichloroethylene	D014241	1979-01-06	CYP2B10	13088	Mus musculus	10090	19448997|25549359
cyp7b1	Trichloroethylene	D014241	1979-01-06	CYP7B1	9420	Mus musculus	10090	25549359
cyp2c39	Trichloroethylene	D014241	1979-01-06	CYP2C39	13098	Mus musculus	10090	19254012|19448997
cyp26a1	Trichloroethylene	D014241	1979-01-06	CYP26A1	1592	Mus musculus	10090	25055964
cyp2c37	Trichloroethylene	D014241	1979-01-06	CYP2C37	13096	Mus musculus	10090	25549359
cyp2c54	Trichloroethylene	D014241	1979-01-06	CYP2C54	404195	Mus musculus	10090	25549359
cyp4a14	Trichloroethylene	D014241	1979-01-06	CYP4A14	13119	Mus musculus	10090	25549359
cyp1a2	Trichloroethylene	D014241	1979-01-06	CYP1A2	1544	Mus musculus	10090	19254012
cyp2a5	Trichloroethylene	D014241	1979-01-06	CYP2A5	13087	Mus musculus	10090	19448997
cyp2u1	Trichloroethylene	D014241	1979-01-06	CYP2U1	113612	Mus musculus	10090	25549359
cyp7a1	Trichloroethylene	D014241	1979-01-06	CYP7A1	1581	Mus musculus	10090	19254012|25549359
gsta3	Trichloroethylene	D014241	1979-01-06	GSTA3	2940	Mus musculus	10090	19254012
nat8	Trichloroethylene	D014241	1979-01-06	NAT8	9027	Mus musculus	10090	25549359
gstt2	Trichloroethylene	D014241	1979-01-06	GSTT2	2953	Mus musculus	10090	25549359
gsta2	Trichloroethylene	D014241	1979-01-06	GSTA2	2939	Mus musculus	10090	25549359
cyp2a4	Ethanol	D000431	64-17-5	CYP2A4	13086	Mus musculus	10090	19167417
cyp2b10	Ethanol	D000431	64-17-5	CYP2B10	13088	Mus musculus	10090	19167417
cyp7b1	Ethanol	D000431	64-17-5	CYP7B1	9420	Mus musculus	10090	23894352
cyp2c39	Ethanol	D000431	64-17-5	CYP2C39	13098	Mus musculus	10090	19167417
cyp26a1	Ethanol	D000431	64-17-5	CYP26A1	1592	Mus musculus	10090	19167417
cyp2c37	Ethanol	D000431	64-17-5	CYP2C37	13096	Mus musculus	10090	19167417
cyp2c55	Ethanol	D000431	64-17-5	CYP2C55	72082	Mus musculus	10090	19167417
cyp4a14	Ethanol	D000431	64-17-5	CYP4A14	13119	Mus musculus	10090	19167417|20637825
cyp8b1	Ethanol	D000431	64-17-5	CYP8B1	1582	Mus musculus	10090	19167417|23894352
cyp2a5	Ethanol	D000431	64-17-5	CYP2A5	13087	Mus musculus	10090	19167417|22552773
cyp7a1	Ethanol	D000431	64-17-5	CYP7A1	1581	Mus musculus	10090	19167417|23894352
cyp2b9	Ethanol	D000431	64-17-5	CYP2B9	13094	Mus musculus	10090	19167417
cyp2c38	Ethanol	D000431	64-17-5	CYP2C38	13097	Mus musculus	10090	19167417
gsta2	Ethanol	D000431	64-17-5	GSTA2	2939	Mus musculus	10090	19167417
cyp2j9	palm oil	C041786	8002-75-3	CYP2J9	74519	Mus musculus	10090	19680557
cyp2b10	palm oil	C041786	8002-75-3	CYP2B10	13088	Mus musculus	10090	19680557
cyp2c29	palm oil	C041786	8002-75-3	CYP2C29	13095	Mus musculus	10090	19680557
cyp2c37	palm oil	C041786	8002-75-3	CYP2C37	13096	Mus musculus	10090	19680557
nnmt	palm oil	C041786	8002-75-3	NNMT	4837	Mus musculus	10090	18042831
cyp2c55	palm oil	C041786	8002-75-3	CYP2C55	72082	Mus musculus	10090	19680557
cyp4a14	palm oil	C041786	8002-75-3	CYP4A14	13119	Mus musculus	10090	19680557
cyp17a1	palm oil	C041786	8002-75-3	CYP17A1	1586	Mus musculus	10090	19680557
cyp8b1	palm oil	C041786	8002-75-3	CYP8B1	1582	Mus musculus	10090	19680557
cyp2b9	palm oil	C041786	8002-75-3	CYP2B9	13094	Mus musculus	10090	19680557
gsta3	palm oil	C041786	8002-75-3	GSTA3	2940	Mus musculus	10090	18042831
nat8	palm oil	C041786	8002-75-3	NAT8	9027	Mus musculus	10090	19680557
gstt2	palm oil	C041786	8002-75-3	GSTT2	2953	Mus musculus	10090	18042831
gsta2	palm oil	C041786	8002-75-3	GSTA2	2939	Mus musculus	10090	19680557
cyp2b10	2,4,5,2',4',5'-hexachlorobiphenyl	C014024	35065-27-1	CYP2B10	13088	Mus musculus	10090	17324954|20005886|21851831|23457121
cyp2c54	2,4,5,2',4',5'-hexachlorobiphenyl	C014024	35065-27-1	CYP2C54	404195	Mus musculus	10090	20005886
cyp2c55	2,4,5,2',4',5'-hexachlorobiphenyl	C014024	35065-27-1	CYP2C55	72082	Mus musculus	10090	20005886|21851831
cyp4a14	2,4,5,2',4',5'-hexachlorobiphenyl	C014024	35065-27-1	CYP4A14	13119	Mus musculus	10090	23756648
cyp1a2	2,4,5,2',4',5'-hexachlorobiphenyl	C014024	35065-27-1	CYP1A2	1544	Mus musculus	10090	20961953|21571617|21851831
cyp17a1	2,4,5,2',4',5'-hexachlorobiphenyl	C014024	35065-27-1	CYP17A1	1586	Mus musculus	10090	25510870
cyp7a1	2,4,5,2',4',5'-hexachlorobiphenyl	C014024	35065-27-1	CYP7A1	1581	Mus musculus	10090	23756648
cyp2b9	2,4,5,2',4',5'-hexachlorobiphenyl	C014024	35065-27-1	CYP2B9	13094	Mus musculus	10090	20005886|21851831|25510870
cyp2c38	2,4,5,2',4',5'-hexachlorobiphenyl	C014024	35065-27-1	CYP2C38	13097	Mus musculus	10090	25510870
sult1e1	2,4,5,2',4',5'-hexachlorobiphenyl	C014024	35065-27-1	SULT1E1	6783	Mus musculus	10090	23756648
nat8	2,4,5,2',4',5'-hexachlorobiphenyl	C014024	35065-27-1	NAT8	9027	Mus musculus	10090	25510870
gstt2	2,4,5,2',4',5'-hexachlorobiphenyl	C014024	35065-27-1	GSTT2	2953	Mus musculus	10090	21851831|25510870
gsta2	2,4,5,2',4',5'-hexachlorobiphenyl	C014024	35065-27-1	GSTA2	2939	Mus musculus	10090	20005886|21851831
cyp2c50	Cyclosporine	D016572	59865-13-3	CYP2C50	107141	Mus musculus	10090	19770486
cyp7b1	Cyclosporine	D016572	59865-13-3	CYP7B1	9420	Mus musculus	10090	19770486
cyp2c29	Cyclosporine	D016572	59865-13-3	CYP2C29	13095	Mus musculus	10090	19770486
cyp2c37	Cyclosporine	D016572	59865-13-3	CYP2C37	13096	Mus musculus	10090	19770486
cyp2c55	Cyclosporine	D016572	59865-13-3	CYP2C55	72082	Mus musculus	10090	19770486
cyp4a14	Cyclosporine	D016572	59865-13-3	CYP4A14	13119	Mus musculus	10090	19770486
cyp17a1	Cyclosporine	D016572	59865-13-3	CYP17A1	1586	Mus musculus	10090	19770486
cyp8b1	Cyclosporine	D016572	59865-13-3	CYP8B1	1582	Mus musculus	10090	19770486
cyp2a5	Cyclosporine	D016572	59865-13-3	CYP2A5	13087	Mus musculus	10090	19770486
cyp7a1	Cyclosporine	D016572	59865-13-3	CYP7A1	1581	Mus musculus	10090	19770486
gsta3	Cyclosporine	D016572	59865-13-3	GSTA3	2940	Mus musculus	10090	23308384
nat8	Cyclosporine	D016572	59865-13-3	NAT8	9027	Mus musculus	10090	19770486
cyp2a4	sodium arsenite	C017947	13768-07-5	CYP2A4	13086	Mus musculus	10090	14691202|16452187|16507464|17350061|17451858|19665456
cyp7b1	sodium arsenite	C017947	13768-07-5	CYP7B1	9420	Mus musculus	10090	14691202|16368122|16507464
cyp26a1	sodium arsenite	C017947	13768-07-5	CYP26A1	1592	Mus musculus	10090	24118411
cyp2c29	sodium arsenite	C017947	13768-07-5	CYP2C29	13095	Mus musculus	10090	25065748
cyp4a14	sodium arsenite	C017947	13768-07-5	CYP4A14	13119	Mus musculus	10090	17350061|17451858|25065748
cyp1a2	sodium arsenite	C017947	13768-07-5	CYP1A2	1544	Mus musculus	10090	17451858|22535251|25065748
cyp2a5	sodium arsenite	C017947	13768-07-5	CYP2A5	13087	Mus musculus	10090	11979426
cyp2b9	sodium arsenite	C017947	13768-07-5	CYP2B9	13094	Mus musculus	10090	11353140|16507464|17350061|25065748
cyp2c38	sodium arsenite	C017947	13768-07-5	CYP2C38	13097	Mus musculus	10090	25065748
cyp4a12b	sodium arsenite	C017947	13768-07-5	CYP4A12B	13118	Mus musculus	10090	25065748
gstt2	sodium arsenite	C017947	13768-07-5	GSTT2	2953	Mus musculus	10090	14691202
gsta2	sodium arsenite	C017947	13768-07-5	GSTA2	2939	Mus musculus	10090	25485709
cyp2a4	Tetracycline	D013752	60-54-8	CYP2A4	13086	Mus musculus	10090	16917069
cyp2j9	Tetracycline	D013752	60-54-8	CYP2J9	74519	Mus musculus	10090	16917069
cyp7b1	Tetracycline	D013752	60-54-8	CYP7B1	9420	Mus musculus	10090	24489787
cyp2c39	Tetracycline	D013752	60-54-8	CYP2C39	13098	Mus musculus	10090	16917069
cyp26a1	Tetracycline	D013752	60-54-8	CYP26A1	1592	Mus musculus	10090	16917069
cyp2c37	Tetracycline	D013752	60-54-8	CYP2C37	13096	Mus musculus	10090	16917069
cyp17a1	Tetracycline	D013752	60-54-8	CYP17A1	1586	Mus musculus	10090	16917069
cyp8b1	Tetracycline	D013752	60-54-8	CYP8B1	1582	Mus musculus	10090	16917069|24489787
cyp2a5	Tetracycline	D013752	60-54-8	CYP2A5	13087	Mus musculus	10090	16917069
cyp7a1	Tetracycline	D013752	60-54-8	CYP7A1	1581	Mus musculus	10090	16917069
cyp2c38	Tetracycline	D013752	60-54-8	CYP2C38	13097	Mus musculus	10090	16917069
cyp4a12b	Tetracycline	D013752	60-54-8	CYP4A12B	13118	Mus musculus	10090	19427351
cyp2j9	Ethinyl Estradiol	D004997	57-63-6	CYP2J9	74519	Mus musculus	10090	17555576
cyp2b10	Ethinyl Estradiol	D004997	57-63-6	CYP2B10	13088	Mus musculus	10090	12948398
cyp7b1	Ethinyl Estradiol	D004997	57-63-6	CYP7B1	9420	Mus musculus	10090	12072388|16606610|17555576
nnmt	Ethinyl Estradiol	D004997	57-63-6	NNMT	4837	Mus musculus	10090	17555576|17942748
cyp17a1	Ethinyl Estradiol	D004997	57-63-6	CYP17A1	1586	Mus musculus	10090	12072388|14976129
cyp8b1	Ethinyl Estradiol	D004997	57-63-6	CYP8B1	1582	Mus musculus	10090	16606610
cyp2a5	Ethinyl Estradiol	D004997	57-63-6	CYP2A5	13087	Mus musculus	10090	17942748
cyp7a1	Ethinyl Estradiol	D004997	57-63-6	CYP7A1	1581	Mus musculus	10090	16606610
nat8	Ethinyl Estradiol	D004997	57-63-6	NAT8	9027	Mus musculus	10090	17555576|17942748
gstt2	Ethinyl Estradiol	D004997	57-63-6	GSTT2	2953	Mus musculus	10090	14976129|17555576|17942748
gsta2	Ethinyl Estradiol	D004997	57-63-6	GSTA2	2939	Mus musculus	10090	17555576|17942748
cyp2a4	Potassium Dichromate	D011192	7778-50-9	CYP2A4	13086	Mus musculus	10090	23608068
cyp26a1	Potassium Dichromate	D011192	7778-50-9	CYP26A1	1592	Mus musculus	10090	23608068
cyp2c29	Potassium Dichromate	D011192	7778-50-9	CYP2C29	13095	Mus musculus	10090	23608068
cyp2c37	Potassium Dichromate	D011192	7778-50-9	CYP2C37	13096	Mus musculus	10090	23608068
cyp4a14	Potassium Dichromate	D011192	7778-50-9	CYP4A14	13119	Mus musculus	10090	23608068
cyp1a2	Potassium Dichromate	D011192	7778-50-9	CYP1A2	1544	Mus musculus	10090	23608068
cyp2a5	Potassium Dichromate	D011192	7778-50-9	CYP2A5	13087	Mus musculus	10090	23608068
cyp2u1	Potassium Dichromate	D011192	7778-50-9	CYP2U1	113612	Mus musculus	10090	23608068
cyp2b9	Potassium Dichromate	D011192	7778-50-9	CYP2B9	13094	Mus musculus	10090	23608068
gsta3	Potassium Dichromate	D011192	7778-50-9	GSTA3	2940	Mus musculus	10090	23608068
nat8	Potassium Dichromate	D011192	7778-50-9	NAT8	9027	Mus musculus	10090	23608068
cyp7b1	Vehicle Emissions	D001335		CYP7B1	9420	Mus musculus	10090	25560391
cyp26a1	Vehicle Emissions	D001335		CYP26A1	1592	Mus musculus	10090	25560391
cyp2c29	Vehicle Emissions	D001335		CYP2C29	13095	Mus musculus	10090	25560391
cyp2c37	Vehicle Emissions	D001335		CYP2C37	13096	Mus musculus	10090	25560391
cyp2c55	Vehicle Emissions	D001335		CYP2C55	72082	Mus musculus	10090	25560391
cyp17a1	Vehicle Emissions	D001335		CYP17A1	1586	Mus musculus	10090	18449530|22861003
cyp8b1	Vehicle Emissions	D001335		CYP8B1	1582	Mus musculus	10090	25560391
cyp2u1	Vehicle Emissions	D001335		CYP2U1	113612	Mus musculus	10090	25560391
cyp7a1	Vehicle Emissions	D001335		CYP7A1	1581	Mus musculus	10090	25560391
gsta3	Vehicle Emissions	D001335		GSTA3	2940	Mus musculus	10090	18614404|25560391
gsta2	Vehicle Emissions	D001335		GSTA2	2939	Mus musculus	10090	22935520
cyp2j9	tallow	C013698	61789-97-7	CYP2J9	74519	Mus musculus	10090	19680557
cyp2b10	tallow	C013698	61789-97-7	CYP2B10	13088	Mus musculus	10090	19680557
cyp2c29	tallow	C013698	61789-97-7	CYP2C29	13095	Mus musculus	10090	19680557
nnmt	tallow	C013698	61789-97-7	NNMT	4837	Mus musculus	10090	19680557
cyp2c55	tallow	C013698	61789-97-7	CYP2C55	72082	Mus musculus	10090	19680557
cyp4a14	tallow	C013698	61789-97-7	CYP4A14	13119	Mus musculus	10090	19680557
cyp17a1	tallow	C013698	61789-97-7	CYP17A1	1586	Mus musculus	10090	19680557
cyp8b1	tallow	C013698	61789-97-7	CYP8B1	1582	Mus musculus	10090	19680557
nat8	tallow	C013698	61789-97-7	NAT8	9027	Mus musculus	10090	19680557
gsta2	tallow	C013698	61789-97-7	GSTA2	2939	Mus musculus	10090	19680557
cyp2a4	Testosterone	D013739	58-22-0	CYP2A4	13086	Mus musculus	10090	10490589|18420780
cyp2b10	Testosterone	D013739	58-22-0	CYP2B10	13088	Mus musculus	10090	11075820|18420780|21669218|24769335|7771797
cyp7b1	Testosterone	D013739	58-22-0	CYP7B1	9420	Mus musculus	10090	20844152|21669218
cyp2c39	Testosterone	D013739	58-22-0	CYP2C39	13098	Mus musculus	10090	21669218
cyp2c29	Testosterone	D013739	58-22-0	CYP2C29	13095	Mus musculus	10090	18420780
cyp17a1	Testosterone	D013739	58-22-0	CYP17A1	1586	Mus musculus	10090	14630719|15932923|20600201|21669218|22285649|24241477|8828518
cyp7a1	Testosterone	D013739	58-22-0	CYP7A1	1581	Mus musculus	10090	21669218
cyp2b9	Testosterone	D013739	58-22-0	CYP2B9	13094	Mus musculus	10090	20844152|21669218|7771797
cyp2c38	Testosterone	D013739	58-22-0	CYP2C38	13097	Mus musculus	10090	21669218
nat8	Testosterone	D013739	58-22-0	NAT8	9027	Mus musculus	10090	20844152
cyp2a4	Cholic Acid	D019826	81-25-4	CYP2A4	13086	Mus musculus	10090	17521389
cyp2b10	Cholic Acid	D019826	81-25-4	CYP2B10	13088	Mus musculus	10090	17521389
cyp7b1	Cholic Acid	D019826	81-25-4	CYP7B1	9420	Mus musculus	10090	20671298
cyp4a14	Cholic Acid	D019826	81-25-4	CYP4A14	13119	Mus musculus	10090	17521389
cyp8b1	Cholic Acid	D019826	81-25-4	CYP8B1	1582	Mus musculus	10090	17521389|25582706
cyp7a1	Cholic Acid	D019826	81-25-4	CYP7A1	1581	Mus musculus	10090	12072388|15694933|17521389|20671298|22540009|25582706
cyp2b9	Cholic Acid	D019826	81-25-4	CYP2B9	13094	Mus musculus	10090	17521389
gstt2	Cholic Acid	D019826	81-25-4	GSTT2	2953	Mus musculus	10090	17521389
gsta2	Cholic Acid	D019826	81-25-4	GSTA2	2939	Mus musculus	10090	17521389
cyp2b10	Choline	D002794	62-49-7	CYP2B10	13088	Mus musculus	10090	22872676
cyp7b1	Choline	D002794	62-49-7	CYP7B1	9420	Mus musculus	10090	22872676
cyp2c39	Choline	D002794	62-49-7	CYP2C39	13098	Mus musculus	10090	20938992
cyp2c29	Choline	D002794	62-49-7	CYP2C29	13095	Mus musculus	10090	22872676
cyp4a14	Choline	D002794	62-49-7	CYP4A14	13119	Mus musculus	10090	18488193|18952117|19593819|20350562|22872676
cyp8b1	Choline	D002794	62-49-7	CYP8B1	1582	Mus musculus	10090	18952117
cyp2b9	Choline	D002794	62-49-7	CYP2B9	13094	Mus musculus	10090	20938992
cyp2c38	Choline	D002794	62-49-7	CYP2C38	13097	Mus musculus	10090	20938992
nat8	Choline	D002794	62-49-7	NAT8	9027	Mus musculus	10090	20938992
cyp2j9	Ciguatoxins	D002922	11050-21-8	CYP2J9	74519	Mus musculus	10090	18353800
cyp2b10	Ciguatoxins	D002922	11050-21-8	CYP2B10	13088	Mus musculus	10090	18353800
cyp26a1	Ciguatoxins	D002922	11050-21-8	CYP26A1	1592	Mus musculus	10090	18353800
cyp4a14	Ciguatoxins	D002922	11050-21-8	CYP4A14	13119	Mus musculus	10090	18353800
cyp8b1	Ciguatoxins	D002922	11050-21-8	CYP8B1	1582	Mus musculus	10090	18353800
cyp7a1	Ciguatoxins	D002922	11050-21-8	CYP7A1	1581	Mus musculus	10090	18353800
cyp2b9	Ciguatoxins	D002922	11050-21-8	CYP2B9	13094	Mus musculus	10090	18353800
gstt2	Ciguatoxins	D002922	11050-21-8	GSTT2	2953	Mus musculus	10090	18353800
gsta2	Ciguatoxins	D002922	11050-21-8	GSTA2	2939	Mus musculus	10090	18353800
cyp2a4	Estradiol	D004958	50-28-2	CYP2A4	13086	Mus musculus	10090	10490589
cyp2b10	Estradiol	D004958	50-28-2	CYP2B10	13088	Mus musculus	10090	11075820|12948398|23684557|7771797
cyp7b1	Estradiol	D004958	50-28-2	CYP7B1	9420	Mus musculus	10090	19484750|23144751
cyp26a1	Estradiol	D004958	50-28-2	CYP26A1	1592	Mus musculus	10090	16955405
cyp2c29	Estradiol	D004958	50-28-2	CYP2C29	13095	Mus musculus	10090	16280380
cyp17a1	Estradiol	D004958	50-28-2	CYP17A1	1586	Mus musculus	10090	11509743|17158782|18281260|23684557
gsta3	Estradiol	D004958	50-28-2	GSTA3	2940	Mus musculus	10090	19484750
sult1e1	Estradiol	D004958	50-28-2	SULT1E1	6783	Mus musculus	10090	23144751
gstt2	Estradiol	D004958	50-28-2	GSTT2	2953	Mus musculus	10090	15289156|15598610
cyp2a4	fumonisin B1	C056933	116355-83-0	CYP2A4	13086	Mus musculus	10090	16221962
cyp2c29	fumonisin B1	C056933	116355-83-0	CYP2C29	13095	Mus musculus	10090	16221962
cyp2c37	fumonisin B1	C056933	116355-83-0	CYP2C37	13096	Mus musculus	10090	16221962
nnmt	fumonisin B1	C056933	116355-83-0	NNMT	4837	Mus musculus	10090	16221962
cyp4a14	fumonisin B1	C056933	116355-83-0	CYP4A14	13119	Mus musculus	10090	16221962
cyp17a1	fumonisin B1	C056933	116355-83-0	CYP17A1	1586	Mus musculus	10090	16221962
cyp8b1	fumonisin B1	C056933	116355-83-0	CYP8B1	1582	Mus musculus	10090	16221962
gsta3	fumonisin B1	C056933	116355-83-0	GSTA3	2940	Mus musculus	10090	16221962
gsta2	fumonisin B1	C056933	116355-83-0	GSTA2	2939	Mus musculus	10090	16221962
cyp2b10	Methionine	D008715	63-68-3	CYP2B10	13088	Mus musculus	10090	22872676
cyp7b1	Methionine	D008715	63-68-3	CYP7B1	9420	Mus musculus	10090	22872676
cyp2c39	Methionine	D008715	63-68-3	CYP2C39	13098	Mus musculus	10090	20938992
cyp2c29	Methionine	D008715	63-68-3	CYP2C29	13095	Mus musculus	10090	22872676
cyp4a14	Methionine	D008715	63-68-3	CYP4A14	13119	Mus musculus	10090	18488193|18952117|19593819|20350562|22872676
cyp8b1	Methionine	D008715	63-68-3	CYP8B1	1582	Mus musculus	10090	18952117
cyp2b9	Methionine	D008715	63-68-3	CYP2B9	13094	Mus musculus	10090	20938992
cyp2c38	Methionine	D008715	63-68-3	CYP2C38	13097	Mus musculus	10090	20938992
nat8	Methionine	D008715	63-68-3	NAT8	9027	Mus musculus	10090	20938992
cyp2b10	o,p'-DDT	C016340	789-02-6	CYP2B10	13088	Mus musculus	10090	18925944
cyp7b1	o,p'-DDT	C016340	789-02-6	CYP7B1	9420	Mus musculus	10090	18925944
cyp2c39	o,p'-DDT	C016340	789-02-6	CYP2C39	13098	Mus musculus	10090	18925944
cyp2c55	o,p'-DDT	C016340	789-02-6	CYP2C55	72082	Mus musculus	10090	18925944
cyp1a2	o,p'-DDT	C016340	789-02-6	CYP1A2	1544	Mus musculus	10090	18925944
cyp17a1	o,p'-DDT	C016340	789-02-6	CYP17A1	1586	Mus musculus	10090	18925944
cyp7a1	o,p'-DDT	C016340	789-02-6	CYP7A1	1581	Mus musculus	10090	18925944
cyp2b9	o,p'-DDT	C016340	789-02-6	CYP2B9	13094	Mus musculus	10090	18925944
gsta2	o,p'-DDT	C016340	789-02-6	GSTA2	2939	Mus musculus	10090	18925944
cyp2b10	Pregnenolone Carbonitrile	D011285	1434-54-4	CYP2B10	13088	Mus musculus	10090	15986414|17627975|18488193|19433268|20359477|20693526|22496397|22698814|23626729|25949234
cyp2c37	Pregnenolone Carbonitrile	D011285	1434-54-4	CYP2C37	13096	Mus musculus	10090	22698814
cyp2c55	Pregnenolone Carbonitrile	D011285	1434-54-4	CYP2C55	72082	Mus musculus	10090	20371638|22698814
cyp4a14	Pregnenolone Carbonitrile	D011285	1434-54-4	CYP4A14	13119	Mus musculus	10090	17627975|20359477
cyp8b1	Pregnenolone Carbonitrile	D011285	1434-54-4	CYP8B1	1582	Mus musculus	10090	20359477
cyp7a1	Pregnenolone Carbonitrile	D011285	1434-54-4	CYP7A1	1581	Mus musculus	10090	15629111|20359477|22982774
sult1e1	Pregnenolone Carbonitrile	D011285	1434-54-4	SULT1E1	6783	Mus musculus	10090	22496397
gstt2	Pregnenolone Carbonitrile	D011285	1434-54-4	GSTT2	2953	Mus musculus	10090	22496397
gsta2	Pregnenolone Carbonitrile	D011285	1434-54-4	GSTA2	2939	Mus musculus	10090	22698814
cyp2c29	pyrazole	C031280	288-13-1	CYP2C29	13095	Mus musculus	10090	17945193
cyp2c37	pyrazole	C031280	288-13-1	CYP2C37	13096	Mus musculus	10090	17945193
cyp2c54	pyrazole	C031280	288-13-1	CYP2C54	404195	Mus musculus	10090	17945193
cyp17a1	pyrazole	C031280	288-13-1	CYP17A1	1586	Mus musculus	10090	17945193
cyp8b1	pyrazole	C031280	288-13-1	CYP8B1	1582	Mus musculus	10090	17945193
cyp2a5	pyrazole	C031280	288-13-1	CYP2A5	13087	Mus musculus	10090	11038160|11901218|12499123|14610226|17945193|18068688|25478736|7543189|9698299
cyp7a1	pyrazole	C031280	288-13-1	CYP7A1	1581	Mus musculus	10090	17945193
cyp2c38	pyrazole	C031280	288-13-1	CYP2C38	13097	Mus musculus	10090	17945193
gsta3	pyrazole	C031280	288-13-1	GSTA3	2940	Mus musculus	10090	17945193
cyp2a4	resveratrol	C059514	501-36-0	CYP2A4	13086	Mus musculus	10090	17086191|18420780
cyp2b10	resveratrol	C059514	501-36-0	CYP2B10	13088	Mus musculus	10090	18420780
cyp2c29	resveratrol	C059514	501-36-0	CYP2C29	13095	Mus musculus	10090	18420780
cyp1a2	resveratrol	C059514	501-36-0	CYP1A2	1544	Mus musculus	10090	16684708|18420780|18789925|25956474
cyp2a5	resveratrol	C059514	501-36-0	CYP2A5	13087	Mus musculus	10090	17086191
cyp7a1	resveratrol	C059514	501-36-0	CYP7A1	1581	Mus musculus	10090	22607622|23146569
cyp2b9	resveratrol	C059514	501-36-0	CYP2B9	13094	Mus musculus	10090	17086191
gsta3	resveratrol	C059514	501-36-0	GSTA3	2940	Mus musculus	10090	18789925
gsta2	resveratrol	C059514	501-36-0	GSTA2	2939	Mus musculus	10090	17086191
cyp2a4	beta-Naphthoflavone	D019324	6051-87-2	CYP2A4	13086	Mus musculus	10090	19737545
cyp2b10	beta-Naphthoflavone	D019324	6051-87-2	CYP2B10	13088	Mus musculus	10090	19737545
cyp4a14	beta-Naphthoflavone	D019324	6051-87-2	CYP4A14	13119	Mus musculus	10090	17627975
cyp1a2	beta-Naphthoflavone	D019324	6051-87-2	CYP1A2	1544	Mus musculus	10090	19737545|21745492|2208584|22342832|22491429|25174530
cyp17a1	beta-Naphthoflavone	D019324	6051-87-2	CYP17A1	1586	Mus musculus	10090	19737545
cyp2b9	beta-Naphthoflavone	D019324	6051-87-2	CYP2B9	13094	Mus musculus	10090	19737545
gstt2	beta-Naphthoflavone	D019324	6051-87-2	GSTT2	2953	Mus musculus	10090	23994337
gsta2	beta-Naphthoflavone	D019324	6051-87-2	GSTA2	2939	Mus musculus	10090	15297030|2049074
cyp2c50	ciprofibrate	C019304	52214-84-3	CYP2C50	107141	Mus musculus	10090	12771043
cyp2b10	ciprofibrate	C019304	52214-84-3	CYP2B10	13088	Mus musculus	10090	17962186
cyp7b1	ciprofibrate	C019304	52214-84-3	CYP7B1	9420	Mus musculus	10090	12771043
cyp26a1	ciprofibrate	C019304	52214-84-3	CYP26A1	1592	Mus musculus	10090	12771043
cyp2c29	ciprofibrate	C019304	52214-84-3	CYP2C29	13095	Mus musculus	10090	12771043
cyp4a14	ciprofibrate	C019304	52214-84-3	CYP4A14	13119	Mus musculus	10090	12771043|15919853|17627975|19144771
cyp1a2	ciprofibrate	C019304	52214-84-3	CYP1A2	1544	Mus musculus	10090	17962186
gstt2	ciprofibrate	C019304	52214-84-3	GSTT2	2953	Mus musculus	10090	18723825
cyp2c50	cyproconazole	C093628	94361-06-5	CYP2C50	107141	Mus musculus	10090	22334560
cyp2b10	cyproconazole	C093628	94361-06-5	CYP2B10	13088	Mus musculus	10090	17557908|22334560|23970803|25656644
cyp2c54	cyproconazole	C093628	94361-06-5	CYP2C54	404195	Mus musculus	10090	22334560
cyp2c55	cyproconazole	C093628	94361-06-5	CYP2C55	72082	Mus musculus	10090	22334560|23970803
cyp1a2	cyproconazole	C093628	94361-06-5	CYP1A2	1544	Mus musculus	10090	22334560|25656644
cyp2b9	cyproconazole	C093628	94361-06-5	CYP2B9	13094	Mus musculus	10090	22334560
nat8	cyproconazole	C093628	94361-06-5	NAT8	9027	Mus musculus	10090	22334560
gsta2	cyproconazole	C093628	94361-06-5	GSTA2	2939	Mus musculus	10090	22334560
cyp2c50	epoxiconazole	C109476	133855-98-8	CYP2C50	107141	Mus musculus	10090	22334560
cyp2b10	epoxiconazole	C109476	133855-98-8	CYP2B10	13088	Mus musculus	10090	22334560|23970803
cyp2c54	epoxiconazole	C109476	133855-98-8	CYP2C54	404195	Mus musculus	10090	22334560|23970803
cyp2c55	epoxiconazole	C109476	133855-98-8	CYP2C55	72082	Mus musculus	10090	22334560|23970803
cyp1a2	epoxiconazole	C109476	133855-98-8	CYP1A2	1544	Mus musculus	10090	22334560
cyp2b9	epoxiconazole	C109476	133855-98-8	CYP2B9	13094	Mus musculus	10090	22334560|23970803
nat8	epoxiconazole	C109476	133855-98-8	NAT8	9027	Mus musculus	10090	22334560
gsta2	epoxiconazole	C109476	133855-98-8	GSTA2	2939	Mus musculus	10090	22334560
cyp2b10	Folic Acid	D005492	59-30-3	CYP2B10	13088	Mus musculus	10090	22872676
cyp7b1	Folic Acid	D005492	59-30-3	CYP7B1	9420	Mus musculus	10090	22872676
cyp2c39	Folic Acid	D005492	59-30-3	CYP2C39	13098	Mus musculus	10090	20938992
cyp2c29	Folic Acid	D005492	59-30-3	CYP2C29	13095	Mus musculus	10090	22872676
cyp4a14	Folic Acid	D005492	59-30-3	CYP4A14	13119	Mus musculus	10090	22872676
cyp2b9	Folic Acid	D005492	59-30-3	CYP2B9	13094	Mus musculus	10090	20938992
cyp2c38	Folic Acid	D005492	59-30-3	CYP2C38	13097	Mus musculus	10090	20938992
nat8	Folic Acid	D005492	59-30-3	NAT8	9027	Mus musculus	10090	20938992
cyp2a4	Griseofulvin	D006118	126-07-8	CYP2A4	13086	Mus musculus	10090	12735108
cyp2b10	Griseofulvin	D006118	126-07-8	CYP2B10	13088	Mus musculus	10090	12735108
cyp7b1	Griseofulvin	D006118	126-07-8	CYP7B1	9420	Mus musculus	10090	12735108
cyp2c29	Griseofulvin	D006118	126-07-8	CYP2C29	13095	Mus musculus	10090	12735108
cyp4a14	Griseofulvin	D006118	126-07-8	CYP4A14	13119	Mus musculus	10090	12735108
cyp1a2	Griseofulvin	D006118	126-07-8	CYP1A2	1544	Mus musculus	10090	12735108
cyp2a5	Griseofulvin	D006118	126-07-8	CYP2A5	13087	Mus musculus	10090	11038160|7543189|9007836|9698299
cyp2b9	Griseofulvin	D006118	126-07-8	CYP2B9	13094	Mus musculus	10090	12735108
cyp2a4	Lithocholic Acid	D008095	434-13-9	CYP2A4	13086	Mus musculus	10090	18420780
cyp2b10	Lithocholic Acid	D008095	434-13-9	CYP2B10	13088	Mus musculus	10090	15358766|18420780|19433268|20359477
cyp7b1	Lithocholic Acid	D008095	434-13-9	CYP7B1	9420	Mus musculus	10090	19196849
cyp2c29	Lithocholic Acid	D008095	434-13-9	CYP2C29	13095	Mus musculus	10090	18420780
cyp4a14	Lithocholic Acid	D008095	434-13-9	CYP4A14	13119	Mus musculus	10090	20359477
cyp1a2	Lithocholic Acid	D008095	434-13-9	CYP1A2	1544	Mus musculus	10090	18420780
cyp8b1	Lithocholic Acid	D008095	434-13-9	CYP8B1	1582	Mus musculus	10090	16436656|19196849|20359477|25582706
cyp7a1	Lithocholic Acid	D008095	434-13-9	CYP7A1	1581	Mus musculus	10090	16436656|19196849|20359477|20671298|22531947|22982774|23034213|25582706
cyp7b1	Ozone	D010126	10028-15-6	CYP7B1	9420	Mus musculus	10090	16183385|21543283|25658374
cyp2c29	Ozone	D010126	10028-15-6	CYP2C29	13095	Mus musculus	10090	16183385
cyp4a14	Ozone	D010126	10028-15-6	CYP4A14	13119	Mus musculus	10090	16183385
cyp1a2	Ozone	D010126	10028-15-6	CYP1A2	1544	Mus musculus	10090	16183385
cyp17a1	Ozone	D010126	10028-15-6	CYP17A1	1586	Mus musculus	10090	16183385
cyp8b1	Ozone	D010126	10028-15-6	CYP8B1	1582	Mus musculus	10090	16183385
cyp2a5	Ozone	D010126	10028-15-6	CYP2A5	13087	Mus musculus	10090	12763052|16183385
gsta2	Ozone	D010126	10028-15-6	GSTA2	2939	Mus musculus	10090	17095637
cyp2a4	titanium dioxide	C009495	13463-67-7	CYP2A4	13086	Mus musculus	10090	23557971
cyp2b10	titanium dioxide	C009495	13463-67-7	CYP2B10	13088	Mus musculus	10090	23131501|23557971
cyp7b1	titanium dioxide	C009495	13463-67-7	CYP7B1	9420	Mus musculus	10090	23557971
nnmt	titanium dioxide	C009495	13463-67-7	NNMT	4837	Mus musculus	10090	23557971
cyp17a1	titanium dioxide	C009495	13463-67-7	CYP17A1	1586	Mus musculus	10090	23131501|24241477
cyp2a5	titanium dioxide	C009495	13463-67-7	CYP2A5	13087	Mus musculus	10090	23131501|23557971
cyp2b9	titanium dioxide	C009495	13463-67-7	CYP2B9	13094	Mus musculus	10090	23557971
gsta3	titanium dioxide	C009495	13463-67-7	GSTA3	2940	Mus musculus	10090	23557971
cyp2j9	triadimefon	C032910	43121-43-3	CYP2J9	74519	Mus musculus	10090	16730040
cyp2b10	triadimefon	C032910	43121-43-3	CYP2B10	13088	Mus musculus	10090	19010342|23970803|25949234
cyp26a1	triadimefon	C032910	43121-43-3	CYP26A1	1592	Mus musculus	10090	19010342
cyp2c29	triadimefon	C032910	43121-43-3	CYP2C29	13095	Mus musculus	10090	16730040
nnmt	triadimefon	C032910	43121-43-3	NNMT	4837	Mus musculus	10090	19363144
cyp2c55	triadimefon	C032910	43121-43-3	CYP2C55	72082	Mus musculus	10090	16730040|23970803
cyp8b1	triadimefon	C032910	43121-43-3	CYP8B1	1582	Mus musculus	10090	16730040
gsta2	triadimefon	C032910	43121-43-3	GSTA2	2939	Mus musculus	10090	16730040|25949234
cyp2b10	Carbon Tetrachloride	D002251	56-23-5	CYP2B10	13088	Mus musculus	10090	16273607|18038451
cyp7b1	Carbon Tetrachloride	D002251	56-23-5	CYP7B1	9420	Mus musculus	10090	17484886
nnmt	Carbon Tetrachloride	D002251	56-23-5	NNMT	4837	Mus musculus	10090	16006527|17484886
cyp1a2	Carbon Tetrachloride	D002251	56-23-5	CYP1A2	1544	Mus musculus	10090	16445600|17084009|18038451|24646716
cyp2c38	Carbon Tetrachloride	D002251	56-23-5	CYP2C38	13097	Mus musculus	10090	25270620
gsta3	Carbon Tetrachloride	D002251	56-23-5	GSTA3	2940	Mus musculus	10090	17484886
gsta2	Carbon Tetrachloride	D002251	56-23-5	GSTA2	2939	Mus musculus	10090	17484886
cyp2b10	Phenytoin	D010672	57-41-0	CYP2B10	13088	Mus musculus	10090	19226368|21224054
cyp2c29	Phenytoin	D010672	57-41-0	CYP2C29	13095	Mus musculus	10090	15155833|19136022|19903449|21766881
cyp2c37	Phenytoin	D010672	57-41-0	CYP2C37	13096	Mus musculus	10090	16936065|19136022
cyp4a14	Phenytoin	D010672	57-41-0	CYP4A14	13119	Mus musculus	10090	21224054
cyp2a5	Phenytoin	D010672	57-41-0	CYP2A5	13087	Mus musculus	10090	21224054
cyp7a1	Phenytoin	D010672	57-41-0	CYP7A1	1581	Mus musculus	10090	21224054
cyp2b9	Phenytoin	D010672	57-41-0	CYP2B9	13094	Mus musculus	10090	19226368|19903449|21224054
cyp2b10	Selenium	D012643	7782-49-2	CYP2B10	13088	Mus musculus	10090	16170372
cyp7b1	Selenium	D012643	7782-49-2	CYP7B1	9420	Mus musculus	10090	16170372
cyp8b1	Selenium	D012643	7782-49-2	CYP8B1	1582	Mus musculus	10090	16170372
cyp2a5	Selenium	D012643	7782-49-2	CYP2A5	13087	Mus musculus	10090	16170372
cyp2b9	Selenium	D012643	7782-49-2	CYP2B9	13094	Mus musculus	10090	16170372
gstt2	Selenium	D012643	7782-49-2	GSTT2	2953	Mus musculus	10090	16170372
gsta2	Selenium	D012643	7782-49-2	GSTA2	2939	Mus musculus	10090	16170372
cyp2a4	Soot	D053260		CYP2A4	13086	Mus musculus	10090	26551751
cyp2j9	Soot	D053260		CYP2J9	74519	Mus musculus	10090	26551751
cyp7b1	Soot	D053260		CYP7B1	9420	Mus musculus	10090	22461453|26551751
nnmt	Soot	D053260		NNMT	4837	Mus musculus	10090	22461453
cyp2b9	Soot	D053260		CYP2B9	13094	Mus musculus	10090	26551751
sult1e1	Soot	D053260		SULT1E1	6783	Mus musculus	10090	22461453
gsta2	Soot	D053260		GSTA2	2939	Mus musculus	10090	26551751
cyp2a4	Tretinoin	D014212	302-79-4	CYP2A4	13086	Mus musculus	10090	18420780
cyp2b10	Tretinoin	D014212	302-79-4	CYP2B10	13088	Mus musculus	10090	18420780
cyp2c39	Tretinoin	D014212	302-79-4	CYP2C39	13098	Mus musculus	10090	14623888
cyp26a1	Tretinoin	D014212	302-79-4	CYP26A1	1592	Mus musculus	10090	10862743|12588859|15688020|16038797|16053444|16261163|16604517|16688765|16788091|19010342|19897914|21427059|24005908
cyp2c29	Tretinoin	D014212	302-79-4	CYP2C29	13095	Mus musculus	10090	18420780
cyp1a2	Tretinoin	D014212	302-79-4	CYP1A2	1544	Mus musculus	10090	18420780
cyp17a1	Tretinoin	D014212	302-79-4	CYP17A1	1586	Mus musculus	10090	22285649
cyp1a2	2,2',3',4,4',5-hexachlorobiphenyl	C029790	35065-28-2	CYP1A2	1544	Mus musculus	10090	20961953|21571617
cyp17a1	2,2',3',4,4',5-hexachlorobiphenyl	C029790	35065-28-2	CYP17A1	1586	Mus musculus	10090	25510870
cyp2b9	2,2',3',4,4',5-hexachlorobiphenyl	C029790	35065-28-2	CYP2B9	13094	Mus musculus	10090	25510870
cyp2c38	2,2',3',4,4',5-hexachlorobiphenyl	C029790	35065-28-2	CYP2C38	13097	Mus musculus	10090	25510870
nat8	2,2',3',4,4',5-hexachlorobiphenyl	C029790	35065-28-2	NAT8	9027	Mus musculus	10090	25510870
gstt2	2,2',3',4,4',5-hexachlorobiphenyl	C029790	35065-28-2	GSTT2	2953	Mus musculus	10090	25510870
cyp7b1	2,3,7,8-tetrachlorodibenzofuran	C014211	51207-31-9	CYP7B1	9420	Mus musculus	10090	25768209
cyp4a14	2,3,7,8-tetrachlorodibenzofuran	C014211	51207-31-9	CYP4A14	13119	Mus musculus	10090	18343893
cyp1a2	2,3,7,8-tetrachlorodibenzofuran	C014211	51207-31-9	CYP1A2	1544	Mus musculus	10090	20702594|24713691|25768209
cyp7a1	2,3,7,8-tetrachlorodibenzofuran	C014211	51207-31-9	CYP7A1	1581	Mus musculus	10090	25768209
gstt2	2,3,7,8-tetrachlorodibenzofuran	C014211	51207-31-9	GSTT2	2953	Mus musculus	10090	20702594
gsta2	2,3,7,8-tetrachlorodibenzofuran	C014211	51207-31-9	GSTA2	2939	Mus musculus	10090	20702594
cyp2c39	4,4'-diaminodiphenylmethane	C009505	101-77-9	CYP2C39	13098	Mus musculus	10090	18648102
cyp26a1	4,4'-diaminodiphenylmethane	C009505	101-77-9	CYP26A1	1592	Mus musculus	10090	18648102
cyp4a14	4,4'-diaminodiphenylmethane	C009505	101-77-9	CYP4A14	13119	Mus musculus	10090	18648102
cyp8b1	4,4'-diaminodiphenylmethane	C009505	101-77-9	CYP8B1	1582	Mus musculus	10090	18648102
cyp2b9	4,4'-diaminodiphenylmethane	C009505	101-77-9	CYP2B9	13094	Mus musculus	10090	18648102
cyp4a12b	4,4'-diaminodiphenylmethane	C009505	101-77-9	CYP4A12B	13118	Mus musculus	10090	18648102
cyp2a4	andrographolide	C030419	5508-58-7	CYP2A4	13086	Mus musculus	10090	19737545
cyp2b10	andrographolide	C030419	5508-58-7	CYP2B10	13088	Mus musculus	10090	19737545|21094198
cyp1a2	andrographolide	C030419	5508-58-7	CYP1A2	1544	Mus musculus	10090	17825862|19737545
cyp17a1	andrographolide	C030419	5508-58-7	CYP17A1	1586	Mus musculus	10090	19737545
cyp8b1	andrographolide	C030419	5508-58-7	CYP8B1	1582	Mus musculus	10090	19737545
cyp2b9	andrographolide	C030419	5508-58-7	CYP2B9	13094	Mus musculus	10090	19737545
cyp2b10	benzo(b)fluoranthene	C006703	205-99-2	CYP2B10	13088	Mus musculus	10090	26377693
cyp7b1	benzo(b)fluoranthene	C006703	205-99-2	CYP7B1	9420	Mus musculus	10090	26377693
cyp2c54	benzo(b)fluoranthene	C006703	205-99-2	CYP2C54	404195	Mus musculus	10090	26377693
cyp1a2	benzo(b)fluoranthene	C006703	205-99-2	CYP1A2	1544	Mus musculus	10090	12117779|7750161
gsta3	benzo(b)fluoranthene	C006703	205-99-2	GSTA3	2940	Mus musculus	10090	26377693
nat8	benzo(b)fluoranthene	C006703	205-99-2	NAT8	9027	Mus musculus	10090	26377693
cyp2b10	Butylated Hydroxyanisole	D002083	25013-16-5	CYP2B10	13088	Mus musculus	10090	17627975
cyp4a14	Butylated Hydroxyanisole	D002083	25013-16-5	CYP4A14	13119	Mus musculus	10090	17627975
cyp1a2	Butylated Hydroxyanisole	D002083	25013-16-5	CYP1A2	1544	Mus musculus	10090	25174530
gsta3	Butylated Hydroxyanisole	D002083	25013-16-5	GSTA3	2940	Mus musculus	10090	11309284
sult1e1	Butylated Hydroxyanisole	D002083	25013-16-5	SULT1E1	6783	Mus musculus	10090	25922074
gsta2	Butylated Hydroxyanisole	D002083	25013-16-5	GSTA2	2939	Mus musculus	10090	11309284|11991805|16426233|1859377|2049074
cyp7b1	Cadmium Chloride	D019256	10108-64-2	CYP7B1	9420	Mus musculus	10090	11958953
cyp17a1	Cadmium Chloride	D019256	10108-64-2	CYP17A1	1586	Mus musculus	10090	19897027|24982889
cyp2a5	Cadmium Chloride	D019256	10108-64-2	CYP2A5	13087	Mus musculus	10090	15041070|16183037|17303623
cyp2c38	Cadmium Chloride	D019256	10108-64-2	CYP2C38	13097	Mus musculus	10090	20371981
gsta3	Cadmium Chloride	D019256	10108-64-2	GSTA3	2940	Mus musculus	10090	20061341
gsta2	Cadmium Chloride	D019256	10108-64-2	GSTA2	2939	Mus musculus	10090	20061341|22914987
cyp2b10	Chlordan	D002706	12789-03-6	CYP2B10	13088	Mus musculus	10090	20403969
cyp2c39	Chlordan	D002706	12789-03-6	CYP2C39	13098	Mus musculus	10090	20403969
cyp2c54	Chlordan	D002706	12789-03-6	CYP2C54	404195	Mus musculus	10090	20403969
cyp2c55	Chlordan	D002706	12789-03-6	CYP2C55	72082	Mus musculus	10090	20403969
cyp2b9	Chlordan	D002706	12789-03-6	CYP2B9	13094	Mus musculus	10090	20403969
gsta2	Chlordan	D002706	12789-03-6	GSTA2	2939	Mus musculus	10090	20403969
cyp2c29	Chlorodiphenyl (54% Chlorine)	D020111	11097-69-1	CYP2C29	13095	Mus musculus	10090	25270620
cyp2c55	Chlorodiphenyl (54% Chlorine)	D020111	11097-69-1	CYP2C55	72082	Mus musculus	10090	25270620
cyp1a2	Chlorodiphenyl (54% Chlorine)	D020111	11097-69-1	CYP1A2	1544	Mus musculus	10090	19772856|25270620
cyp2c38	Chlorodiphenyl (54% Chlorine)	D020111	11097-69-1	CYP2C38	13097	Mus musculus	10090	25270620
gsta3	Chlorodiphenyl (54% Chlorine)	D020111	11097-69-1	GSTA3	2940	Mus musculus	10090	23650126
sult1e1	Chlorodiphenyl (54% Chlorine)	D020111	11097-69-1	SULT1E1	6783	Mus musculus	10090	23650126
cyp2b10	cobaltous chloride	C018021	7646-79-9	CYP2B10	13088	Mus musculus	10090	21139344|23528251
cyp2c29	cobaltous chloride	C018021	7646-79-9	CYP2C29	13095	Mus musculus	10090	23528251
cyp2a5	cobaltous chloride	C018021	7646-79-9	CYP2A5	13087	Mus musculus	10090	11038160|9698299
cyp2b9	cobaltous chloride	C018021	7646-79-9	CYP2B9	13094	Mus musculus	10090	23528251
nat8	cobaltous chloride	C018021	7646-79-9	NAT8	9027	Mus musculus	10090	21139344
gsta2	cobaltous chloride	C018021	7646-79-9	GSTA2	2939	Mus musculus	10090	21139344
cyp2j9	Fluconazole	D015725	86386-73-4	CYP2J9	74519	Mus musculus	10090	16730040
cyp2b10	Fluconazole	D015725	86386-73-4	CYP2B10	13088	Mus musculus	10090	16730040|25656644
cyp26a1	Fluconazole	D015725	86386-73-4	CYP26A1	1592	Mus musculus	10090	19429397
cyp2c29	Fluconazole	D015725	86386-73-4	CYP2C29	13095	Mus musculus	10090	16730040
cyp2c55	Fluconazole	D015725	86386-73-4	CYP2C55	72082	Mus musculus	10090	16730040
cyp1a2	Fluconazole	D015725	86386-73-4	CYP1A2	1544	Mus musculus	10090	16730040
cyp2b10	lead acetate	C008261	301-04-2	CYP2B10	13088	Mus musculus	10090	21829687
cyp2c37	lead acetate	C008261	301-04-2	CYP2C37	13096	Mus musculus	10090	20542052
cyp4a14	lead acetate	C008261	301-04-2	CYP4A14	13119	Mus musculus	10090	21335049
cyp17a1	lead acetate	C008261	301-04-2	CYP17A1	1586	Mus musculus	10090	21335049
cyp2b9	lead acetate	C008261	301-04-2	CYP2B9	13094	Mus musculus	10090	21335049
gstt2	lead acetate	C008261	301-04-2	GSTT2	2953	Mus musculus	10090	21829687
cyp2b10	Mercuric Chloride	D008627	7487-94-7	CYP2B10	13088	Mus musculus	10090	24472606
cyp2c29	Mercuric Chloride	D008627	7487-94-7	CYP2C29	13095	Mus musculus	10090	24472606
cyp4a14	Mercuric Chloride	D008627	7487-94-7	CYP4A14	13119	Mus musculus	10090	24472606
cyp2b9	Mercuric Chloride	D008627	7487-94-7	CYP2B9	13094	Mus musculus	10090	24472606
cyp2c38	Mercuric Chloride	D008627	7487-94-7	CYP2C38	13097	Mus musculus	10090	24472606
gsta2	Mercuric Chloride	D008627	7487-94-7	GSTA2	2939	Mus musculus	10090	9434069
cyp1a2	PCB 180	C410127	35065-29-3	CYP1A2	1544	Mus musculus	10090	20961953|21571617
cyp17a1	PCB 180	C410127	35065-29-3	CYP17A1	1586	Mus musculus	10090	25510870
cyp2b9	PCB 180	C410127	35065-29-3	CYP2B9	13094	Mus musculus	10090	25510870
cyp2c38	PCB 180	C410127	35065-29-3	CYP2C38	13097	Mus musculus	10090	25510870
nat8	PCB 180	C410127	35065-29-3	NAT8	9027	Mus musculus	10090	25510870
gstt2	PCB 180	C410127	35065-29-3	GSTT2	2953	Mus musculus	10090	25510870
cyp2a4	Quercetin	D011794	117-39-5	CYP2A4	13086	Mus musculus	10090	18420780
cyp2b10	Quercetin	D011794	117-39-5	CYP2B10	13088	Mus musculus	10090	16455785|18420780
cyp2c39	Quercetin	D011794	117-39-5	CYP2C39	13098	Mus musculus	10090	16455785
cyp2c29	Quercetin	D011794	117-39-5	CYP2C29	13095	Mus musculus	10090	18420780
cyp1a2	Quercetin	D011794	117-39-5	CYP1A2	1544	Mus musculus	10090	18420780
gsta2	Quercetin	D011794	117-39-5	GSTA2	2939	Mus musculus	10090	16455785
cyp2b10	Rifampin	D012293	13292-46-1	CYP2B10	13088	Mus musculus	10090	21224054|25835148
cyp4a14	Rifampin	D012293	13292-46-1	CYP4A14	13119	Mus musculus	10090	21224054
cyp1a2	Rifampin	D012293	13292-46-1	CYP1A2	1544	Mus musculus	10090	25835148
cyp2a5	Rifampin	D012293	13292-46-1	CYP2A5	13087	Mus musculus	10090	11038160|21224054
cyp7a1	Rifampin	D012293	13292-46-1	CYP7A1	1581	Mus musculus	10090	21224054
cyp2b9	Rifampin	D012293	13292-46-1	CYP2B9	13094	Mus musculus	10090	21224054
cyp4a14	Vancomycin	D014640	1404-90-6	CYP4A14	13119	Mus musculus	10090	18930951
cyp8b1	Vancomycin	D014640	1404-90-6	CYP8B1	1582	Mus musculus	10090	24657338
cyp7a1	Vancomycin	D014640	1404-90-6	CYP7A1	1581	Mus musculus	10090	24657338
gsta3	Vancomycin	D014640	1404-90-6	GSTA3	2940	Mus musculus	10090	18930951
nat8	Vancomycin	D014640	1404-90-6	NAT8	9027	Mus musculus	10090	18930951
gsta2	Vancomycin	D014640	1404-90-6	GSTA2	2939	Mus musculus	10090	18930951
cyp17a1	2,4,4'-trichlorobiphenyl	C081766	7012-37-5	CYP17A1	1586	Mus musculus	10090	25510870
cyp2b9	2,4,4'-trichlorobiphenyl	C081766	7012-37-5	CYP2B9	13094	Mus musculus	10090	25510870
cyp2c38	2,4,4'-trichlorobiphenyl	C081766	7012-37-5	CYP2C38	13097	Mus musculus	10090	25510870
nat8	2,4,4'-trichlorobiphenyl	C081766	7012-37-5	NAT8	9027	Mus musculus	10090	25510870
gstt2	2,4,4'-trichlorobiphenyl	C081766	7012-37-5	GSTT2	2953	Mus musculus	10090	25510870
cyp17a1	2,4,5,2',5'-pentachlorobiphenyl	C009828	37680-73-2	CYP17A1	1586	Mus musculus	10090	25510870
cyp2b9	2,4,5,2',5'-pentachlorobiphenyl	C009828	37680-73-2	CYP2B9	13094	Mus musculus	10090	25510870
cyp2c38	2,4,5,2',5'-pentachlorobiphenyl	C009828	37680-73-2	CYP2C38	13097	Mus musculus	10090	25510870
nat8	2,4,5,2',5'-pentachlorobiphenyl	C009828	37680-73-2	NAT8	9027	Mus musculus	10090	25510870
gstt2	2,4,5,2',5'-pentachlorobiphenyl	C009828	37680-73-2	GSTT2	2953	Mus musculus	10090	25510870
cyp17a1	2,5,2',5'-tetrachlorobiphenyl	C009407	35693-99-3	CYP17A1	1586	Mus musculus	10090	25510870
cyp2b9	2,5,2',5'-tetrachlorobiphenyl	C009407	35693-99-3	CYP2B9	13094	Mus musculus	10090	25510870
cyp2c38	2,5,2',5'-tetrachlorobiphenyl	C009407	35693-99-3	CYP2C38	13097	Mus musculus	10090	25510870
nat8	2,5,2',5'-tetrachlorobiphenyl	C009407	35693-99-3	NAT8	9027	Mus musculus	10090	25510870
gstt2	2,5,2',5'-tetrachlorobiphenyl	C009407	35693-99-3	GSTT2	2953	Mus musculus	10090	25510870
cyp4a14	3,4,5,3',4'-pentachlorobiphenyl	C023035	57465-28-8	CYP4A14	13119	Mus musculus	10090	17627975|21335049
cyp1a2	3,4,5,3',4'-pentachlorobiphenyl	C023035	57465-28-8	CYP1A2	1544	Mus musculus	10090	10986007|20702594|20961953|21335049|21571617|23674508
cyp17a1	3,4,5,3',4'-pentachlorobiphenyl	C023035	57465-28-8	CYP17A1	1586	Mus musculus	10090	12781204
gstt2	3,4,5,3',4'-pentachlorobiphenyl	C023035	57465-28-8	GSTT2	2953	Mus musculus	10090	23994337
gsta2	3,4,5,3',4'-pentachlorobiphenyl	C023035	57465-28-8	GSTA2	2939	Mus musculus	10090	20702594
cyp7b1	3-hydroxyacetanilide	C026137	621-42-1	CYP7B1	9420	Mus musculus	10090	18544908
cyp4a14	3-hydroxyacetanilide	C026137	621-42-1	CYP4A14	13119	Mus musculus	10090	18544908
cyp8b1	3-hydroxyacetanilide	C026137	621-42-1	CYP8B1	1582	Mus musculus	10090	18544908
cyp7a1	3-hydroxyacetanilide	C026137	621-42-1	CYP7A1	1581	Mus musculus	10090	18544908
gsta2	3-hydroxyacetanilide	C026137	621-42-1	GSTA2	2939	Mus musculus	10090	18544908
cyp2b10	Amiodarone	D000638	1951-25-3	CYP2B10	13088	Mus musculus	10090	24535564
cyp7b1	Amiodarone	D000638	1951-25-3	CYP7B1	9420	Mus musculus	10090	24535564
cyp4a14	Amiodarone	D000638	1951-25-3	CYP4A14	13119	Mus musculus	10090	15265979|24535564
cyp2u1	Amiodarone	D000638	1951-25-3	CYP2U1	113612	Mus musculus	10090	24535564
gstt2	Amiodarone	D000638	1951-25-3	GSTT2	2953	Mus musculus	10090	24535564
cyp2c29	Atrazine	D001280	1912-24-9	CYP2C29	13095	Mus musculus	10090	22515965
cyp17a1	Atrazine	D001280	1912-24-9	CYP17A1	1586	Mus musculus	10090	23376530|23591565
cyp2a5	Atrazine	D001280	1912-24-9	CYP2A5	13087	Mus musculus	10090	22515965
cyp7a1	Atrazine	D001280	1912-24-9	CYP7A1	1581	Mus musculus	10090	22515965
cyp2b9	Atrazine	D001280	1912-24-9	CYP2B9	13094	Mus musculus	10090	22515965
cyp2b10	benzo(k)fluoranthene	C022921	207-08-9	CYP2B10	13088	Mus musculus	10090	26377693
cyp2c39	benzo(k)fluoranthene	C022921	207-08-9	CYP2C39	13098	Mus musculus	10090	26377693
nnmt	benzo(k)fluoranthene	C022921	207-08-9	NNMT	4837	Mus musculus	10090	26377693
cyp1a2	benzo(k)fluoranthene	C022921	207-08-9	CYP1A2	1544	Mus musculus	10090	7750161
cyp8b1	benzo(k)fluoranthene	C022921	207-08-9	CYP8B1	1582	Mus musculus	10090	26377693
cyp2b10	Berberine	D001599	2086-83-1	CYP2B10	13088	Mus musculus	10090	22342832
cyp4a14	Berberine	D001599	2086-83-1	CYP4A14	13119	Mus musculus	10090	22342832
cyp1a2	Berberine	D001599	2086-83-1	CYP1A2	1544	Mus musculus	10090	22342832
cyp17a1	Berberine	D001599	2086-83-1	CYP17A1	1586	Mus musculus	10090	20462044
cyp2b9	Berberine	D001599	2086-83-1	CYP2B9	13094	Mus musculus	10090	22342832
cyp2b10	beta-hexachlorocyclohexane	C023888	319-85-7	CYP2B10	13088	Mus musculus	10090	25270620
cyp2c29	beta-hexachlorocyclohexane	C023888	319-85-7	CYP2C29	13095	Mus musculus	10090	25270620
cyp2c55	beta-hexachlorocyclohexane	C023888	319-85-7	CYP2C55	72082	Mus musculus	10090	25270620
cyp4a14	beta-hexachlorocyclohexane	C023888	319-85-7	CYP4A14	13119	Mus musculus	10090	25270620
cyp2c38	beta-hexachlorocyclohexane	C023888	319-85-7	CYP2C38	13097	Mus musculus	10090	25270620
cyp7b1	bisphenol A	C006780	1980-05-07	CYP7B1	9420	Mus musculus	10090	25594700
cyp4a14	bisphenol A	C006780	1980-05-07	CYP4A14	13119	Mus musculus	10090	21932408|23756648
cyp17a1	bisphenol A	C006780	1980-05-07	CYP17A1	1586	Mus musculus	10090	17706920|21182934|24024361|26746108
cyp7a1	bisphenol A	C006780	1980-05-07	CYP7A1	1581	Mus musculus	10090	17706920|23756648
sult1e1	bisphenol A	C006780	1980-05-07	SULT1E1	6783	Mus musculus	10090	23756648
cyp7b1	Copper	D003300	7440-50-8	CYP7B1	9420	Mus musculus	10090	17205981
cyp2c37	Copper	D003300	7440-50-8	CYP2C37	13096	Mus musculus	10090	17205981
cyp7a1	Copper	D003300	7440-50-8	CYP7A1	1581	Mus musculus	10090	17205981
cyp2b9	Copper	D003300	7440-50-8	CYP2B9	13094	Mus musculus	10090	15467011
gsta2	Copper	D003300	7440-50-8	GSTA2	2939	Mus musculus	10090	15297030
cyp26a1	cyanoginosin LR	C057862	101043-37-2	CYP26A1	1592	Mus musculus	10090	17383702
cyp1a2	cyanoginosin LR	C057862	101043-37-2	CYP1A2	1544	Mus musculus	10090	17383702
cyp8b1	cyanoginosin LR	C057862	101043-37-2	CYP8B1	1582	Mus musculus	10090	17383702
gsta3	cyanoginosin LR	C057862	101043-37-2	GSTA3	2940	Mus musculus	10090	17654400
gsta2	cyanoginosin LR	C057862	101043-37-2	GSTA2	2939	Mus musculus	10090	17654400
cyp2b10	dicyclanil	C121718		CYP2B10	13088	Mus musculus	10090	15664270
cyp2c29	dicyclanil	C121718		CYP2C29	13095	Mus musculus	10090	15664270
cyp2c37	dicyclanil	C121718		CYP2C37	13096	Mus musculus	10090	15664270
cyp1a2	dicyclanil	C121718		CYP1A2	1544	Mus musculus	10090	15664270|20118626
gsta2	dicyclanil	C121718		GSTA2	2939	Mus musculus	10090	15664270
cyp2b10	Fenofibrate	D011345	49562-28-9	CYP2B10	13088	Mus musculus	10090	11798191
cyp4a14	Fenofibrate	D011345	49562-28-9	CYP4A14	13119	Mus musculus	10090	11798191|19593819|23063693
cyp2b9	Fenofibrate	D011345	49562-28-9	CYP2B9	13094	Mus musculus	10090	11798191
cyp4a12b	Fenofibrate	D011345	49562-28-9	CYP4A12B	13118	Mus musculus	10090	11798191
gstt2	Fenofibrate	D011345	49562-28-9	GSTT2	2953	Mus musculus	10090	11798191
cyp2a4	furan	C039281	110-00-9	CYP2A4	13086	Mus musculus	10090	24183702
cyp2c29	furan	C039281	110-00-9	CYP2C29	13095	Mus musculus	10090	20194422
cyp4a14	furan	C039281	110-00-9	CYP4A14	13119	Mus musculus	10090	20194422
cyp2a5	furan	C039281	110-00-9	CYP2A5	13087	Mus musculus	10090	20194422
gsta2	furan	C039281	110-00-9	GSTA2	2939	Mus musculus	10090	24183702
cyp4a14	Genistein	D019833	446-72-0	CYP4A14	13119	Mus musculus	10090	24967385
cyp1a2	Genistein	D019833	446-72-0	CYP1A2	1544	Mus musculus	10090	24967385
cyp17a1	Genistein	D019833	446-72-0	CYP17A1	1586	Mus musculus	10090	18281260|21624456
sult1e1	Genistein	D019833	446-72-0	SULT1E1	6783	Mus musculus	10090	24967385
gstt2	Genistein	D019833	446-72-0	GSTT2	2953	Mus musculus	10090	15289156
cyp2a4	Ketoconazole	D007654	65277-42-1	CYP2A4	13086	Mus musculus	10090	18420780
cyp2b10	Ketoconazole	D007654	65277-42-1	CYP2B10	13088	Mus musculus	10090	17966066|18420780
cyp2c29	Ketoconazole	D007654	65277-42-1	CYP2C29	13095	Mus musculus	10090	18420780
cyp1a2	Ketoconazole	D007654	65277-42-1	CYP1A2	1544	Mus musculus	10090	1567206|18420780
cyp2a5	Ketoconazole	D007654	65277-42-1	CYP2A5	13087	Mus musculus	10090	17966066
cyp2b10	kojic acid	C011890	501-30-4	CYP2B10	13088	Mus musculus	10090	17917374
cyp2a5	kojic acid	C011890	501-30-4	CYP2A5	13087	Mus musculus	10090	17917374
cyp7a1	kojic acid	C011890	501-30-4	CYP7A1	1581	Mus musculus	10090	17917374
cyp2b9	kojic acid	C011890	501-30-4	CYP2B9	13094	Mus musculus	10090	17917374
sult1e1	kojic acid	C011890	501-30-4	SULT1E1	6783	Mus musculus	10090	17917374
cyp2c29	Lipopolysaccharides	D008070		CYP2C29	13095	Mus musculus	10090	22466549
cyp2c55	Lipopolysaccharides	D008070		CYP2C55	72082	Mus musculus	10090	22466549
cyp4a14	Lipopolysaccharides	D008070		CYP4A14	13119	Mus musculus	10090	21689150
cyp1a2	Lipopolysaccharides	D008070		CYP1A2	1544	Mus musculus	10090	22466549
cyp17a1	Lipopolysaccharides	D008070		CYP17A1	1586	Mus musculus	10090	8828518
cyp2a4	Methoxychlor	D008731	72-43-5	CYP2A4	13086	Mus musculus	10090	18420780
cyp2b10	Methoxychlor	D008731	72-43-5	CYP2B10	13088	Mus musculus	10090	18420780
cyp2c29	Methoxychlor	D008731	72-43-5	CYP2C29	13095	Mus musculus	10090	16280380|18420780|21252393
cyp1a2	Methoxychlor	D008731	72-43-5	CYP1A2	1544	Mus musculus	10090	21252393
cyp17a1	Methoxychlor	D008731	72-43-5	CYP17A1	1586	Mus musculus	10090	11509743|21514315
cyp2b10	Monocrotaline	D016686	315-22-0	CYP2B10	13088	Mus musculus	10090	21224054
cyp4a14	Monocrotaline	D016686	315-22-0	CYP4A14	13119	Mus musculus	10090	21224054
cyp2a5	Monocrotaline	D016686	315-22-0	CYP2A5	13087	Mus musculus	10090	21224054
cyp7a1	Monocrotaline	D016686	315-22-0	CYP7A1	1581	Mus musculus	10090	21224054
cyp2b9	Monocrotaline	D016686	315-22-0	CYP2B9	13094	Mus musculus	10090	21224054
cyp2b10	Oleanolic Acid	D009828	508-02-1	CYP2B10	13088	Mus musculus	10090	23948738
cyp7b1	Oleanolic Acid	D009828	508-02-1	CYP7B1	9420	Mus musculus	10090	23948738
cyp1a2	Oleanolic Acid	D009828	508-02-1	CYP1A2	1544	Mus musculus	10090	23948738
cyp8b1	Oleanolic Acid	D009828	508-02-1	CYP8B1	1582	Mus musculus	10090	23948738
cyp7a1	Oleanolic Acid	D009828	508-02-1	CYP7A1	1581	Mus musculus	10090	23948738
cyp2b10	Olive Oil	D000069463		CYP2B10	13088	Mus musculus	10090	17349074
nnmt	Olive Oil	D000069463		NNMT	4837	Mus musculus	10090	17349074
cyp17a1	Olive Oil	D000069463		CYP17A1	1586	Mus musculus	10090	17349074
cyp7a1	Olive Oil	D000069463		CYP7A1	1581	Mus musculus	10090	17349074
gsta2	Olive Oil	D000069463		GSTA2	2939	Mus musculus	10090	17349074
nnmt	Pentachlorophenol	D010416	87-86-5	NNMT	4837	Mus musculus	10090	23892564
cyp1a2	Pentachlorophenol	D010416	87-86-5	CYP1A2	1544	Mus musculus	10090	23892564
cyp17a1	Pentachlorophenol	D010416	87-86-5	CYP17A1	1586	Mus musculus	10090	23892564
cyp7a1	Pentachlorophenol	D010416	87-86-5	CYP7A1	1581	Mus musculus	10090	23892564
gsta2	Pentachlorophenol	D010416	87-86-5	GSTA2	2939	Mus musculus	10090	23892564
cyp2b10	Plant Extracts	D010936		CYP2B10	13088	Mus musculus	10090	22178802|26115596
cyp2c29	Plant Extracts	D010936		CYP2C29	13095	Mus musculus	10090	22178802
cyp1a2	Plant Extracts	D010936		CYP1A2	1544	Mus musculus	10090	18158835|23262642
gsta3	Plant Extracts	D010936		GSTA3	2940	Mus musculus	10090	15570060
gsta2	Plant Extracts	D010936		GSTA2	2939	Mus musculus	10090	15570060
cyp2b10	Tobacco Smoke Pollution	D014028		CYP2B10	13088	Mus musculus	10090	24096154
cyp7b1	Tobacco Smoke Pollution	D014028		CYP7B1	9420	Mus musculus	10090	20133372
cyp2a5	Tobacco Smoke Pollution	D014028		CYP2A5	13087	Mus musculus	10090	20133372
gsta3	Tobacco Smoke Pollution	D014028		GSTA3	2940	Mus musculus	10090	22609517
gsta2	Tobacco Smoke Pollution	D014028		GSTA2	2939	Mus musculus	10090	17494027|20133372|22935520|24096154
cyp2b10	Ursodeoxycholic Acid	D014580	128-13-2	CYP2B10	13088	Mus musculus	10090	16472600
cyp7b1	Ursodeoxycholic Acid	D014580	128-13-2	CYP7B1	9420	Mus musculus	10090	20671298
cyp8b1	Ursodeoxycholic Acid	D014580	128-13-2	CYP8B1	1582	Mus musculus	10090	25582706
cyp7a1	Ursodeoxycholic Acid	D014580	128-13-2	CYP7A1	1581	Mus musculus	10090	20671298|25582706
gsta2	Ursodeoxycholic Acid	D014580	128-13-2	GSTA2	2939	Mus musculus	10090	18687751
cyp4a14	1-Naphthylisothiocyanate	D015058	551-06-4	CYP4A14	13119	Mus musculus	10090	15913567
cyp8b1	1-Naphthylisothiocyanate	D015058	551-06-4	CYP8B1	1582	Mus musculus	10090	25655198
cyp7a1	1-Naphthylisothiocyanate	D015058	551-06-4	CYP7A1	1581	Mus musculus	10090	25655198
gsta2	1-Naphthylisothiocyanate	D015058	551-06-4	GSTA2	2939	Mus musculus	10090	15913567
cyp2c37	3,4,3',4'-tetrachlorobiphenyl	C028451	32598-13-3	CYP2C37	13096	Mus musculus	10090	19467301
cyp1a2	3,4,3',4'-tetrachlorobiphenyl	C028451	32598-13-3	CYP1A2	1544	Mus musculus	10090	12117779|19467301|20961953|21571617
cyp7a1	3,4,3',4'-tetrachlorobiphenyl	C028451	32598-13-3	CYP7A1	1581	Mus musculus	10090	19467301
gstt2	3,4,3',4'-tetrachlorobiphenyl	C028451	32598-13-3	GSTT2	2953	Mus musculus	10090	19467301
cyp2a4	5-methoxyindole	C487413	1006-94-6	CYP2A4	13086	Mus musculus	10090	18420780
cyp2b10	5-methoxyindole	C487413	1006-94-6	CYP2B10	13088	Mus musculus	10090	18420780
cyp2c29	5-methoxyindole	C487413	1006-94-6	CYP2C29	13095	Mus musculus	10090	18420780
cyp1a2	5-methoxyindole	C487413	1006-94-6	CYP1A2	1544	Mus musculus	10090	18420780
cyp2b10	alpha-Tocopherol	D024502	1959-02-09	CYP2B10	13088	Mus musculus	10090	26102010
cyp2c29	alpha-Tocopherol	D024502	1959-02-09	CYP2C29	13095	Mus musculus	10090	26102010
cyp1a2	alpha-Tocopherol	D024502	1959-02-09	CYP1A2	1544	Mus musculus	10090	26102010
cyp2b9	alpha-Tocopherol	D024502	1959-02-09	CYP2B9	13094	Mus musculus	10090	26102010
cyp2a4	Arsenic	D001151	7440-38-2	CYP2A4	13086	Mus musculus	10090	15026472
cyp7b1	Arsenic	D001151	7440-38-2	CYP7B1	9420	Mus musculus	10090	15026472
cyp7a1	Arsenic	D001151	7440-38-2	CYP7A1	1581	Mus musculus	10090	22719926
cyp2b9	Arsenic	D001151	7440-38-2	CYP2B9	13094	Mus musculus	10090	15026472
cyp2b10	Ascorbic Acid	D001205	50-81-7	CYP2B10	13088	Mus musculus	10090	17917374
cyp2a5	Ascorbic Acid	D001205	50-81-7	CYP2A5	13087	Mus musculus	10090	17917374|22552773
cyp7a1	Ascorbic Acid	D001205	50-81-7	CYP7A1	1581	Mus musculus	10090	17917374
cyp2b9	Ascorbic Acid	D001205	50-81-7	CYP2B9	13094	Mus musculus	10090	17917374
cyp2j9	benz(a)anthracene	C030935	56-55-3	CYP2J9	74519	Mus musculus	10090	26377693
cyp1a2	benz(a)anthracene	C030935	56-55-3	CYP1A2	1544	Mus musculus	10090	17825862|7750161|8961944
cyp17a1	benz(a)anthracene	C030935	56-55-3	CYP17A1	1586	Mus musculus	10090	26377693
gsta2	benz(a)anthracene	C030935	56-55-3	GSTA2	2939	Mus musculus	10090	26377693
cyp26a1	Cadmium	D002104	7440-43-9	CYP26A1	1592	Mus musculus	10090	19556237
cyp4a14	Cadmium	D002104	7440-43-9	CYP4A14	13119	Mus musculus	10090	24067728
cyp2a5	Cadmium	D002104	7440-43-9	CYP2A5	13087	Mus musculus	10090	15041070|16183037
gsta2	Cadmium	D002104	7440-43-9	GSTA2	2939	Mus musculus	10090	24067728
cyp2a4	Cyclophosphamide	D003520	50-18-0	CYP2A4	13086	Mus musculus	10090	18420780
cyp2b10	Cyclophosphamide	D003520	50-18-0	CYP2B10	13088	Mus musculus	10090	24819615
cyp2c29	Cyclophosphamide	D003520	50-18-0	CYP2C29	13095	Mus musculus	10090	24819615
cyp1a2	Cyclophosphamide	D003520	50-18-0	CYP1A2	1544	Mus musculus	10090	18420780
cyp2b10	cypermethrin	C017160	52315-07-8	CYP2B10	13088	Mus musculus	10090	18420780
cyp2c29	cypermethrin	C017160	52315-07-8	CYP2C29	13095	Mus musculus	10090	18420780
cyp1a2	cypermethrin	C017160	52315-07-8	CYP1A2	1544	Mus musculus	10090	18420780
cyp17a1	cypermethrin	C017160	52315-07-8	CYP17A1	1586	Mus musculus	10090	21397294|21560301|24810582
cyp2b10	Dexamethasone	D003907	1950-02-02	CYP2B10	13088	Mus musculus	10090	17627975|7771797
cyp4a14	Dexamethasone	D003907	1950-02-02	CYP4A14	13119	Mus musculus	10090	17627975
cyp17a1	Dexamethasone	D003907	1950-02-02	CYP17A1	1586	Mus musculus	10090	20462044
cyp2b9	Dexamethasone	D003907	1950-02-02	CYP2B9	13094	Mus musculus	10090	7771797
cyp2a4	Ivermectin	D007559	70288-86-7	CYP2A4	13086	Mus musculus	10090	18420780
cyp2b10	Ivermectin	D007559	70288-86-7	CYP2B10	13088	Mus musculus	10090	18420780|24998875
cyp2c29	Ivermectin	D007559	70288-86-7	CYP2C29	13095	Mus musculus	10090	18420780
cyp1a2	Ivermectin	D007559	70288-86-7	CYP1A2	1544	Mus musculus	10090	24998875
cyp2b10	Magnetite Nanoparticles	D058185		CYP2B10	13088	Mus musculus	10090	21641980|26378955
cyp7b1	Magnetite Nanoparticles	D058185		CYP7B1	9420	Mus musculus	10090	26378955
cyp2c55	Magnetite Nanoparticles	D058185		CYP2C55	72082	Mus musculus	10090	21641980|26378955
gsta2	Magnetite Nanoparticles	D058185		GSTA2	2939	Mus musculus	10090	21641980
cyp2b10	Metformin	D008687	657-24-9	CYP2B10	13088	Mus musculus	10090	22342832
cyp4a14	Metformin	D008687	657-24-9	CYP4A14	13119	Mus musculus	10090	22342832
cyp17a1	Metformin	D008687	657-24-9	CYP17A1	1586	Mus musculus	10090	23166782
cyp2b9	Metformin	D008687	657-24-9	CYP2B9	13094	Mus musculus	10090	22342832
cyp2a4	Methoxsalen	D008730	298-81-7	CYP2A4	13086	Mus musculus	10090	18420780
cyp2b10	Methoxsalen	D008730	298-81-7	CYP2B10	13088	Mus musculus	10090	18420780
cyp2c29	Methoxsalen	D008730	298-81-7	CYP2C29	13095	Mus musculus	10090	18420780
cyp1a2	Methoxsalen	D008730	298-81-7	CYP1A2	1544	Mus musculus	10090	18420780
cyp2a4	Nifedipine	D009543	21829-25-4	CYP2A4	13086	Mus musculus	10090	18420780
cyp2b10	Nifedipine	D009543	21829-25-4	CYP2B10	13088	Mus musculus	10090	18420780
cyp2c29	Nifedipine	D009543	21829-25-4	CYP2C29	13095	Mus musculus	10090	18420780
cyp1a2	Nifedipine	D009543	21829-25-4	CYP1A2	1544	Mus musculus	10090	18420780
cyp2b10	oltipraz	C026209	64224-21-1	CYP2B10	13088	Mus musculus	10090	17627975
cyp4a14	oltipraz	C026209	64224-21-1	CYP4A14	13119	Mus musculus	10090	22496397
cyp1a2	oltipraz	C026209	64224-21-1	CYP1A2	1544	Mus musculus	10090	22496397
gsta2	oltipraz	C026209	64224-21-1	GSTA2	2939	Mus musculus	10090	11309284
cyp2c50	pantogab	C016030	1977-33-9	CYP2C50	107141	Mus musculus	10090	17379144
cyp2c54	pantogab	C016030	1977-33-9	CYP2C54	404195	Mus musculus	10090	17379144
cyp4a14	pantogab	C016030	1977-33-9	CYP4A14	13119	Mus musculus	10090	17379144
cyp2u1	pantogab	C016030	1977-33-9	CYP2U1	113612	Mus musculus	10090	17379144
cyp2b10	Piperonyl Butoxide	D010882	1951-03-06	CYP2B10	13088	Mus musculus	10090	17014948|19690152|20101389|22972318|23531792|26558459
cyp1a2	Piperonyl Butoxide	D010882	1951-03-06	CYP1A2	1544	Mus musculus	10090	8722114|9233375
cyp2a5	Piperonyl Butoxide	D010882	1951-03-06	CYP2A5	13087	Mus musculus	10090	17014948|19690152|20101389|23968726
cyp2b9	Piperonyl Butoxide	D010882	1951-03-06	CYP2B9	13094	Mus musculus	10090	17014948|19690152
cyp2b10	sodium bichromate	C016104	10588-01-9	CYP2B10	13088	Mus musculus	10090	22155349
cyp1a2	sodium bichromate	C016104	10588-01-9	CYP1A2	1544	Mus musculus	10090	22613061
gsta3	sodium bichromate	C016104	10588-01-9	GSTA3	2940	Mus musculus	10090	22155349
gstt2	sodium bichromate	C016104	10588-01-9	GSTT2	2953	Mus musculus	10090	22155349
cyp2b10	Streptozocin	D013311	18883-66-4	CYP2B10	13088	Mus musculus	10090	22342832
cyp4a14	Streptozocin	D013311	18883-66-4	CYP4A14	13119	Mus musculus	10090	22342832|23319174
cyp1a2	Streptozocin	D013311	18883-66-4	CYP1A2	1544	Mus musculus	10090	12700423
cyp2b9	Streptozocin	D013311	18883-66-4	CYP2B9	13094	Mus musculus	10090	22342832
cyp2b10	Succimer	D004113	304-55-2	CYP2B10	13088	Mus musculus	10090	21641980|26378955
cyp7b1	Succimer	D004113	304-55-2	CYP7B1	9420	Mus musculus	10090	26378955
cyp2c55	Succimer	D004113	304-55-2	CYP2C55	72082	Mus musculus	10090	21641980|26378955
gsta2	Succimer	D004113	304-55-2	GSTA2	2939	Mus musculus	10090	21641980
cyp7a1	taurine-ursodeoxycholate conjugate	C030141		CYP7A1	1581	Mus musculus	10090	21079772
cyp4a12b	taurine-ursodeoxycholate conjugate	C030141		CYP4A12B	13118	Mus musculus	10090	21079772
sult1e1	taurine-ursodeoxycholate conjugate	C030141		SULT1E1	6783	Mus musculus	10090	21079772
gsta2	taurine-ursodeoxycholate conjugate	C030141		GSTA2	2939	Mus musculus	10090	21079772
cyp2b10	tetrahydrocurcumin	C096277	36062-04-1	CYP2B10	13088	Mus musculus	10090	26102010
cyp2c29	tetrahydrocurcumin	C096277	36062-04-1	CYP2C29	13095	Mus musculus	10090	26102010
cyp1a2	tetrahydrocurcumin	C096277	36062-04-1	CYP1A2	1544	Mus musculus	10090	26102010
cyp2b9	tetrahydrocurcumin	C096277	36062-04-1	CYP2B9	13094	Mus musculus	10090	26102010
cyp2a4	Verapamil	D014700	52-53-9	CYP2A4	13086	Mus musculus	10090	18420780
cyp2b10	Verapamil	D014700	52-53-9	CYP2B10	13088	Mus musculus	10090	18420780
cyp2c29	Verapamil	D014700	52-53-9	CYP2C29	13095	Mus musculus	10090	18420780
cyp1a2	Verapamil	D014700	52-53-9	CYP1A2	1544	Mus musculus	10090	18420780
cyp7b1	1,2-dithiol-3-thione	C049325	534-25-8	CYP7B1	9420	Mus musculus	10090	15302862
cyp4a14	1,2-dithiol-3-thione	C049325	534-25-8	CYP4A14	13119	Mus musculus	10090	15302862
cyp4a12b	1,2-dithiol-3-thione	C049325	534-25-8	CYP4A12B	13118	Mus musculus	10090	15302862
cyp1a2	2-Acetylaminofluorene	D015073	53-96-3	CYP1A2	1544	Mus musculus	10090	16381673
cyp2d40	2-Acetylaminofluorene	D015073	53-96-3	CYP2D40	71754	Mus musculus	10090	21607683
gsta2	2-Acetylaminofluorene	D015073	53-96-3	GSTA2	2939	Mus musculus	10090	17317680
cyp2b10	2-amino-3,8-dimethylimidazo(4,5-f)quinoxaline	C036990	77500-04-0	CYP2B10	13088	Mus musculus	10090	23681119
cyp7b1	2-amino-3,8-dimethylimidazo(4,5-f)quinoxaline	C036990	77500-04-0	CYP7B1	9420	Mus musculus	10090	23681119
cyp1a2	2-amino-3,8-dimethylimidazo(4,5-f)quinoxaline	C036990	77500-04-0	CYP1A2	1544	Mus musculus	10090	23681119
cyp7b1	2-arachidonylglycerol	C094503	53847-30-6	CYP7B1	9420	Mus musculus	10090	23894352
cyp8b1	2-arachidonylglycerol	C094503	53847-30-6	CYP8B1	1582	Mus musculus	10090	23894352
cyp7a1	2-arachidonylglycerol	C094503	53847-30-6	CYP7A1	1581	Mus musculus	10090	23894352
cyp2b10	3-(alpha,alpha-dimethylallyl)psoralen	C020740	13164-03-9	CYP2B10	13088	Mus musculus	10090	22790670
cyp2a5	3-(alpha,alpha-dimethylallyl)psoralen	C020740	13164-03-9	CYP2A5	13087	Mus musculus	10090	22790670
cyp2b9	3-(alpha,alpha-dimethylallyl)psoralen	C020740	13164-03-9	CYP2B9	13094	Mus musculus	10090	22790670
cyp7b1	AGN 194204	C430898		CYP7B1	9420	Mus musculus	10090	15302862
cyp4a14	AGN 194204	C430898		CYP4A14	13119	Mus musculus	10090	15302862
cyp4a12b	AGN 194204	C430898		CYP4A12B	13118	Mus musculus	10090	15302862
cyp7b1	AM 251	C103505		CYP7B1	9420	Mus musculus	10090	23894352
cyp8b1	AM 251	C103505		CYP8B1	1582	Mus musculus	10090	23894352
cyp7a1	AM 251	C103505		CYP7A1	1581	Mus musculus	10090	23894352
cyp2b10	Androstenedione	D000735	1963-05-08	CYP2B10	13088	Mus musculus	10090	11075820|7771797
cyp17a1	Androstenedione	D000735	1963-05-08	CYP17A1	1586	Mus musculus	10090	15555913
cyp2b9	Androstenedione	D000735	1963-05-08	CYP2B9	13094	Mus musculus	10090	7771797
cyp26a1	arsenic trioxide	C006632	1327-53-3	CYP26A1	1592	Mus musculus	10090	15688020
cyp17a1	arsenic trioxide	C006632	1327-53-3	CYP17A1	1586	Mus musculus	10090	18630931
gsta2	arsenic trioxide	C006632	1327-53-3	GSTA2	2939	Mus musculus	10090	15073043
cyp2a4	arsenite	C015001	15502-74-6	CYP2A4	13086	Mus musculus	10090	18991936
gsta3	arsenite	C015001	15502-74-6	GSTA3	2940	Mus musculus	10090	18929588
gsta2	arsenite	C015001	15502-74-6	GSTA2	2939	Mus musculus	10090	15345372|18929588
cyp2b10	artemisinine	C031327	63968-64-9	CYP2B10	13088	Mus musculus	10090	16919048|17962186
cyp1a2	artemisinine	C031327	63968-64-9	CYP1A2	1544	Mus musculus	10090	17962186
cyp2a5	artemisinine	C031327	63968-64-9	CYP2A5	13087	Mus musculus	10090	16919048
cyp2b10	Atorvastatin Calcium	D000069059		CYP2B10	13088	Mus musculus	10090	15986414
cyp7b1	Atorvastatin Calcium	D000069059		CYP7B1	9420	Mus musculus	10090	25278499
cyp7a1	Atorvastatin Calcium	D000069059		CYP7A1	1581	Mus musculus	10090	25278499
cyp2a4	BIRB 796	C452139		CYP2A4	13086	Mus musculus	10090	21328587
cyp2a5	BIRB 796	C452139		CYP2A5	13087	Mus musculus	10090	21328587
gsta2	BIRB 796	C452139		GSTA2	2939	Mus musculus	10090	21328587
cyp2b10	butylbenzyl phthalate	C027561	85-68-7	CYP2B10	13088	Mus musculus	10090	26519955
cyp4a14	butylbenzyl phthalate	C027561	85-68-7	CYP4A14	13119	Mus musculus	10090	26519955
cyp4a12b	butylbenzyl phthalate	C027561	85-68-7	CYP4A12B	13118	Mus musculus	10090	26519955
cyp7b1	cerous chloride	C026690	7790-86-5	CYP7B1	9420	Mus musculus	10090	23139204
nnmt	cerous chloride	C026690	7790-86-5	NNMT	4837	Mus musculus	10090	23139204
cyp8b1	cerous chloride	C026690	7790-86-5	CYP8B1	1582	Mus musculus	10090	23139204
cyp17a1	Chenodeoxycholic Acid	D002635	474-25-9	CYP17A1	1586	Mus musculus	10090	22961653
cyp8b1	Chenodeoxycholic Acid	D002635	474-25-9	CYP8B1	1582	Mus musculus	10090	25582706
cyp7a1	Chenodeoxycholic Acid	D002635	474-25-9	CYP7A1	1581	Mus musculus	10090	19072826|20671298|25582706
cyp2c29	Chlorpyrifos	D004390	2921-88-2	CYP2C29	13095	Mus musculus	10090	22515965
cyp2a5	Chlorpyrifos	D004390	2921-88-2	CYP2A5	13087	Mus musculus	10090	22515965
cyp2b9	Chlorpyrifos	D004390	2921-88-2	CYP2B9	13094	Mus musculus	10090	22515965
cyp2a4	Cholesterol	D002784	57-88-5	CYP2A4	13086	Mus musculus	10090	18420780
cyp2b10	Cholesterol	D002784	57-88-5	CYP2B10	13088	Mus musculus	10090	18420780
cyp17a1	Cholesterol	D002784	57-88-5	CYP17A1	1586	Mus musculus	10090	15761033
cyp2c29	Cobalt	D003035	7440-48-4	CYP2C29	13095	Mus musculus	10090	22147119
cyp4a14	Cobalt	D003035	7440-48-4	CYP4A14	13119	Mus musculus	10090	22147119
cyp7a1	Cobalt	D003035	7440-48-4	CYP7A1	1581	Mus musculus	10090	22147119
cyp1a2	Colforsin	D005576	138605-00-2	CYP1A2	1544	Mus musculus	10090	1849469
cyp17a1	Colforsin	D005576	138605-00-2	CYP17A1	1586	Mus musculus	10090	22461451
cyp2a5	Colforsin	D005576	138605-00-2	CYP2A5	13087	Mus musculus	10090	11162586
cyp2a5	coumarin	C030123	91-64-5	CYP2A5	13087	Mus musculus	10090	10646973
gsta3	coumarin	C030123	91-64-5	GSTA3	2940	Mus musculus	10090	11309284
gsta2	coumarin	C030123	91-64-5	GSTA2	2939	Mus musculus	10090	11309284
cyp2a4	daidzein	C004742	486-66-8	CYP2A4	13086	Mus musculus	10090	18420780
cyp2c29	daidzein	C004742	486-66-8	CYP2C29	13095	Mus musculus	10090	18420780
cyp1a2	daidzein	C004742	486-66-8	CYP1A2	1544	Mus musculus	10090	18420780
cyp7b1	Deoxycholic Acid	D003840	83-44-3	CYP7B1	9420	Mus musculus	10090	21914718|25582706
cyp8b1	Deoxycholic Acid	D003840	83-44-3	CYP8B1	1582	Mus musculus	10090	21914718|25582706
cyp7a1	Deoxycholic Acid	D003840	83-44-3	CYP7A1	1581	Mus musculus	10090	20671298|21914718|22531947|25582706
cyp2a4	Diclofenac	D004008	15307-86-5	CYP2A4	13086	Mus musculus	10090	18420780
cyp2b10	Diclofenac	D004008	15307-86-5	CYP2B10	13088	Mus musculus	10090	18420780
cyp2c29	Diclofenac	D004008	15307-86-5	CYP2C29	13095	Mus musculus	10090	18420780
cyp2b10	Dietary Fats, Unsaturated	D004042		CYP2B10	13088	Mus musculus	10090	23626681
cyp2c29	Dietary Fats, Unsaturated	D004042		CYP2C29	13095	Mus musculus	10090	23626681
cyp17a1	Dietary Fats, Unsaturated	D004042		CYP17A1	1586	Mus musculus	10090	23626681
cyp2a4	Diethylstilbestrol	D004054	56-53-1	CYP2A4	13086	Mus musculus	10090	16452187|19665456
cyp17a1	Diethylstilbestrol	D004054	56-53-1	CYP17A1	1586	Mus musculus	10090	15196701
gstt2	Diethylstilbestrol	D004054	56-53-1	GSTT2	2953	Mus musculus	10090	15289156
cyp2a4	Dihydroergotamine	D004087	511-12-6	CYP2A4	13086	Mus musculus	10090	18420780
cyp2b10	Dihydroergotamine	D004087	511-12-6	CYP2B10	13088	Mus musculus	10090	18420780
cyp2c29	Dihydroergotamine	D004087	511-12-6	CYP2C29	13095	Mus musculus	10090	18420780
cyp2c29	Drugs, Chinese Herbal	D004365		CYP2C29	13095	Mus musculus	10090	16267138
cyp4a14	Drugs, Chinese Herbal	D004365		CYP4A14	13119	Mus musculus	10090	26539117
cyp1a2	Drugs, Chinese Herbal	D004365		CYP1A2	1544	Mus musculus	10090	23262642
cyp2c29	Endosulfan	D004726	115-29-7	CYP2C29	13095	Mus musculus	10090	22515965
cyp2a5	Endosulfan	D004726	115-29-7	CYP2A5	13087	Mus musculus	10090	22515965
cyp2b9	Endosulfan	D004726	115-29-7	CYP2B9	13094	Mus musculus	10090	22515965
cyp2b10	Ethoxyquin	D005015	91-53-2	CYP2B10	13088	Mus musculus	10090	17627975
gsta3	Ethoxyquin	D005015	91-53-2	GSTA3	2940	Mus musculus	10090	11309284
gsta2	Ethoxyquin	D005015	91-53-2	GSTA2	2939	Mus musculus	10090	11309284
cyp2c29	Fatty Acids, Nonesterified	D005230		CYP2C29	13095	Mus musculus	10090	12130701
cyp4a14	Fatty Acids, Nonesterified	D005230		CYP4A14	13119	Mus musculus	10090	12130701
cyp2b9	Fatty Acids, Nonesterified	D005230		CYP2B9	13094	Mus musculus	10090	12130701
cyp2b10	fipronil	C082360	120068-37-3	CYP2B10	13088	Mus musculus	10090	23962444
cyp2c29	fipronil	C082360	120068-37-3	CYP2C29	13095	Mus musculus	10090	23962444
gsta2	fipronil	C082360	120068-37-3	GSTA2	2939	Mus musculus	10090	23962444
cyp2b10	flumequine	C012976	42835-25-6	CYP2B10	13088	Mus musculus	10090	23681119
cyp7b1	flumequine	C012976	42835-25-6	CYP7B1	9420	Mus musculus	10090	23681119
cyp1a2	flumequine	C012976	42835-25-6	CYP1A2	1544	Mus musculus	10090	23681119
cyp2c29	Fructose	D005632	30237-26-4	CYP2C29	13095	Mus musculus	10090	26102010
cyp4a14	Fructose	D005632	30237-26-4	CYP4A14	13119	Mus musculus	10090	22698815
cyp1a2	Fructose	D005632	30237-26-4	CYP1A2	1544	Mus musculus	10090	26102010
cyp2b10	fulvestrant	C070081	129453-61-8	CYP2B10	13088	Mus musculus	10090	23684557
cyp2c29	fulvestrant	C070081	129453-61-8	CYP2C29	13095	Mus musculus	10090	16280380
cyp17a1	fulvestrant	C070081	129453-61-8	CYP17A1	1586	Mus musculus	10090	17158782|23684557
cyp7a1	GW 4064	C412815		CYP7A1	1581	Mus musculus	10090	22467244|22540009
cyp4a12b	GW 4064	C412815		CYP4A12B	13118	Mus musculus	10090	26655953
gsta2	GW 4064	C412815		GSTA2	2939	Mus musculus	10090	26655953
cyp26a1	Heptachlor Epoxide	D006534	1024-57-3	CYP26A1	1592	Mus musculus	10090	25270620
cyp2c29	Heptachlor Epoxide	D006534	1024-57-3	CYP2C29	13095	Mus musculus	10090	25270620
cyp2c55	Heptachlor Epoxide	D006534	1024-57-3	CYP2C55	72082	Mus musculus	10090	25270620
cyp1a2	indole-3-carbinol	C016517	700-06-1	CYP1A2	1544	Mus musculus	10090	22328411
gsta3	indole-3-carbinol	C016517	700-06-1	GSTA3	2940	Mus musculus	10090	11309284
gsta2	indole-3-carbinol	C016517	700-06-1	GSTA2	2939	Mus musculus	10090	11309284
cyp2a4	isoproturon	C028904	34123-59-6	CYP2A4	13086	Mus musculus	10090	18420780
cyp2c29	isoproturon	C028904	34123-59-6	CYP2C29	13095	Mus musculus	10090	18420780
cyp1a2	isoproturon	C028904	34123-59-6	CYP1A2	1544	Mus musculus	10090	18420780
cyp2a4	Mephenytoin	D008617	1950-12-04	CYP2A4	13086	Mus musculus	10090	18420780
cyp2b10	Mephenytoin	D008617	1950-12-04	CYP2B10	13088	Mus musculus	10090	18420780
cyp2c29	Mephenytoin	D008617	1950-12-04	CYP2C29	13095	Mus musculus	10090	18420780
cyp2a4	Methotrexate	D008727	1959-05-02	CYP2A4	13086	Mus musculus	10090	18502557
cyp17a1	Methotrexate	D008727	1959-05-02	CYP17A1	1586	Mus musculus	10090	18502557
cyp2a5	Methotrexate	D008727	1959-05-02	CYP2A5	13087	Mus musculus	10090	18502557
cyp2a5	methylmercuric chloride	C004925	115-09-3	CYP2A5	13087	Mus musculus	10090	20402460
gsta3	methylmercuric chloride	C004925	115-09-3	GSTA3	2940	Mus musculus	10090	20061341
gsta2	methylmercuric chloride	C004925	115-09-3	GSTA2	2939	Mus musculus	10090	20061341
cyp2a4	Midazolam	D008874	59467-70-8	CYP2A4	13086	Mus musculus	10090	18420780
cyp2b10	Midazolam	D008874	59467-70-8	CYP2B10	13088	Mus musculus	10090	18420780
cyp2c29	Midazolam	D008874	59467-70-8	CYP2C29	13095	Mus musculus	10090	18420780
cyp2b10	o-Aminoazotoluene	D009762	97-56-3	CYP2B10	13088	Mus musculus	10090	21672546
cyp2c29	o-Aminoazotoluene	D009762	97-56-3	CYP2C29	13095	Mus musculus	10090	21672546
cyp1a2	o-Aminoazotoluene	D009762	97-56-3	CYP1A2	1544	Mus musculus	10090	10887293|14562683|15863256
cyp2c55	Oxygen	D010100	7782-44-7	CYP2C55	72082	Mus musculus	10090	24205000
cyp1a2	Oxygen	D010100	7782-44-7	CYP1A2	1544	Mus musculus	10090	21745492|25703676
sult1e1	Oxygen	D010100	7782-44-7	SULT1E1	6783	Mus musculus	10090	25922074
cyp2j9	Paraquat	D010269	4685-14-7	CYP2J9	74519	Mus musculus	10090	21371552
gsta3	Paraquat	D010269	4685-14-7	GSTA3	2940	Mus musculus	10090	12595580|16128001|17215068|18620719
gsta2	Paraquat	D010269	4685-14-7	GSTA2	2939	Mus musculus	10090	16128001
cyp2b10	perfluorodecanoic acid	C036567	335-76-2	CYP2B10	13088	Mus musculus	10090	18648086
cyp4a14	perfluorodecanoic acid	C036567	335-76-2	CYP4A14	13119	Mus musculus	10090	18648086|23567314
cyp7a1	perfluorodecanoic acid	C036567	335-76-2	CYP7A1	1581	Mus musculus	10090	23567314
cyp2b10	phorone	C018637	504-20-1	CYP2B10	13088	Mus musculus	10090	24494203
cyp1a2	phorone	C018637	504-20-1	CYP1A2	1544	Mus musculus	10090	24494203
cyp2a5	phorone	C018637	504-20-1	CYP2A5	13087	Mus musculus	10090	24494203
cyp2b10	pregna-4,17-diene-3,16-dione	C023617	95975-55-6	CYP2B10	13088	Mus musculus	10090	15833898
cyp8b1	pregna-4,17-diene-3,16-dione	C023617	95975-55-6	CYP8B1	1582	Mus musculus	10090	25655198
cyp7a1	pregna-4,17-diene-3,16-dione	C023617	95975-55-6	CYP7A1	1581	Mus musculus	10090	25655198
cyp2b10	Progesterone	D011374	57-83-0	CYP2B10	13088	Mus musculus	10090	11075820|7771797
cyp26a1	Progesterone	D011374	57-83-0	CYP26A1	1592	Mus musculus	10090	15845616|17251523
cyp2b9	Progesterone	D011374	57-83-0	CYP2B9	13094	Mus musculus	10090	7771797
cyp2a4	Quinidine	D011802	56-54-2	CYP2A4	13086	Mus musculus	10090	18420780
cyp2b10	Quinidine	D011802	56-54-2	CYP2B10	13088	Mus musculus	10090	18420780
cyp2c29	Quinidine	D011802	56-54-2	CYP2C29	13095	Mus musculus	10090	18420780
cyp2a4	Testosterone Propionate	D043343	57-85-2	CYP2A4	13086	Mus musculus	10090	20943812
cyp17a1	Testosterone Propionate	D043343	57-85-2	CYP17A1	1586	Mus musculus	10090	15601916
cyp2b9	Testosterone Propionate	D043343	57-85-2	CYP2B9	13094	Mus musculus	10090	20943812
cyp2a4	Warfarin	D014859	81-81-2	CYP2A4	13086	Mus musculus	10090	18420780
cyp2b10	Warfarin	D014859	81-81-2	CYP2B10	13088	Mus musculus	10090	18420780
cyp2c29	Warfarin	D014859	81-81-2	CYP2C29	13095	Mus musculus	10090	18420780
cyp7b1	1,2,5,6-dibenzanthracene	C026486	53-70-3	CYP7B1	9420	Mus musculus	10090	26377693
cyp1a2	1,2,5,6-dibenzanthracene	C026486	53-70-3	CYP1A2	1544	Mus musculus	10090	8961944
cyp2b10	2,4,6-triphenyl-1-hexene	C533342		CYP2B10	13088	Mus musculus	10090	18560529
cyp1a2	2,4,6-triphenyl-1-hexene	C533342		CYP1A2	1544	Mus musculus	10090	18560529
cyp2c29	4-hydroxy-2-nonenal	C027576	29343-52-0	CYP2C29	13095	Mus musculus	10090	21766881
gsta3	4-hydroxy-2-nonenal	C027576	29343-52-0	GSTA3	2940	Mus musculus	10090	24423726
cyp2c29	9-anthraldehyde	C073050	642-31-9	CYP2C29	13095	Mus musculus	10090	21766881|8394082
cyp1a2	9-anthraldehyde	C073050	642-31-9	CYP1A2	1544	Mus musculus	10090	21766881
cyp7b1	Acetaldehyde	D000079	75-07-0	CYP7B1	9420	Mus musculus	10090	22634333
cyp17a1	Acetaldehyde	D000079	75-07-0	CYP17A1	1586	Mus musculus	10090	22285649
cyp2b10	adrenocorticotropin zinc	C006418	53468-06-7	CYP2B10	13088	Mus musculus	10090	19920212
cyp4a14	adrenocorticotropin zinc	C006418	53468-06-7	CYP4A14	13119	Mus musculus	10090	19920212
cyp8b1	alisol B 23-acetate	C526957		CYP8B1	1582	Mus musculus	10090	25655198
cyp7a1	alisol B 23-acetate	C526957		CYP7A1	1581	Mus musculus	10090	25655198
cyp2b10	allyl isothiocyanate	C004471	1957-06-07	CYP2B10	13088	Mus musculus	10090	25069801
gsta3	allyl isothiocyanate	C004471	1957-06-07	GSTA3	2940	Mus musculus	10090	19232536
cyp2b10	allyl sulfide	C038491	592-88-1	CYP2B10	13088	Mus musculus	10090	15919853|17353348|17627975|19144771
cyp4a14	allyl sulfide	C038491	592-88-1	CYP4A14	13119	Mus musculus	10090	17627975
cyp2b10	Androstenols	D000737		CYP2B10	13088	Mus musculus	10090	12049174|17962186
cyp1a2	Androstenols	D000737		CYP1A2	1544	Mus musculus	10090	17962186
gsta3	angelica lactone	C019257	1333-38-6	GSTA3	2940	Mus musculus	10090	11309284
gsta2	angelica lactone	C019257	1333-38-6	GSTA2	2939	Mus musculus	10090	11309284
cyp2b10	aroclor 1260	C026987	11096-82-5	CYP2B10	13088	Mus musculus	10090	24998970
cyp1a2	aroclor 1260	C026987	11096-82-5	CYP1A2	1544	Mus musculus	10090	24998970
gsta3	benzyloxycarbonylleucyl-leucyl-leucine aldehyde	C072553	133407-82-6	GSTA3	2940	Mus musculus	10090	20061341
gsta2	benzyloxycarbonylleucyl-leucyl-leucine aldehyde	C072553	133407-82-6	GSTA2	2939	Mus musculus	10090	20061341
cyp2b10	bergamottin	C068337	7380-40-7	CYP2B10	13088	Mus musculus	10090	18692084
cyp1a2	bergamottin	C068337	7380-40-7	CYP1A2	1544	Mus musculus	10090	18692084
cyp1a2	Bilirubin	D001663	635-65-4	CYP1A2	1544	Mus musculus	10090	16183037
cyp2a5	Bilirubin	D001663	635-65-4	CYP2A5	13087	Mus musculus	10090	16183037|21871474|22465937|23628428|25478736
cyp7a1	bis(tri-n-butyltin)oxide	C005961		CYP7A1	1581	Mus musculus	10090	18958704
gstt2	bis(tri-n-butyltin)oxide	C005961		GSTT2	2953	Mus musculus	10090	21601586
cyp1a2	Bucladesine	D003994	362-74-3	CYP1A2	1544	Mus musculus	10090	1849469
cyp2a5	Bucladesine	D003994	362-74-3	CYP2A5	13087	Mus musculus	10090	11162586|22859313
gsta3	cafestol	C053400	469-83-0	GSTA3	2940	Mus musculus	10090	11309284
gsta2	cafestol	C053400	469-83-0	GSTA2	2939	Mus musculus	10090	11309284
cyp2a4	Caffeine	D002110	1958-08-02	CYP2A4	13086	Mus musculus	10090	18420780
cyp1a2	Caffeine	D002110	1958-08-02	CYP1A2	1544	Mus musculus	10090	11376689|18420780
gsta3	Chloroprene	D002737	126-99-8	GSTA3	2940	Mus musculus	10090	23125180
gsta2	Chloroprene	D002737	126-99-8	GSTA2	2939	Mus musculus	10090	23125180
cyp26a1	Cholecalciferol	D002762	67-97-0	CYP26A1	1592	Mus musculus	10090	17170073
cyp2c29	Cholecalciferol	D002762	67-97-0	CYP2C29	13095	Mus musculus	10090	18420780
cyp2b10	cobaltiprotoporphyrin	C007095	14325-03-2	CYP2B10	13088	Mus musculus	10090	22859313
cyp2a5	cobaltiprotoporphyrin	C007095	14325-03-2	CYP2A5	13087	Mus musculus	10090	22859313
cyp1a2	Coffee	D003069		CYP1A2	1544	Mus musculus	10090	18028974
gsta3	Coffee	D003069		GSTA3	2940	Mus musculus	10090	18028974
cyp1a2	Curcumin	D003474	458-37-7	CYP1A2	1544	Mus musculus	10090	18321868
gsta2	Curcumin	D003474	458-37-7	GSTA2	2939	Mus musculus	10090	18200517
cyp17a1	Cyclic AMP	D000242	60-92-4	CYP17A1	1586	Mus musculus	10090	25576683
cyp2a5	Cyclic AMP	D000242	60-92-4	CYP2A5	13087	Mus musculus	10090	12754101|18602936
cyp1a2	Cycloheximide	D003513	66-81-9	CYP1A2	1544	Mus musculus	10090	1849469
cyp2a5	Cycloheximide	D003513	66-81-9	CYP2A5	13087	Mus musculus	10090	9007836
cyp2b10	Cyproterone	D003534	2098-66-0	CYP2B10	13088	Mus musculus	10090	7771797
cyp2b9	Cyproterone	D003534	2098-66-0	CYP2B9	13094	Mus musculus	10090	7771797
cyp2b10	Dactinomycin	D003609	50-76-0	CYP2B10	13088	Mus musculus	10090	9007836
cyp2a5	Dactinomycin	D003609	50-76-0	CYP2A5	13087	Mus musculus	10090	12754101
cyp2b10	DDT	D003634	50-29-3	CYP2B10	13088	Mus musculus	10090	23684557
cyp17a1	DDT	D003634	50-29-3	CYP17A1	1586	Mus musculus	10090	23684557
cyp8b1	Dextroamphetamine	D003913	51-64-9	CYP8B1	1582	Mus musculus	10090	12205029
gsta2	Dextroamphetamine	D003913	51-64-9	GSTA2	2939	Mus musculus	10090	12205029
cyp2a4	Dextromethorphan	D003915	125-71-3	CYP2A4	13086	Mus musculus	10090	18420780
cyp2b10	Dextromethorphan	D003915	125-71-3	CYP2B10	13088	Mus musculus	10090	18420780
cyp17a1	Dibutyl Phthalate	D003993	84-74-2	CYP17A1	1586	Mus musculus	10090	22511013|25765776
gsta3	Dibutyl Phthalate	D003993	84-74-2	GSTA3	2940	Mus musculus	10090	17361019|21266533
cyp2j9	diethyl malate	C058705	7554-12-03	CYP2J9	74519	Mus musculus	10090	24814887
gsta3	diethyl malate	C058705	7554-12-03	GSTA3	2940	Mus musculus	10090	24814887
cyp2b10	Dimethyl Sulfoxide	D004121	67-68-5	CYP2B10	13088	Mus musculus	10090	20371638
cyp2c55	Dimethyl Sulfoxide	D004121	67-68-5	CYP2C55	72082	Mus musculus	10090	20371638
cyp4a14	di-n-octyl phthalate	C010715	117-84-0	CYP4A14	13119	Mus musculus	10090	26519955
cyp4a12b	di-n-octyl phthalate	C010715	117-84-0	CYP4A12B	13118	Mus musculus	10090	26519955
cyp2c29	Dopamine	D004298	51-61-6	CYP2C29	13095	Mus musculus	10090	18420780
cyp1a2	Dopamine	D004298	51-61-6	CYP1A2	1544	Mus musculus	10090	18420780
cyp7b1	Doxorubicin	D004317	23214-92-8	CYP7B1	9420	Mus musculus	10090	26873546
gstt2	Doxorubicin	D004317	23214-92-8	GSTT2	2953	Mus musculus	10090	21040762
cyp2b10	Estrone	D004970	53-16-7	CYP2B10	13088	Mus musculus	10090	11075820|12948398|7771797
cyp2b9	Estrone	D004970	53-16-7	CYP2B9	13094	Mus musculus	10090	7771797
cyp2c29	Etoposide	D005047	33419-42-0	CYP2C29	13095	Mus musculus	10090	25270620
cyp2c55	Etoposide	D005047	33419-42-0	CYP2C55	72082	Mus musculus	10090	25270620
cyp1a2	fenarimol	C033789	60168-88-9	CYP1A2	1544	Mus musculus	10090	17686559
cyp17a1	fenarimol	C033789	60168-88-9	CYP17A1	1586	Mus musculus	10090	21722721
cyp17a1	Flutamide	D005485	13311-84-7	CYP17A1	1586	Mus musculus	10090	11509743
gsta2	Flutamide	D005485	13311-84-7	GSTA2	2939	Mus musculus	10090	17702527
gsta3	Glucosinolates	D005961		GSTA3	2940	Mus musculus	10090	15570060
gsta2	Glucosinolates	D005961		GSTA2	2939	Mus musculus	10090	15570060
cyp4a14	hydrazine	C029424	302-01-2	CYP4A14	13119	Mus musculus	10090	15282401
gstt2	hydrazine	C029424	302-01-2	GSTT2	2953	Mus musculus	10090	15282401
sult1e1	Hydrogen Peroxide	D006861	7722-84-1	SULT1E1	6783	Mus musculus	10090	25922074
gsta2	Hydrogen Peroxide	D006861	7722-84-1	GSTA2	2939	Mus musculus	10090	14729362|15003993
cyp8b1	Imipenem	D015378	74431-23-5	CYP8B1	1582	Mus musculus	10090	24657338
cyp7a1	Imipenem	D015378	74431-23-5	CYP7A1	1581	Mus musculus	10090	24657338
cyp2b10	imperatorin	C031534	482-44-0	CYP2B10	13088	Mus musculus	10090	18692084
cyp1a2	imperatorin	C031534	482-44-0	CYP1A2	1544	Mus musculus	10090	18692084
cyp2b10	isopimpinellin	C015304	482-27-9	CYP2B10	13088	Mus musculus	10090	18692084
cyp1a2	isopimpinellin	C015304	482-27-9	CYP1A2	1544	Mus musculus	10090	18692084
cyp2b10	Isoproterenol	D007545	7683-59-2	CYP2B10	13088	Mus musculus	10090	20003209
cyp2a5	Isoproterenol	D007545	7683-59-2	CYP2A5	13087	Mus musculus	10090	11162586
gsta3	Isothiocyanates	D017879		GSTA3	2940	Mus musculus	10090	15570060
gsta2	Isothiocyanates	D017879		GSTA2	2939	Mus musculus	10090	15570060
gsta3	kahweol palmitate	C033997	81760-45-4	GSTA3	2940	Mus musculus	10090	11309284
gsta2	kahweol palmitate	C033997	81760-45-4	GSTA2	2939	Mus musculus	10090	11309284
cyp2b10	Meclizine	D008468	569-65-3	CYP2B10	13088	Mus musculus	10090	15272053
cyp1a2	Meclizine	D008468	569-65-3	CYP1A2	1544	Mus musculus	10090	15272053
cyp2b10	Menthol	D008610	1490-04-6	CYP2B10	13088	Mus musculus	10090	24594507
cyp2c29	Menthol	D008610	1490-04-6	CYP2C29	13095	Mus musculus	10090	24594507
cyp1a2	Mercury	D008628	7439-97-6	CYP1A2	1544	Mus musculus	10090	22579925|23231920
gsta2	Mercury	D008628	7439-97-6	GSTA2	2939	Mus musculus	10090	15297030
cyp1a2	Methylcholanthrene	D008748	56-49-5	CYP1A2	1544	Mus musculus	10090	11356909|11549291|12117779|16167840|16639589|19525444|19679878|19772856|20595379|21498875|23169610|25174530|3785172|4054433|6749129|7238523|9233375
gsta2	Methylcholanthrene	D008748	56-49-5	GSTA2	2939	Mus musculus	10090	15297030
cyp17a1	monomethylarsonous acid	C406082		CYP17A1	1586	Mus musculus	10090	20024957
gsta2	monomethylarsonous acid	C406082		GSTA2	2939	Mus musculus	10090	20024957
cyp2b10	Mustard Gas	D009151	505-60-2	CYP2B10	13088	Mus musculus	10090	15674844
gsta2	Mustard Gas	D009151	505-60-2	GSTA2	2939	Mus musculus	10090	15674844|18955075
cyp2b10	Nickel	D009532	7440-02-0	CYP2B10	13088	Mus musculus	10090	12540486
cyp7a1	Nickel	D009532	7440-02-0	CYP7A1	1581	Mus musculus	10090	18922574
cyp2b10	nickel sulfate	C029938	7786-81-4	CYP2B10	13088	Mus musculus	10090	16100012
cyp2b9	nickel sulfate	C029938	7786-81-4	CYP2B9	13094	Mus musculus	10090	16100012
cyp2b10	nonylphenol	C025256	25154-52-3	CYP2B10	13088	Mus musculus	10090	19041682
cyp2c29	nonylphenol	C025256	25154-52-3	CYP2C29	13095	Mus musculus	10090	19041682
cyp2b10	octachlorostyrene	C014138	29082-74-4	CYP2B10	13088	Mus musculus	10090	19525444
cyp1a2	octachlorostyrene	C014138	29082-74-4	CYP1A2	1544	Mus musculus	10090	19525444
cyp2b10	Omeprazole	D009853	73590-58-6	CYP2B10	13088	Mus musculus	10090	18420780
cyp1a2	Omeprazole	D009853	73590-58-6	CYP1A2	1544	Mus musculus	10090	18420780
cyp2b10	oxadiazon	C012466	19666-30-9	CYP2B10	13088	Mus musculus	10090	26710982
cyp1a2	oxadiazon	C012466	19666-30-9	CYP1A2	1544	Mus musculus	10090	26710982
cyp2b10	Oxazepam	D010076	604-75-1	CYP2B10	13088	Mus musculus	10090	12727805|15618236|16684660
cyp4a14	Oxazepam	D010076	604-75-1	CYP4A14	13119	Mus musculus	10090	12727805
cyp17a1	Particulate Matter	D052638		CYP17A1	1586	Mus musculus	10090	18449530|22861003
gsta3	Particulate Matter	D052638		GSTA3	2940	Mus musculus	10090	18614404
cyp4a14	perfluorobutane	C108042	355-25-9	CYP4A14	13119	Mus musculus	10090	23567314
cyp7a1	perfluorobutane	C108042	355-25-9	CYP7A1	1581	Mus musculus	10090	23567314
cyp2b10	perfluorododecanoic acid	C522391		CYP2B10	13088	Mus musculus	10090	23567314
cyp7a1	perfluorododecanoic acid	C522391		CYP7A1	1581	Mus musculus	10090	23567314
cyp4a14	perfluorohexanesulfonic acid	C471071	355-46-4	CYP4A14	13119	Mus musculus	10090	23567314
cyp7a1	perfluorohexanesulfonic acid	C471071	355-46-4	CYP7A1	1581	Mus musculus	10090	21705711|23567314
cyp2b10	perfluoro-n-heptanoic acid	C101815	375-85-9	CYP2B10	13088	Mus musculus	10090	23567314
cyp4a14	perfluoro-n-heptanoic acid	C101815	375-85-9	CYP4A14	13119	Mus musculus	10090	23567314
cyp2b10	perfluorononanoic acid	C584865		CYP2B10	13088	Mus musculus	10090	25543169|25949234
cyp17a1	perfluorononanoic acid	C584865		CYP17A1	1586	Mus musculus	10090	25543169
cyp2a5	phenethyl isothiocyanate	C058305	2257-09-02	CYP2A5	13087	Mus musculus	10090	20402460
gsta3	phenethyl isothiocyanate	C058305	2257-09-02	GSTA3	2940	Mus musculus	10090	19232536
cyp2b10	Polychlorinated Biphenyls	D011078		CYP2B10	13088	Mus musculus	10090	15845371
cyp1a2	Polychlorinated Biphenyls	D011078		CYP1A2	1544	Mus musculus	10090	22935098
cyp2b10	pyrene	C030984	129-00-0	CYP2B10	13088	Mus musculus	10090	17618724|26160115
cyp1a2	pyrene	C030984	129-00-0	CYP1A2	1544	Mus musculus	10090	17618724|26160115|7750161
cyp1a2	Pyrogallol	D011748	87-66-1	CYP1A2	1544	Mus musculus	10090	18789925
gsta3	Pyrogallol	D011748	87-66-1	GSTA3	2940	Mus musculus	10090	18789925
gsta3	Rotenone	D012402	83-79-4	GSTA3	2940	Mus musculus	10090	23186747
gsta2	Rotenone	D012402	83-79-4	GSTA2	2939	Mus musculus	10090	17657281|19304788|23186747
gsta3	S-(1,1,2,2-tetrafluoroethyl)cysteine	C064116	94840-66-1	GSTA3	2940	Mus musculus	10090	16678137
gsta2	S-(1,1,2,2-tetrafluoroethyl)cysteine	C064116	94840-66-1	GSTA2	2939	Mus musculus	10090	16678137
gsta3	sulforafan	C016766	4478-93-7	GSTA3	2940	Mus musculus	10090	11309284|14573750|19232536
gsta2	sulforafan	C016766	4478-93-7	GSTA2	2939	Mus musculus	10090	11309284
cyp2b10	systhane	C446685		CYP2B10	13088	Mus musculus	10090	19010342|23970803
cyp2c55	systhane	C446685		CYP2C55	72082	Mus musculus	10090	16730040|23970803
cyp2b10	tebuconazole	C087114	107534-96-3	CYP2B10	13088	Mus musculus	10090	25656644
cyp1a2	tebuconazole	C087114	107534-96-3	CYP1A2	1544	Mus musculus	10090	25656644
gsta3	tert-Butylhydroperoxide	D020122	75-91-2	GSTA3	2940	Mus musculus	10090	14729362|15003993
gsta2	tert-Butylhydroperoxide	D020122	75-91-2	GSTA2	2939	Mus musculus	10090	14729362|15003993
cyp7b1	tetrabromobisphenol A	C020806	79-94-7	CYP7B1	9420	Mus musculus	10090	25172293
cyp17a1	tetrabromobisphenol A	C020806	79-94-7	CYP17A1	1586	Mus musculus	10090	24014645
cyp7b1	Tetradecanoylphorbol Acetate	D013755	16561-29-8	CYP7B1	9420	Mus musculus	10090	16368122
cyp1a2	Tetradecanoylphorbol Acetate	D013755	16561-29-8	CYP1A2	1544	Mus musculus	10090	1313028
cyp4a14	TO-901317	C423915		CYP4A14	13119	Mus musculus	10090	15302862|23063693
cyp7a1	TO-901317	C423915		CYP7A1	1581	Mus musculus	10090	23591747
cyp2b10	Toxaphene	D014112	8001-35-2	CYP2B10	13088	Mus musculus	10090	26187448
cyp1a2	Toxaphene	D014112	8001-35-2	CYP1A2	1544	Mus musculus	10090	26187448
cyp2j9	trimellitic anhydride	C015559	552-30-7	CYP2J9	74519	Mus musculus	10090	19042947
gstt2	trimellitic anhydride	C015559	552-30-7	GSTT2	2953	Mus musculus	10090	19042947
cyp2c37	Tunicamycin	D014415	11089-65-9	CYP2C37	13096	Mus musculus	10090	17127020
cyp8b1	Tunicamycin	D014415	11089-65-9	CYP8B1	1582	Mus musculus	10090	17127020
cyp2j9	Vitamin K 3	D024483	58-27-5	CYP2J9	74519	Mus musculus	10090	20829426
cyp2a5	Vitamin K 3	D024483	58-27-5	CYP2A5	13087	Mus musculus	10090	14610226
cyp4a14	(2E,4E,6E,10E)-3,7,11,15-tetramethyl-2,4,6,10,14-hexadecapentaenoic acid	C487689		CYP4A14	13119	Mus musculus	10090	17261273
cyp17a1	1,1,1-trichloro-2-(4-hydroxyphenyl)-2-(4-methoxyphenyl)ethane	C495657		CYP17A1	1586	Mus musculus	10090	20840852
cyp1a2	1,2,3,7,8-pentachlorodibenzofuran	C057584	57117-41-6	CYP1A2	1544	Mus musculus	10090	24713691
cyp1a2	1,2,3,7,8-pentachlorodibenzo-p-dioxin	C051452	40321-76-4	CYP1A2	1544	Mus musculus	10090	23674508
gsta3	1,2-dichloro-4-nitrobenzene	C028328	99-54-7	GSTA3	2940	Mus musculus	10090	21876218
cyp2c29	1,4-dihydroxy-2-nonene	C091765		CYP2C29	13095	Mus musculus	10090	21766881
gsta3	10-nitro-oleic acid	C521487		GSTA3	2940	Mus musculus	10090	24140437
cyp2c29	11-oxo-delta(8)-tetrahydrocannabinol	C020443	53865-18-2	CYP2C29	13095	Mus musculus	10090	8394082
gsta3	15-deoxy-delta(12,14)-prostaglandin J2	C097240		GSTA3	2940	Mus musculus	10090	14652005
sult1e1	1-hydroxymethylpyrene	C065833	24463-15-8	SULT1E1	6783	Mus musculus	10090	24802129
cyp2b10	2,2',4,4'-tetrabromodiphenyl ether	C511295		CYP2B10	13088	Mus musculus	10090	17324954|17964624|24218150
cyp17a1	2,2',4,4'-tetrahydroxybenzophenone	C035476	131-55-5	CYP17A1	1586	Mus musculus	10090	21726595
cyp17a1	2,2-bis(4-hydroxyphenyl)-1,1,1-trichloroethane	C404910	2971-36-0	CYP17A1	1586	Mus musculus	10090	11509743
cyp1a2	2,3,3',4,4',5-hexachlorobiphenyl	C087667	38380-08-4	CYP1A2	1544	Mus musculus	10090	10986007|23674508
cyp1a2	2,3,3',4,4'-pentachlorobiphenyl	C067940	32598-14-4	CYP1A2	1544	Mus musculus	10090	10986007|20961953|21571617
cyp1a2	2,3',4,4',5-pentachlorobiphenyl	C070055	31508-00-6	CYP1A2	1544	Mus musculus	10090	10986007|20961953|21571617|23674508
cyp1a2	2,3,4,7,8-pentachlorodibenzofuran	C038890	57117-31-4	CYP1A2	1544	Mus musculus	10090	10448125|23674508|24713691|9240455
cyp7b1	2,4,5-Trichlorophenoxyacetic Acid	D015085	93-76-5	CYP7B1	9420	Mus musculus	10090	18579281
cyp2b10	2,4,6-triphenyl-1,3-dioxane	C054589	117525-88-9	CYP2B10	13088	Mus musculus	10090	21982821
cyp17a1	2,4-Dichlorophenoxyacetic Acid	D015084	94-75-7	CYP17A1	1586	Mus musculus	10090	26838045
cyp2b10	24-norursodeoxycholic acid	C081331	99697-24-2	CYP2B10	13088	Mus musculus	10090	16472600
cyp7b1	25-hydroxycholesterol	C007997	2140-46-7	CYP7B1	9420	Mus musculus	10090	10748047
cyp7b1	27-hydroxycholesterol	C076996	20380-11-4	CYP7B1	9420	Mus musculus	10090	10748047
cyp1a2	2-amino-1-methyl-6-(4-hydroxyphenyl)imidazo(4,5-b)pyridine	C077584	126861-72-1	CYP1A2	1544	Mus musculus	10090	16167840
cyp1a2	2-amino-1-methyl-6-phenylimidazo(4,5-b)pyridine	C049584	105650-23-5	CYP1A2	1544	Mus musculus	10090	16167840|17279779|1943715|2023932
cyp1a2	2-amino-3,4-dimethylimidazo(4,5-f)quinoline	C036989	77094-11-2	CYP1A2	1544	Mus musculus	10090	1567206
cyp1a2	2-amino-3-methylimidazo(4,5-f)quinoline	C029216	76180-96-6	CYP1A2	1544	Mus musculus	10090	2023932
cyp2a5	2-Aminopurine	D015075	452-06-2	CYP2A5	13087	Mus musculus	10090	11853694
cyp1a2	2-hydroxyamino-1-methyl-6-phenylimidazo(4,5-b)pyridine	C060533	124489-20-9	CYP1A2	1544	Mus musculus	10090	1943715
cyp2b10	2-nitrotoluene	C029955	88-72-2	CYP2B10	13088	Mus musculus	10090	15618236
cyp1a2	3,4,5,3',4',5'-hexachlorobiphenyl	C027309	32774-16-6	CYP1A2	1544	Mus musculus	10090	20961953|21571617
cyp1a2	3,4',5-trimethoxystilbene	C497286		CYP1A2	1544	Mus musculus	10090	16684708
cyp2a5	3,5,5-trimethylhexanoylferrocene	C050224	67527-18-8	CYP2A5	13087	Mus musculus	10090	22649188
cyp2a5	3,5-dicarbethoxy-2,6-dimethyl-4-ethyl-1,4-dihydropyridine	C030826	1153-66-8	CYP2A5	13087	Mus musculus	10090	9007836
cyp2b10	3,5-diethoxycarbonyl-1,4-dihydrocollidine	C530773		CYP2B10	13088	Mus musculus	10090	21826054
cyp1a2	3-amino-1-methyl-5H-pyrido(4,3-b)indole	C019133		CYP1A2	1544	Mus musculus	10090	12744663|19140158
cyp17a1	3-hydroxy-17-(1H-1,2,3-triazol-1-yl)androsta-5,16-diene	C439677		CYP17A1	1586	Mus musculus	10090	15555909
cyp17a1	3-hydroxy-17-(imidazol-1-yl)androsta-5,16-diene	C495960		CYP17A1	1586	Mus musculus	10090	15555909
cyp2a5	4-(methylnitrosamino)-1-(3-pyridyl)-1-butan-1-ol	C475721		CYP2A5	13087	Mus musculus	10090	12807362
cyp2a5	4,5-dihydroxy-1,2-dithiane	C060456	37031-12-2	CYP2A5	13087	Mus musculus	10090	14610226
cyp1a2	4-biphenylamine	C006757	92-67-1	CYP1A2	1544	Mus musculus	10090	11376689
cyp2c29	4-hydroxy-2-nonenoic acid	C091766		CYP2C29	13095	Mus musculus	10090	21766881
cyp2b10	4-nonylphenol	C041594	104-40-5	CYP2B10	13088	Mus musculus	10090	17483497
cyp26a1	4-oxoretinol	C041819	62702-55-0	CYP26A1	1592	Mus musculus	10090	10557354
cyp17a1	4-tert-octylphenol	C105260	140-66-9	CYP17A1	1586	Mus musculus	10090	17696135
cyp4a14	6-ethylchenodeoxycholic acid	C464660		CYP4A14	13119	Mus musculus	10090	26655953
cyp1a2	6-formylindolo(3,2-b)carbazole	C111855		CYP1A2	1544	Mus musculus	10090	22491429
cyp1a2	6-methyl-1,3,8-trichlorodibenzofuran	C054923	115039-00-4	CYP1A2	1544	Mus musculus	10090	22491429
cyp1a2	7-(deoxyadenosin-N(6)-yl)aristolactam I	C077580	127191-86-0	CYP1A2	1544	Mus musculus	10090	21932800
cyp1a2	7-(deoxyadenosin-N(6)--yl)aristolactam II	C405699		CYP1A2	1544	Mus musculus	10090	21932800
cyp1a2	7-(deoxyguanosin-N(2)-yl)aristolactam I	C077579	127191-85-9	CYP1A2	1544	Mus musculus	10090	21932800
gsta3	8,9-dihydro-8-(S-glutathionyl)-9-hydroxyaflatoxin B1	C047285	68385-50-2	GSTA3	2940	Mus musculus	10090	8910329
cyp17a1	8-Bromo Cyclic Adenosine Monophosphate	D015124	23583-48-4	CYP17A1	1586	Mus musculus	10090	21610156|21726595|24014645
cyp1a2	9,10-Dimethyl-1,2-benzanthracene	D015127	57-97-6	CYP1A2	1544	Mus musculus	10090	15606143|8961944
cyp1a2	acenaphthene	C042552	83-32-9	CYP1A2	1544	Mus musculus	10090	7750161|8001243
cyp1a2	acenaphthylene	C042553	208-96-8	CYP1A2	1544	Mus musculus	10090	10977129|7750161|8001243
cyp1a2	acephate	C001969	30560-19-1	CYP1A2	1544	Mus musculus	10090	17686559
cyp2a5	Acetylcysteine	D000111	616-91-1	CYP2A5	13087	Mus musculus	10090	22552773
cyp2a5	acifluorfen	C018425	50594-66-6	CYP2A5	13087	Mus musculus	10090	9007836
gsta3	aflatoxin B1-2,3-oxide	C006426	42583-46-0	GSTA3	2940	Mus musculus	10090	12388831|14573750|1637297|21876218|23613737
cyp7b1	Aldrin	D000452	309-00-2	CYP7B1	9420	Mus musculus	10090	18579281
cyp7a1	alfacalcidol	C008088	41294-56-8	CYP7A1	1581	Mus musculus	10090	19581390
cyp26a1	alitretinoin	C103303	5300-03-08	CYP26A1	1592	Mus musculus	10090	16688765
cyp1a2	alpha-hederin	C010177	27013-91-8	CYP1A2	1544	Mus musculus	10090	9861456
cyp1a2	alpha-naphthoflavone	C011512	604-59-1	CYP1A2	1544	Mus musculus	10090	21766881|21932800
cyp2a5	Aminolevulinic Acid	D000622	106-60-5	CYP2A5	13087	Mus musculus	10090	22859313
cyp2a5	Amitrole	D000640	61-82-5	CYP2A5	13087	Mus musculus	10090	7543189|9698299
cyp17a1	Androgens	D000728		CYP17A1	1586	Mus musculus	10090	15761033
cyp2b10	Androstanols	D000732		CYP2B10	13088	Mus musculus	10090	12807759|23684557
cyp1a2	angelicin	C011659	523-50-2	CYP1A2	1544	Mus musculus	10090	18692084
cyp26a1	Anisomycin	D000841	22862-76-6	CYP26A1	1592	Mus musculus	10090	16038797
cyp1a2	anthracene	C034020	120-12-7	CYP1A2	1544	Mus musculus	10090	7750161|8001243
gsta2	Antimycin A	D000968	642-15-9	GSTA2	2939	Mus musculus	10090	19304788
cyp1a2	aristolochic acid I	C000228	313-67-7	CYP1A2	1544	Mus musculus	10090	21932800
gsta2	Arsenates	D001149		GSTA2	2939	Mus musculus	10090	15345372
gsta3	Asbestos, Serpentine	D017632		GSTA3	2940	Mus musculus	10090	16251409
cyp1a2	Azoxymethane	D001397	25843-45-2	CYP1A2	1544	Mus musculus	10090	18038451
cyp7b1	Benzene	D001554	71-43-2	CYP7B1	9420	Mus musculus	10090	12928149
cyp1a2	benzo(c)phenanthrene	C002615	195-19-7	CYP1A2	1544	Mus musculus	10090	8961944
gsta3	benzo(g)chrysene-11,12-dihydrodiol-13,14-epoxide	C089231	132832-27-0	GSTA3	2940	Mus musculus	10090	9308905
gsta3	benzyl isothiocyanate	C031403	622-78-6	GSTA3	2940	Mus musculus	10090	19232536
cyp1a2	beta-apo-8'-carotenal	C110652		CYP1A2	1544	Mus musculus	10090	9271336
cyp17a1	beta-damascenone	C075388	23696-85-7	CYP17A1	1586	Mus musculus	10090	22982537
cyp4a14	Bezafibrate	D001629	41859-67-0	CYP4A14	13119	Mus musculus	10090	12782154
cyp4a12b	bicyclol	C477843		CYP4A12B	13118	Mus musculus	10090	19427351
cyp17a1	bifenthrin	C099952	82657-04-3	CYP17A1	1586	Mus musculus	10090	23994515|24449165
cyp7a1	Bile Acids and Salts	D001647		CYP7A1	1581	Mus musculus	10090	10809780|16213224
cyp2a5	Biliverdine	D001664	114-25-0	CYP2A5	13087	Mus musculus	10090	21871474
cyp4a14	Biological Products	D001688		CYP4A14	13119	Mus musculus	10090	22613217
cyp17a1	bis(4-hydroxyphenyl)sulfone	C543008	1980-09-01	CYP17A1	1586	Mus musculus	10090	25576683
cyp26a1	BMS453	C402892		CYP26A1	1592	Mus musculus	10090	16322074
cyp2b10	Bupropion	D016642	34841-39-9	CYP2B10	13088	Mus musculus	10090	25623066
cyp1a2	Butyrates	D002087		CYP1A2	1544	Mus musculus	10090	15252868
cyp7b1	Cacodylic Acid	D002101	75-60-5	CYP7B1	9420	Mus musculus	10090	17441966
cyp2b9	cadmium sulfate	C037123	10124-36-4	CYP2B9	13094	Mus musculus	10090	16221973
cyp2b10	Cannabidiol	D002185	13956-29-1	CYP2B10	13088	Mus musculus	10090	8043019
cyp1a2	Canthaxanthin	D016644	514-78-3	CYP1A2	1544	Mus musculus	10090	9271336
cyp8b1	Cephalothin	D002512	153-61-7	CYP8B1	1582	Mus musculus	10090	24657338
cyp2b10	Chlordecone	D007631	143-50-0	CYP2B10	13088	Mus musculus	10090	8722114
cyp2a5	Chlormethiazole	D002719	533-45-9	CYP2A5	13087	Mus musculus	10090	22552773
cyp2b10	Chlorpromazine	D002746	50-53-3	CYP2B10	13088	Mus musculus	10090	12049174
cyp7a1	Cholates	D020355		CYP7A1	1581	Mus musculus	10090	10809780
cyp7a1	Cholesterol, Dietary	D002791		CYP7A1	1581	Mus musculus	10090	10809780
cyp1a2	chrysene	C031180	218-01-9	CYP1A2	1544	Mus musculus	10090	7750161|8961944
gsta3	chrysene,2-diol-3,4-epoxide-1	C021977	67252-82-8	GSTA3	2940	Mus musculus	10090	9308905
cyp2b10	chrysin	C043561	480-40-0	CYP2B10	13088	Mus musculus	10090	25625231
cyp2a5	Clofibric Acid	D002995	882-09-7	CYP2A5	13087	Mus musculus	10090	11038160
cyp2b10	Clotrimazole	D003022	23593-75-1	CYP2B10	13088	Mus musculus	10090	12049174
cyp1a2	Clozapine	D003024	5786-21-0	CYP1A2	1544	Mus musculus	10090	12969762
gsta2	Coal Tar	D003033	8007-45-2	GSTA2	2939	Mus musculus	10090	22935520
cyp7b1	Copper Sulfate	D019327	7758-98-7	CYP7B1	9420	Mus musculus	10090	18579281
gsta3	cumene hydroperoxide	C007164	80-15-9	GSTA3	2940	Mus musculus	10090	21876218
cyp2c38	cupric chloride	C029892	7447-39-4	CYP2C38	13097	Mus musculus	10090	17211630
cyp17a1	Cyanamide	D003484	420-04-2	CYP17A1	1586	Mus musculus	10090	22285649
cyp1a2	cyclobarbital	C084639	52-31-3	CYP1A2	1544	Mus musculus	10090	10064569
gsta3	Cysteine	D003545	52-90-4	GSTA3	2940	Mus musculus	10090	15203113
cyp2b10	dalcetrapib	C411602		CYP2B10	13088	Mus musculus	10090	22293087
cyp2b10	decabromobiphenyl ether	C010902	1163-19-5	CYP2B10	13088	Mus musculus	10090	17324954|23531792
cyp17a1	Dehydroepiandrosterone	D003687	53-43-0	CYP17A1	1586	Mus musculus	10090	15666818
cyp2c29	delta(6)-tetrahydrocannabinol-7-oic acid	C009411	39690-06-7	CYP2C29	13095	Mus musculus	10090	8394082
cyp7b1	Dexrazoxane	D064730		CYP7B1	9420	Mus musculus	10090	26873546
cyp17a1	diaminochlorotriazine	C526766		CYP17A1	1586	Mus musculus	10090	24632104
cyp2b10	Diazepam	D003975	439-14-5	CYP2B10	13088	Mus musculus	10090	16684660
cyp1a2	dibenzo(a,l)pyrene	C041517	191-30-0	CYP1A2	1544	Mus musculus	10090	15606143
cyp1a2	dibenzofuran	C023614	132-64-9	CYP1A2	1544	Mus musculus	10090	7750161|8001243
cyp2a5	dichlobanil	C055869	1194-65-6	CYP2A5	13087	Mus musculus	10090	20840855
cyp4a14	dichlorfop-methyl	C012891	51338-27-3	CYP4A14	13119	Mus musculus	10090	17084873
cyp2a5	Dichlororibofuranosylbenzimidazole	D004004	53-85-0	CYP2A5	13087	Mus musculus	10090	12754101
cyp2b10	Dieldrin	D004026	60-57-1	CYP2B10	13088	Mus musculus	10090	12049174
gsta2	diethyl maleate	C014476	141-05-9	GSTA2	2939	Mus musculus	10090	25270620
cyp7a1	diisodecyl phthalate	C042080	26761-40-0	CYP7A1	1581	Mus musculus	10090	25270620
gsta3	Dinitrochlorobenzene	D004137	97-00-7	GSTA3	2940	Mus musculus	10090	21876218|8910329
cyp17a1	Disulfiram	D004221	97-77-8	CYP17A1	1586	Mus musculus	10090	22285649
gsta2	Docosahexaenoic Acids	D004281	25167-62-8	GSTA2	2939	Mus musculus	10090	18489776
cyp2c29	Eicosapentaenoic Acid	D015118	1553-41-9	CYP2C29	13095	Mus musculus	10090	18489776
cyp17a1	epiallopregnanolone sulfate	C579439		CYP17A1	1586	Mus musculus	10090	22961653
cyp17a1	Equol	D060754	531-95-3	CYP17A1	1586	Mus musculus	10090	26876617
gsta3	erucin	C073539	4430-36-8	GSTA3	2940	Mus musculus	10090	19232536
gsta3	erysolin	C073538	504-84-7	GSTA3	2940	Mus musculus	10090	19232536
cyp2c29	Erythromycin	D004917	114-07-8	CYP2C29	13095	Mus musculus	10090	18420780
cyp2b10	Estriol	D004964	50-27-1	CYP2B10	13088	Mus musculus	10090	7771797
sult1e1	estrone sulfate	C017296	481-97-0	SULT1E1	6783	Mus musculus	10090	25922074
gsta3	Ethacrynic Acid	D004976	58-54-8	GSTA3	2940	Mus musculus	10090	21876218
cyp4a14	Fatty Acids, Omega-3	D015525		CYP4A14	13119	Mus musculus	10090	23333450
cyp1a2	Fenbendazole	D005273	43210-67-9	CYP1A2	1544	Mus musculus	10090	22048645
cyp2b10	fenbuconazole	C504383		CYP2B10	13088	Mus musculus	10090	16542693
cyp17a1	fenvalerate	C017690	51630-58-1	CYP17A1	1586	Mus musculus	10090	20063364|20138952
cyp1a2	Flame Retardants	D005411		CYP1A2	1544	Mus musculus	10090	18774282
cyp1a2	fluoranthene	C007738	206-44-0	CYP1A2	1544	Mus musculus	10090	7750161
cyp1a2	fluorene	C041509	86-73-7	CYP1A2	1544	Mus musculus	10090	7750161|8001243
cyp7b1	flusilazole	C061365	85509-19-9	CYP7B1	9420	Mus musculus	10090	22634333
cyp1a2	furafylline	C050131	80288-49-9	CYP1A2	1544	Mus musculus	10090	21932800|22491429
cyp17a1	geldanamycin	C001277	30562-34-6	CYP17A1	1586	Mus musculus	10090	15711029
cyp7a1	geranylgeranyl pyrophosphate	C002963	6699-20-3	CYP7A1	1581	Mus musculus	10090	22607622
gsta3	Glutathione	D005978	70-18-8	GSTA3	2940	Mus musculus	10090	8910329
cyp7a1	Glycyrrhizic Acid	D019695	1405-86-3	CYP7A1	1581	Mus musculus	10090	22982774
cyp2a5	heme arginate	C048849	100438-92-4	CYP2A5	13087	Mus musculus	10090	7543189
cyp2a5	Hemin	D006427	16009-13-5	CYP2A5	13087	Mus musculus	10090	22859313
cyp1a2	Hydrolyzable Tannins	D047348		CYP1A2	1544	Mus musculus	10090	12749824
cyp7a1	Hydroxycholesterols	D006888		CYP7A1	1581	Mus musculus	10090	15629111
gsta3	iberin	C082585	505-44-2	GSTA3	2940	Mus musculus	10090	19232536
cyp1a2	Indomethacin	D007213	53-86-1	CYP1A2	1544	Mus musculus	10090	12927920
cyp2b10	Iodine	D007455	7553-56-2	CYP2B10	13088	Mus musculus	10090	22503787
cyp1a2	Iron-Dextran Complex	D007505	9004-66-4	CYP1A2	1544	Mus musculus	10090	9443932
cyp1a2	isosafrole	C015959	120-58-1	CYP1A2	1544	Mus musculus	10090	8722114
cyp1a2	KC 500	C477388		CYP1A2	1544	Mus musculus	10090	12117779
cyp2b9	Ketolides	D048628		CYP2B9	13094	Mus musculus	10090	24967691
gsta2	Lead	D007854	7439-92-1	GSTA2	2939	Mus musculus	10090	15297030
cyp2a5	lead chloride	C029891	7758-95-4	CYP2A5	13087	Mus musculus	10090	20402460
cyp7a1	lead nitrate	C017461	18256-98-9	CYP7A1	1581	Mus musculus	10090	16049268|22293356
cyp1a2	Lentinan	D007912	37339-90-5	CYP1A2	1544	Mus musculus	10090	15630237
cyp7a1	lipopolysaccharide, E coli O55-B5	C482199		CYP7A1	1581	Mus musculus	10090	18930950
cyp2a5	lipopolysaccharide, Escherichia coli O111 B4	C440499		CYP2A5	13087	Mus musculus	10090	12499123
cyp1a2	magnolol	C005498	528-43-8	CYP1A2	1544	Mus musculus	10090	19140158
nnmt	Manganese	D008345	7439-96-5	NNMT	4837	Mus musculus	10090	22249857
cyp1a2	Melatonin	D008550	73-31-4	CYP1A2	1544	Mus musculus	10090	25623066
cyp17a1	methoxyacetic acid	C013598	625-45-6	CYP17A1	1586	Mus musculus	10090	18486176
gsta3	methyl isothiocyanate	C005227	556-61-6	GSTA3	2940	Mus musculus	10090	19232536
gsta2	methylformamide	C002950	123-39-7	GSTA2	2939	Mus musculus	10090	17040096
gsta2	Methylmethacrylate	D020366	80-62-6	GSTA2	2939	Mus musculus	10090	16916219
cyp2b10	Mirex	D008917	2385-85-5	CYP2B10	13088	Mus musculus	10090	8722114
cyp26a1	monobutyl phthalate	C028577	131-70-4	CYP26A1	1592	Mus musculus	10090	19162170
gsta2	monomethylarsonic acid	C020300	124-58-3	GSTA2	2939	Mus musculus	10090	15345372
cyp1a2	musk ketone	C031448	81-14-1	CYP1A2	1544	Mus musculus	10090	9441723
cyp1a2	musk xylene	C031447	81-15-2	CYP1A2	1544	Mus musculus	10090	9397191
cyp1a2	N-acetyl-4-benzoquinoneimine	C028473	50700-49-7	CYP1A2	1544	Mus musculus	10090	19679878
sult1e1	N-Acetylcysteinamide	C487056	10061-64-0	SULT1E1	6783	Mus musculus	10090	25922074
gsta3	naphthalene	C031721	91-20-3	GSTA3	2940	Mus musculus	10090	10959795
cyp8b1	Neomycin	D009355	1404-04-2	CYP8B1	1582	Mus musculus	10090	24657338
gsta3	nickel chloride	C022838	7718-54-9	GSTA3	2940	Mus musculus	10090	14645679
cyp2a5	Nicotine	D009538		CYP2A5	13087	Mus musculus	10090	16485141
gstt2	N-Methyl-3,4-methylenedioxyamphetamine	D018817	42542-10-9	GSTT2	2953	Mus musculus	10090	26251327
cyp2a5	N-methylprotoporphyrin IX	C028842	79236-56-9	CYP2A5	13087	Mus musculus	10090	22859313
cyp1a2	norclozapine	C058272	6104-71-8	CYP1A2	1544	Mus musculus	10090	12969762
gsta2	O(2)-vinyl-1-(pyrrolidin-1-yl)diazen-1-ium-1,2-diolate	C107010		GSTA2	2939	Mus musculus	10090	15913567
cyp2c29	Okadaic Acid	D019319	78111-17-8	CYP2C29	13095	Mus musculus	10090	25270620
gsta3	Oxadiazoles	D010069		GSTA3	2940	Mus musculus	10090	23212921
cyp2b10	oxyfluorofen	C016027		CYP2B10	13088	Mus musculus	10090	22539621
cyp4a14	Palmitic Acid	D019308	1957-10-03	CYP4A14	13119	Mus musculus	10090	26655953
cyp2b10	pentabromodiphenyl ether	C086401	32534-81-9	CYP2B10	13088	Mus musculus	10090	17324954
cyp1a2	Pentobarbital	D010424	76-74-4	CYP1A2	1544	Mus musculus	10090	10064569
cyp4a14	perfluorobutyric acid	C033094	375-22-4	CYP4A14	13119	Mus musculus	10090	23567314
cyp4a14	perfluorohexanoic acid	C479228		CYP4A14	13119	Mus musculus	10090	23567314
cyp4a14	perfluoro-n-nonanoic acid	C101816	375-95-1	CYP4A14	13119	Mus musculus	10090	23567314
cyp2b10	perfluoro-n-undecanoic acid	C101814	2058-94-8	CYP2B10	13088	Mus musculus	10090	23567314
cyp1a2	Phenacetin	D010615	62-44-2	CYP1A2	1544	Mus musculus	10090	10445756|1567206|15742976
cyp1a2	phenanthrene	C031181	1985-01-08	CYP1A2	1544	Mus musculus	10090	19766613|7750161|8001243
cyp1a2	Phlorhizin	D010695	60-81-1	CYP1A2	1544	Mus musculus	10090	22538082
cyp17a1	Phthalic Acids	D010795		CYP17A1	1586	Mus musculus	10090	19699292
cyp7b1	Phytosterols	D010840		CYP7B1	9420	Mus musculus	10090	18155511
cyp7a1	pioglitazone	C060836	111025-46-8	CYP7A1	1581	Mus musculus	10090	22593575
cyp1a2	Polycyclic Hydrocarbons, Aromatic	D011084		CYP1A2	1544	Mus musculus	10090	7750161
cyp1a2	Polyphenols	D059808		CYP1A2	1544	Mus musculus	10090	19370779
cyp26a1	Promegestone	D011397	34184-77-5	CYP26A1	1592	Mus musculus	10090	16955405
cyp2b10	pronamide	C001059	23950-58-5	CYP2B10	13088	Mus musculus	10090	25092647
cyp1a2	Propranolol	D011433	525-66-6	CYP1A2	1544	Mus musculus	10090	15618653
cyp2b10	Propylthiouracil	D011441	51-52-5	CYP2B10	13088	Mus musculus	10090	22503787
cyp1a2	pterostilbene	C107773	537-42-8	CYP1A2	1544	Mus musculus	10090	16684708
cyp1a2	purpurin	C511975		CYP1A2	1544	Mus musculus	10090	12744663
cyp7a1	PX-866	C496788		CYP7A1	1581	Mus musculus	10090	25805502
cyp1a2	Reactive Oxygen Species	D017382		CYP1A2	1544	Mus musculus	10090	20118626
cyp26a1	retinol acetate	C009166	127-47-9	CYP26A1	1592	Mus musculus	10090	16322074
cyp8b1	Ritodrine	D012312	26652-09-5	CYP8B1	1582	Mus musculus	10090	23370008
cyp4a14	royal jelly	C058787	8031-67-2	CYP4A14	13119	Mus musculus	10090	16161764
cyp1a2	Safrole	D012451	94-59-7	CYP1A2	1544	Mus musculus	10090	8722114
cyp1a2	schizandrer A	C034557	82042-38-4	CYP1A2	1544	Mus musculus	10090	25753323
cyp1a2	schizandrin A	C034734	61281-38-7	CYP1A2	1544	Mus musculus	10090	25753323
cyp1a2	schizandrin C	C031409	61301-33-5	CYP1A2	1544	Mus musculus	10090	25753323
cyp1a2	schizandrol B	C033585	58546-54-6	CYP1A2	1544	Mus musculus	10090	25753323
cyp1a2	Secobarbital	D012631	76-73-3	CYP1A2	1544	Mus musculus	10090	10064569
cyp1a2	sesamex	C100180	51-14-9	CYP1A2	1544	Mus musculus	10090	8722114
gsta3	S-ethyl glutathione	C042431	24425-52-3	GSTA3	2940	Mus musculus	10090	24814887
cyp7b1	sodium arsenate	C009277	7631-89-2	CYP7B1	9420	Mus musculus	10090	11353140
cyp7a1	Sodium Cholate	D020358	361-09-1	CYP7A1	1581	Mus musculus	10090	23665937
cyp1a2	Sodium Fluoride	D012969	7681-49-4	CYP1A2	1544	Mus musculus	10090	21340527
cyp4a14	Spironolactone	D013148	1952-01-07	CYP4A14	13119	Mus musculus	10090	17627975
cyp2a5	stannous chloride	C023599	7772-99-8	CYP2A5	13087	Mus musculus	10090	9698299
cyp2a5	succinylacetone	C020804	51568-18-4	CYP2A5	13087	Mus musculus	10090	22859313
cyp2b10	sulfoxaflor	C560328		CYP2B10	13088	Mus musculus	10090	23607986
cyp17a1	T-2 Toxin	D013605	21259-20-1	CYP17A1	1586	Mus musculus	10090	25962641
cyp7a1	Taurocholic Acid	D013656	81-24-3	CYP7A1	1581	Mus musculus	10090	16284190
cyp1a2	Tea	D013662		CYP1A2	1544	Mus musculus	10090	19370779
cyp4a14	tectoridin	C120040	611-40-5	CYP4A14	13119	Mus musculus	10090	20637825
cyp17a1	terbutylazine	C037565	5915-41-3	CYP17A1	1586	Mus musculus	10090	23591565
cyp1a2	Theophylline	D013806	58-55-9	CYP1A2	1544	Mus musculus	10090	15970798
cyp2a5	Thioacetamide	D013853	62-55-5	CYP2A5	13087	Mus musculus	10090	7543189|9698299
cyp1a2	Thioctic Acid	D008063	62-46-4	CYP1A2	1544	Mus musculus	10090	21932800
cyp2a5	tin protoporphyrin IX	C032628	14325-05-4	CYP2A5	13087	Mus musculus	10090	22859313
cyp4a14	Toximul MP8	C019116	37341-79-0	CYP4A14	13119	Mus musculus	10090	17643967
cyp1a2	Trichloroepoxypropane	D014239	3083-23-6	CYP1A2	1544	Mus musculus	10090	8961944
cyp1a2	trichostatin A	C012589	58880-19-6	CYP1A2	1544	Mus musculus	10090	15252868
cyp2b10	triclocarban	C009540	101-20-2	CYP2B10	13088	Mus musculus	10090	22761658
cyp17a1	Triiodothyronine	D014284	6893-02-03	CYP17A1	1586	Mus musculus	10090	21726595
cyp1a2	trimethylarsine oxide	C052920	4964-14-1	CYP1A2	1544	Mus musculus	10090	26144063
cyp17a1	triphenyl phosphate	C005445	115-86-6	CYP17A1	1586	Mus musculus	10090	26049154
cyp17a1	tris(chloroethyl)phosphate	C031324	115-96-8	CYP17A1	1586	Mus musculus	10090	26049154
cyp7a1	trovafloxacin	C080163	146836-84-2	CYP7A1	1581	Mus musculus	10090	18930950
cyp7a1	U 0126	C113580		CYP7A1	1581	Mus musculus	10090	22593575
cyp1a2	Uroporphyrinogens	D014577		CYP1A2	1544	Mus musculus	10090	1567206
cyp1a2	Vanadium	D014639	7440-62-2	CYP1A2	1544	Mus musculus	10090	23423713
cyp1a2	vinclozolin	C025643	50471-44-8	CYP1A2	1544	Mus musculus	10090	17686559
cyp26a1	Vitamin A	D014801	11103-57-4	CYP26A1	1592	Mus musculus	10090	10557354
cyp2a5	Vitamin E	D014810	1406-18-4	CYP2A5	13087	Mus musculus	10090	12499123|14610226
cyp17a1	Zearalenone	D015025	17924-92-4	CYP17A1	1586	Mus musculus	10090	24512812
cyp2a5	zinc protoporphyrin	C017803	15442-64-5	CYP2A5	13087	Mus musculus	10090	22859313

## Sheet: L-FT
# Input	ChemicalName	ChemicalId	CasRN	GeneSymbol	GeneId	Organism	OrganismId	PubMedIds
cyp2c37	Tetrachlorodibenzodioxin	D013749	1746-01-6	CYP2C37	13096	Mus musculus	10090	19770486
cyp2c55	Tetrachlorodibenzodioxin	D013749	1746-01-6	CYP2C55	72082	Mus musculus	10090	19770486|20005886|21570461|26377647
cyp2b9	Tetrachlorodibenzodioxin	D013749	1746-01-6	CYP2B9	13094	Mus musculus	10090	21570461
cyp2c68	Tetrachlorodibenzodioxin	D013749	1746-01-6	CYP2C68	433247	Mus musculus	10090	19770486|21354282
cyp2c50	Tetrachlorodibenzodioxin	D013749	1746-01-6	CYP2C50	107141	Mus musculus	10090	16214954
cyp2a4	Tetrachlorodibenzodioxin	D013749	1746-01-6	CYP2A4	13086	Mus musculus	10090	16214954
cyp4a10	Tetrachlorodibenzodioxin	D013749	1746-01-6	CYP4A10	13117	Mus musculus	10090	17949056|18172886|19770486
fmo5	Tetrachlorodibenzodioxin	D013749	1746-01-6	FMO5	2330	Mus musculus	10090	16962184|17942748|18765683|19654925|19770486|21570461
aldh3a2	Tetrachlorodibenzodioxin	D013749	1746-01-6	ALDH3A2	224	Mus musculus	10090	20159946|21570461|22496397
cyp7b1	Tetrachlorodibenzodioxin	D013749	1746-01-6	CYP7B1	9420	Mus musculus	10090	21570461|21846477
acnat2	Tetrachlorodibenzodioxin	D013749	1746-01-6	ACNAT2	209186	Mus musculus	10090	19770486|25975270|26290441|26377647
cyp26a1	Tetrachlorodibenzodioxin	D013749	1746-01-6	CYP26A1	1592	Mus musculus	10090	19770486
cyp4a14	Tetrachlorodibenzodioxin	D013749	1746-01-6	CYP4A14	13119	Mus musculus	10090	16891777|17627975|18343893|19770486|22496397|23756648|25270620|25975270|26377647
nnmt	Tetrachlorodibenzodioxin	D013749	1746-01-6	NNMT	4837	Mus musculus	10090	17942748|19770486|21570461|25975270
cyp46a1	Tetrachlorodibenzodioxin	D013749	1746-01-6	CYP46A1	10858	Mus musculus	10090	18172886
gnmt	Tetrachlorodibenzodioxin	D013749	1746-01-6	GNMT	27232	Mus musculus	10090	16214954|17942748|18796159|19770486
cyp17a1	Tetrachlorodibenzodioxin	D013749	1746-01-6	CYP17A1	1586	Mus musculus	10090	19770486|21354282|22889882|24793433
cyp2a5	Tetrachlorodibenzodioxin	D013749	1746-01-6	CYP2A5	13087	Mus musculus	10090	15657367|17942748|18163543|19770486
cyp7a1	Tetrachlorodibenzodioxin	D013749	1746-01-6	CYP7A1	1581	Mus musculus	10090	19770486|21095216|21846477|23756648
aldh1l1	Tetrachlorodibenzodioxin	D013749	1746-01-6	ALDH1L1	10840	Mus musculus	10090	17942748|19770486
cyp3a59	Tetrachlorodibenzodioxin	D013749	1746-01-6	CYP3A59	100041449	Mus musculus	10090	26290441|26377647
ugt2b38	Tetrachlorodibenzodioxin	D013749	1746-01-6	UGT2B38	100559	Mus musculus	10090	21354282|26377647
ugt1a10	Tetrachlorodibenzodioxin	D013749	1746-01-6	UGT1A10	54575	Mus musculus	10090	25975270
sult1e1	Tetrachlorodibenzodioxin	D013749	1746-01-6	SULT1E1	6783	Mus musculus	10090	19770486|23756648|24713691
sult1a1	Tetrachlorodibenzodioxin	D013749	1746-01-6	SULT1A1	6817	Mus musculus	10090	19770486|25975270|26290441|26377647
gstm3	Tetrachlorodibenzodioxin	D013749	1746-01-6	GSTM3	2947	Mus musculus	10090	16214954|17942748|18172886|18796159|19465110|19474220|22496397|24680724|26290441|26377647
sult1d1	Tetrachlorodibenzodioxin	D013749	1746-01-6	SULT1D1	53315	Mus musculus	10090	19770486
sult2a7	Tetrachlorodibenzodioxin	D013749	1746-01-6	SULT2A7	638251	Mus musculus	10090	26377647
gstt3	Tetrachlorodibenzodioxin	D013749	1746-01-6	GSTT3	103140	Mus musculus	10090	19770486|20005886|21570461
gstt2	Tetrachlorodibenzodioxin	D013749	1746-01-6	GSTT2	2953	Mus musculus	10090	15034205|17942748|19474220|20702594|21570461|21851831|22496397|23864506|23994337
gsta2	Tetrachlorodibenzodioxin	D013749	1746-01-6	GSTA2	2939	Mus musculus	10090	15297030|15328365|15800033|16611356|16960034|17942748|19770486|20005886|20702594|21851831|23864506
gstm2	Tetrachlorodibenzodioxin	D013749	1746-01-6	GSTM2	2946	Mus musculus	10090	16214954|18172886|18796159|19474220|20702594|21851831|22496397|26377647
ugt1a5	Tetrachlorodibenzodioxin	D013749	1746-01-6	UGT1A5	54579	Mus musculus	10090	19474220|22496397|26377647
gsta1	Tetrachlorodibenzodioxin	D013749	1746-01-6	GSTA1	2938	Mus musculus	10090	16243960|18343893|18372398|19474220|22496397|22535251|22579925|26377647
cyp2c37	Nanotubes, Carbon	D037742		CYP2C37	13096	Mus musculus	10090	25620056
cyp2c54	Nanotubes, Carbon	D037742		CYP2C54	404195	Mus musculus	10090	25620056
cyp2c55	Nanotubes, Carbon	D037742		CYP2C55	72082	Mus musculus	10090	25620056
cyp2b9	Nanotubes, Carbon	D037742		CYP2B9	13094	Mus musculus	10090	25554681|25620056
cyp4a12b	Nanotubes, Carbon	D037742		CYP4A12B	13118	Mus musculus	10090	25620056
cyp2c68	Nanotubes, Carbon	D037742		CYP2C68	433247	Mus musculus	10090	25620056
cyp2a4	Nanotubes, Carbon	D037742		CYP2A4	13086	Mus musculus	10090	25554681
cyp4a10	Nanotubes, Carbon	D037742		CYP4A10	13117	Mus musculus	10090	25554681|25620056
akr1e1	Nanotubes, Carbon	D037742		AKR1E1	56043	Mus musculus	10090	25554681|25620056
fmo5	Nanotubes, Carbon	D037742		FMO5	2330	Mus musculus	10090	25554681|25620056
aldh3a2	Nanotubes, Carbon	D037742		ALDH3A2	224	Mus musculus	10090	25620056
cyp7b1	Nanotubes, Carbon	D037742		CYP7B1	9420	Mus musculus	10090	25554681|25620056
acnat2	Nanotubes, Carbon	D037742		ACNAT2	209186	Mus musculus	10090	25620056
cyp26a1	Nanotubes, Carbon	D037742		CYP26A1	1592	Mus musculus	10090	25620056
cyp4a14	Nanotubes, Carbon	D037742		CYP4A14	13119	Mus musculus	10090	25554681
nnmt	Nanotubes, Carbon	D037742		NNMT	4837	Mus musculus	10090	25554681|25620056
gnmt	Nanotubes, Carbon	D037742		GNMT	27232	Mus musculus	10090	25554681
cyp17a1	Nanotubes, Carbon	D037742		CYP17A1	1586	Mus musculus	10090	25620056
cyp7a1	Nanotubes, Carbon	D037742		CYP7A1	1581	Mus musculus	10090	25620056
aldh1l1	Nanotubes, Carbon	D037742		ALDH1L1	10840	Mus musculus	10090	25620056
cyp3a59	Nanotubes, Carbon	D037742		CYP3A59	100041449	Mus musculus	10090	25620056
ugt1a10	Nanotubes, Carbon	D037742		UGT1A10	54575	Mus musculus	10090	25554681|25620056
sult1e1	Nanotubes, Carbon	D037742		SULT1E1	6783	Mus musculus	10090	25620056
sult1a1	Nanotubes, Carbon	D037742		SULT1A1	6817	Mus musculus	10090	25554681
gstm3	Nanotubes, Carbon	D037742		GSTM3	2947	Mus musculus	10090	25554681|25620056
sult1d1	Nanotubes, Carbon	D037742		SULT1D1	53315	Mus musculus	10090	25554681|25620056
sult2a7	Nanotubes, Carbon	D037742		SULT2A7	638251	Mus musculus	10090	25620056
gstt3	Nanotubes, Carbon	D037742		GSTT3	103140	Mus musculus	10090	25554681|25620056
gstt2	Nanotubes, Carbon	D037742		GSTT2	2953	Mus musculus	10090	25620056
gsta2	Nanotubes, Carbon	D037742		GSTA2	2939	Mus musculus	10090	25554681|25620056
gstm2	Nanotubes, Carbon	D037742		GSTM2	2946	Mus musculus	10090	25554681|25620056
gsta1	Nanotubes, Carbon	D037742		GSTA1	2938	Mus musculus	10090	25554681|25620056
cyp2c37	pirinixic acid	C006253	50892-23-4	CYP2C37	13096	Mus musculus	10090	16221962|17950772|18467677|20059764|20813756|20936131|23811191
cyp2c54	pirinixic acid	C006253	50892-23-4	CYP2C54	404195	Mus musculus	10090	18467677|20813756|20936131|23811191
cyp2c55	pirinixic acid	C006253	50892-23-4	CYP2C55	72082	Mus musculus	10090	18445702|20813756
cyp2b9	pirinixic acid	C006253	50892-23-4	CYP2B9	13094	Mus musculus	10090	11798191|20813756
cyp4a12b	pirinixic acid	C006253	50892-23-4	CYP4A12B	13118	Mus musculus	10090	11798191|15302862|20059764
cyp2c50	pirinixic acid	C006253	50892-23-4	CYP2C50	107141	Mus musculus	10090	18467677|20936131
cyp2a4	pirinixic acid	C006253	50892-23-4	CYP2A4	13086	Mus musculus	10090	15375163|16221962|20813756|23811191
cyp4a10	pirinixic acid	C006253	50892-23-4	CYP4A10	13117	Mus musculus	10090	12727805|15302862|15363585|15375163|15777286|16221962|16357043|17084873|17426115|17932310|18301758|18445702|18489776|19359353|19850644|20059764|20637823|20813756|23626729|23811191|25270620|25689681
fmo5	pirinixic acid	C006253	50892-23-4	FMO5	2330	Mus musculus	10090	16985257|17426115|18301758|18445702
aldh3a2	pirinixic acid	C006253	50892-23-4	ALDH3A2	224	Mus musculus	10090	16221962|16357043|17015885|17426115|18301758|18467677|19710929|20032461|20059764|20813756|20936131|23811191
cyp7b1	pirinixic acid	C006253	50892-23-4	CYP7B1	9420	Mus musculus	10090	15302862|15375163|19136022|20059764|20813756
acnat2	pirinixic acid	C006253	50892-23-4	ACNAT2	209186	Mus musculus	10090	20813756
cyp26a1	pirinixic acid	C006253	50892-23-4	CYP26A1	1592	Mus musculus	10090	19710929|23811191
cyp4a14	pirinixic acid	C006253	50892-23-4	CYP4A14	13119	Mus musculus	10090	11798191|12727805|15302862|15375163|16221962|16357043|17084873|17950772|18301758|18445702|18467677|19593819|19850644|20059764|20813756|20936131|25270620
nnmt	pirinixic acid	C006253	50892-23-4	NNMT	4837	Mus musculus	10090	16221962|18445702|20059764|23811191
gnmt	pirinixic acid	C006253	50892-23-4	GNMT	27232	Mus musculus	10090	15226431|16221962|20813756
cyp17a1	pirinixic acid	C006253	50892-23-4	CYP17A1	1586	Mus musculus	10090	18301758|20059764
cyp2a5	pirinixic acid	C006253	50892-23-4	CYP2A5	13087	Mus musculus	10090	18467677|20813756|20936131
cyp7a1	pirinixic acid	C006253	50892-23-4	CYP7A1	1581	Mus musculus	10090	15777286|18445702|20059764|20813756|20936131|23811191
aldh1l1	pirinixic acid	C006253	50892-23-4	ALDH1L1	10840	Mus musculus	10090	17426115
sult1e1	pirinixic acid	C006253	50892-23-4	SULT1E1	6783	Mus musculus	10090	19710929
sult1a1	pirinixic acid	C006253	50892-23-4	SULT1A1	6817	Mus musculus	10090	19710929|20059764|20813756|21318169|23811191
gstm3	pirinixic acid	C006253	50892-23-4	GSTM3	2947	Mus musculus	10090	16221962|17426115
sult1d1	pirinixic acid	C006253	50892-23-4	SULT1D1	53315	Mus musculus	10090	17426115|18445702|23811191
sult2a7	pirinixic acid	C006253	50892-23-4	SULT2A7	638251	Mus musculus	10090	23811191
gstt3	pirinixic acid	C006253	50892-23-4	GSTT3	103140	Mus musculus	10090	18467677|20813756|20936131
gstt2	pirinixic acid	C006253	50892-23-4	GSTT2	2953	Mus musculus	10090	17426115|18301758|18445702|19136022|20813756|23811191
gsta2	pirinixic acid	C006253	50892-23-4	GSTA2	2939	Mus musculus	10090	16221962|20059764|20936131|23811191
gstm2	pirinixic acid	C006253	50892-23-4	GSTM2	2946	Mus musculus	10090	16221962|17426115|20059764|20936131|23811191
gsta1	pirinixic acid	C006253	50892-23-4	GSTA1	2938	Mus musculus	10090	23811191
cyp2c37	Acetaminophen	D000082	103-90-2	CYP2C37	13096	Mus musculus	10090	17562736|17585979
cyp2c54	Acetaminophen	D000082	103-90-2	CYP2C54	404195	Mus musculus	10090	21329376
cyp2c55	Acetaminophen	D000082	103-90-2	CYP2C55	72082	Mus musculus	10090	17562736
cyp2b9	Acetaminophen	D000082	103-90-2	CYP2B9	13094	Mus musculus	10090	17585979
cyp4a12b	Acetaminophen	D000082	103-90-2	CYP4A12B	13118	Mus musculus	10090	17585979
cyp4a10	Acetaminophen	D000082	103-90-2	CYP4A10	13117	Mus musculus	10090	17585979|18544908
akr1e1	Acetaminophen	D000082	103-90-2	AKR1E1	56043	Mus musculus	10090	17562736|17585979
fmo5	Acetaminophen	D000082	103-90-2	FMO5	2330	Mus musculus	10090	17562736
aldh3a2	Acetaminophen	D000082	103-90-2	ALDH3A2	224	Mus musculus	10090	17562736|17585979
cyp7b1	Acetaminophen	D000082	103-90-2	CYP7B1	9420	Mus musculus	10090	17562736|18544908
acnat2	Acetaminophen	D000082	103-90-2	ACNAT2	209186	Mus musculus	10090	17562736
cyp26a1	Acetaminophen	D000082	103-90-2	CYP26A1	1592	Mus musculus	10090	17562736
cyp4a14	Acetaminophen	D000082	103-90-2	CYP4A14	13119	Mus musculus	10090	12958197|17585979|18544908
nnmt	Acetaminophen	D000082	103-90-2	NNMT	4837	Mus musculus	10090	17562736|17585979
gnmt	Acetaminophen	D000082	103-90-2	GNMT	27232	Mus musculus	10090	17562736|17585979
cyp17a1	Acetaminophen	D000082	103-90-2	CYP17A1	1586	Mus musculus	10090	17562736|17585979
cyp2a5	Acetaminophen	D000082	103-90-2	CYP2A5	13087	Mus musculus	10090	15606129|21252290
cyp7a1	Acetaminophen	D000082	103-90-2	CYP7A1	1581	Mus musculus	10090	15030884|17562736|18544908
aldh1l1	Acetaminophen	D000082	103-90-2	ALDH1L1	10840	Mus musculus	10090	17562736|25499718
ugt1a10	Acetaminophen	D000082	103-90-2	UGT1A10	54575	Mus musculus	10090	23333575|26772156
sult1e1	Acetaminophen	D000082	103-90-2	SULT1E1	6783	Mus musculus	10090	17562736
sult1a1	Acetaminophen	D000082	103-90-2	SULT1A1	6817	Mus musculus	10090	17585979|26772156
gstm3	Acetaminophen	D000082	103-90-2	GSTM3	2947	Mus musculus	10090	16611625
gstt3	Acetaminophen	D000082	103-90-2	GSTT3	103140	Mus musculus	10090	17562736
gstt2	Acetaminophen	D000082	103-90-2	GSTT2	2953	Mus musculus	10090	17585979
gsta2	Acetaminophen	D000082	103-90-2	GSTA2	2939	Mus musculus	10090	18544908
gstm2	Acetaminophen	D000082	103-90-2	GSTM2	2946	Mus musculus	10090	16611625|17562736|17585979
gsta1	Acetaminophen	D000082	103-90-2	GSTA1	2938	Mus musculus	10090	16611625|17562736|18544908|25499718
cyp2c55	Benzo(a)pyrene	D001564	50-32-8	CYP2C55	72082	Mus musculus	10090	19770486|20127859
cyp2b9	Benzo(a)pyrene	D001564	50-32-8	CYP2B9	13094	Mus musculus	10090	21964900
cyp4a12b	Benzo(a)pyrene	D001564	50-32-8	CYP4A12B	13118	Mus musculus	10090	22228805
cyp2c68	Benzo(a)pyrene	D001564	50-32-8	CYP2C68	433247	Mus musculus	10090	19770486
akr1e1	Benzo(a)pyrene	D001564	50-32-8	AKR1E1	56043	Mus musculus	10090	19654925|22228805
fmo5	Benzo(a)pyrene	D001564	50-32-8	FMO5	2330	Mus musculus	10090	19770486
aldh3a2	Benzo(a)pyrene	D001564	50-32-8	ALDH3A2	224	Mus musculus	10090	19770486|20127859
cyp7b1	Benzo(a)pyrene	D001564	50-32-8	CYP7B1	9420	Mus musculus	10090	22342234
acnat2	Benzo(a)pyrene	D001564	50-32-8	ACNAT2	209186	Mus musculus	10090	19770486
cyp4a14	Benzo(a)pyrene	D001564	50-32-8	CYP4A14	13119	Mus musculus	10090	19654925|19770486
nnmt	Benzo(a)pyrene	D001564	50-32-8	NNMT	4837	Mus musculus	10090	19770486|21964900|22342234
cyp46a1	Benzo(a)pyrene	D001564	50-32-8	CYP46A1	10858	Mus musculus	10090	19654925
gnmt	Benzo(a)pyrene	D001564	50-32-8	GNMT	27232	Mus musculus	10090	19770486|21569818
cyp17a1	Benzo(a)pyrene	D001564	50-32-8	CYP17A1	1586	Mus musculus	10090	19770486
cyp2a5	Benzo(a)pyrene	D001564	50-32-8	CYP2A5	13087	Mus musculus	10090	19770486|22228805
cyp7a1	Benzo(a)pyrene	D001564	50-32-8	CYP7A1	1581	Mus musculus	10090	19770486
aldh1l1	Benzo(a)pyrene	D001564	50-32-8	ALDH1L1	10840	Mus musculus	10090	19770486
ugt1a10	Benzo(a)pyrene	D001564	50-32-8	UGT1A10	54575	Mus musculus	10090	20127859|22342234
sult1e1	Benzo(a)pyrene	D001564	50-32-8	SULT1E1	6783	Mus musculus	10090	19770486|23735875
sult1a1	Benzo(a)pyrene	D001564	50-32-8	SULT1A1	6817	Mus musculus	10090	11181495|19770486
gstm3	Benzo(a)pyrene	D001564	50-32-8	GSTM3	2947	Mus musculus	10090	21569818|21964900
sult1d1	Benzo(a)pyrene	D001564	50-32-8	SULT1D1	53315	Mus musculus	10090	19770486|22228805
gstt3	Benzo(a)pyrene	D001564	50-32-8	GSTT3	103140	Mus musculus	10090	22228805
gstt2	Benzo(a)pyrene	D001564	50-32-8	GSTT2	2953	Mus musculus	10090	15034205|20127859
gsta2	Benzo(a)pyrene	D001564	50-32-8	GSTA2	2939	Mus musculus	10090	15297030|19654925|19770486|21569818|21715664|22935520|23735875|25908611
gstm2	Benzo(a)pyrene	D001564	50-32-8	GSTM2	2946	Mus musculus	10090	20127859
ugt1a5	Benzo(a)pyrene	D001564	50-32-8	UGT1A5	54579	Mus musculus	10090	20127859
gsta1	Benzo(a)pyrene	D001564	50-32-8	GSTA1	2938	Mus musculus	10090	11961136|21569818|22613061|22935520|23735875|25908611
cyp2c37	Dietary Fats	D004041		CYP2C37	13096	Mus musculus	10090	19467301|19680557
cyp2c54	Dietary Fats	D004041		CYP2C54	404195	Mus musculus	10090	25016146
cyp2c55	Dietary Fats	D004041		CYP2C55	72082	Mus musculus	10090	19680557|22609946|25016146
cyp2b9	Dietary Fats	D004041		CYP2B9	13094	Mus musculus	10090	17086191|19680557|22609946|25016146
cyp2a4	Dietary Fats	D004041		CYP2A4	13086	Mus musculus	10090	15238619|17086191
cyp4a10	Dietary Fats	D004041		CYP4A10	13117	Mus musculus	10090	16357043|18457598
fmo5	Dietary Fats	D004041		FMO5	2330	Mus musculus	10090	19467301
aldh3a2	Dietary Fats	D004041		ALDH3A2	224	Mus musculus	10090	15238619|16357043|19467301|19680557
cyp7b1	Dietary Fats	D004041		CYP7B1	9420	Mus musculus	10090	15238619|22609946|25016146
acnat2	Dietary Fats	D004041		ACNAT2	209186	Mus musculus	10090	22609946
cyp4a14	Dietary Fats	D004041		CYP4A14	13119	Mus musculus	10090	16357043|19680557|22609946|25016146|26655953
nnmt	Dietary Fats	D004041		NNMT	4837	Mus musculus	10090	18042831|19680557|22609946
gnmt	Dietary Fats	D004041		GNMT	27232	Mus musculus	10090	22609946
cyp17a1	Dietary Fats	D004041		CYP17A1	1586	Mus musculus	10090	19680557|25016146
cyp2a5	Dietary Fats	D004041		CYP2A5	13087	Mus musculus	10090	17086191
cyp7a1	Dietary Fats	D004041		CYP7A1	1581	Mus musculus	10090	18292748|19467301|23665937|23756648|25016146
aldh1l1	Dietary Fats	D004041		ALDH1L1	10840	Mus musculus	10090	18042831
cyp3a59	Dietary Fats	D004041		CYP3A59	100041449	Mus musculus	10090	25016146
ugt1a10	Dietary Fats	D004041		UGT1A10	54575	Mus musculus	10090	18042831
sult1e1	Dietary Fats	D004041		SULT1E1	6783	Mus musculus	10090	23756648|25016146
sult1a1	Dietary Fats	D004041		SULT1A1	6817	Mus musculus	10090	18042831
gstm3	Dietary Fats	D004041		GSTM3	2947	Mus musculus	10090	19680557|25016146
gstt3	Dietary Fats	D004041		GSTT3	103140	Mus musculus	10090	19680557|22609946
gstt2	Dietary Fats	D004041		GSTT2	2953	Mus musculus	10090	18042831|19467301
gsta2	Dietary Fats	D004041		GSTA2	2939	Mus musculus	10090	17086191|18457598|19680557
gstm2	Dietary Fats	D004041		GSTM2	2946	Mus musculus	10090	19680557
ugt1a5	Dietary Fats	D004041		UGT1A5	54579	Mus musculus	10090	18042831
gsta1	Dietary Fats	D004041		GSTA1	2938	Mus musculus	10090	17086191|22609946
cyp2c37	Phenobarbital	D010634	1950-06-06	CYP2C37	13096	Mus musculus	10090	16936065|19270015|20403969|23091169
cyp2c54	Phenobarbital	D010634	1950-06-06	CYP2C54	404195	Mus musculus	10090	20403969|23091169
cyp2c55	Phenobarbital	D010634	1950-06-06	CYP2C55	72082	Mus musculus	10090	19270015|19482888|20371638|20403969|23091169|25270620|26519955
cyp2b9	Phenobarbital	D010634	1950-06-06	CYP2B9	13094	Mus musculus	10090	14570766|19270015|19482888|19850644|20403969|21335049|22342832|23091169|7771797
cyp2c68	Phenobarbital	D010634	1950-06-06	CYP2C68	433247	Mus musculus	10090	23091169
cyp2c50	Phenobarbital	D010634	1950-06-06	CYP2C50	107141	Mus musculus	10090	19270015|23091169
cyp2a4	Phenobarbital	D010634	1950-06-06	CYP2A4	13086	Mus musculus	10090	20403969
cyp4a10	Phenobarbital	D010634	1950-06-06	CYP4A10	13117	Mus musculus	10090	19270015|19482888|23091169|25689681
akr1e1	Phenobarbital	D010634	1950-06-06	AKR1E1	56043	Mus musculus	10090	19482888
fmo5	Phenobarbital	D010634	1950-06-06	FMO5	2330	Mus musculus	10090	19270015|23091169
aldh3a2	Phenobarbital	D010634	1950-06-06	ALDH3A2	224	Mus musculus	10090	19482888|23091169|24535843
cyp7b1	Phenobarbital	D010634	1950-06-06	CYP7B1	9420	Mus musculus	10090	19136022|19196849|19482888|23091169
acnat2	Phenobarbital	D010634	1950-06-06	ACNAT2	209186	Mus musculus	10090	23091169
cyp26a1	Phenobarbital	D010634	1950-06-06	CYP26A1	1592	Mus musculus	10090	19270015|19482888|23091169
cyp4a14	Phenobarbital	D010634	1950-06-06	CYP4A14	13119	Mus musculus	10090	17627975|19270015|23091169
nnmt	Phenobarbital	D010634	1950-06-06	NNMT	4837	Mus musculus	10090	18442974|19363144|19482888|24535843
cyp46a1	Phenobarbital	D010634	1950-06-06	CYP46A1	10858	Mus musculus	10090	19482888|23091169|24535843
cyp17a1	Phenobarbital	D010634	1950-06-06	CYP17A1	1586	Mus musculus	10090	19270015|23091169
cyp2a5	Phenobarbital	D010634	1950-06-06	CYP2A5	13087	Mus musculus	10090	11038160|11162586|12754101|20403969|22859313|23091169|24494203|7543189|9007836
cyp7a1	Phenobarbital	D010634	1950-06-06	CYP7A1	1581	Mus musculus	10090	15629111|19270015|24535843
sult1e1	Phenobarbital	D010634	1950-06-06	SULT1E1	6783	Mus musculus	10090	19482888|23091169
gstm3	Phenobarbital	D010634	1950-06-06	GSTM3	2947	Mus musculus	10090	18723825|19270015|19482888|20118494|20403969|21335049|23091169|24535843
sult1d1	Phenobarbital	D010634	1950-06-06	SULT1D1	53315	Mus musculus	10090	19270015|19850644|23091169
gstt3	Phenobarbital	D010634	1950-06-06	GSTT3	103140	Mus musculus	10090	19270015|19482888|19850644|23091169|26519955
gstt2	Phenobarbital	D010634	1950-06-06	GSTT2	2953	Mus musculus	10090	19136022|19270015|23091169
gsta2	Phenobarbital	D010634	1950-06-06	GSTA2	2939	Mus musculus	10090	19270015|19482888|20403969|23091169
gstm2	Phenobarbital	D010634	1950-06-06	GSTM2	2946	Mus musculus	10090	19270015|19482888|20118494|20403969|21335049|23091169|24535843|26519955
gsta1	Phenobarbital	D010634	1950-06-06	GSTA1	2938	Mus musculus	10090	20403969|26519955
cyp2c37	perfluorooctanoic acid	C023036	335-67-1	CYP2C37	13096	Mus musculus	10090	18467677|19429403|20936131
cyp2c54	perfluorooctanoic acid	C023036	335-67-1	CYP2C54	404195	Mus musculus	10090	18467677
cyp2c55	perfluorooctanoic acid	C023036	335-67-1	CYP2C55	72082	Mus musculus	10090	18281256|18467677|20936131
cyp2b9	perfluorooctanoic acid	C023036	335-67-1	CYP2B9	13094	Mus musculus	10090	18281256
cyp2c50	perfluorooctanoic acid	C023036	335-67-1	CYP2C50	107141	Mus musculus	10090	18281256|19429403
cyp2a4	perfluorooctanoic acid	C023036	335-67-1	CYP2A4	13086	Mus musculus	10090	18281256
cyp4a10	perfluorooctanoic acid	C023036	335-67-1	CYP4A10	13117	Mus musculus	10090	18281256|19751795|21499893|23143925|25092180|25949234
aldh3a2	perfluorooctanoic acid	C023036	335-67-1	ALDH3A2	224	Mus musculus	10090	17681415|18281256|18467677|19429403|20936131
cyp7b1	perfluorooctanoic acid	C023036	335-67-1	CYP7B1	9420	Mus musculus	10090	19429403
cyp4a14	perfluorooctanoic acid	C023036	335-67-1	CYP4A14	13119	Mus musculus	10090	17681415|18467677|18648086|19429403|20936131|22154759|23435180|23567314
cyp17a1	perfluorooctanoic acid	C023036	335-67-1	CYP17A1	1586	Mus musculus	10090	17681415|20118188|21712084|23626681
cyp2a5	perfluorooctanoic acid	C023036	335-67-1	CYP2A5	13087	Mus musculus	10090	18467677|20936131
cyp7a1	perfluorooctanoic acid	C023036	335-67-1	CYP7A1	1581	Mus musculus	10090	17681415|19429403|20936131
aldh1l1	perfluorooctanoic acid	C023036	335-67-1	ALDH1L1	10840	Mus musculus	10090	18467677|19429403
sult1e1	perfluorooctanoic acid	C023036	335-67-1	SULT1E1	6783	Mus musculus	10090	20118188
sult1a1	perfluorooctanoic acid	C023036	335-67-1	SULT1A1	6817	Mus musculus	10090	17681415|18467677|20118188|21318169
gstm3	perfluorooctanoic acid	C023036	335-67-1	GSTM3	2947	Mus musculus	10090	18281256|19429403|20118188|23626681|25949234
gstt3	perfluorooctanoic acid	C023036	335-67-1	GSTT3	103140	Mus musculus	10090	18281256
gstt2	perfluorooctanoic acid	C023036	335-67-1	GSTT2	2953	Mus musculus	10090	18467677|19429403|20936131
gsta2	perfluorooctanoic acid	C023036	335-67-1	GSTA2	2939	Mus musculus	10090	19429403
gstm2	perfluorooctanoic acid	C023036	335-67-1	GSTM2	2946	Mus musculus	10090	18281256|20118188|20936131
gsta1	perfluorooctanoic acid	C023036	335-67-1	GSTA1	2938	Mus musculus	10090	20118188|20936131|23626681
cyp2c37	1,4-bis(2-(3,5-dichloropyridyloxy))benzene	C028474	76150-91-9	CYP2C37	13096	Mus musculus	10090	22698814|25270620
cyp2c54	1,4-bis(2-(3,5-dichloropyridyloxy))benzene	C028474	76150-91-9	CYP2C54	404195	Mus musculus	10090	25270620
cyp2c55	1,4-bis(2-(3,5-dichloropyridyloxy))benzene	C028474	76150-91-9	CYP2C55	72082	Mus musculus	10090	20371638|21354444|22466549|22698814|25270620
cyp2c50	1,4-bis(2-(3,5-dichloropyridyloxy))benzene	C028474	76150-91-9	CYP2C50	107141	Mus musculus	10090	25270620
cyp2a4	1,4-bis(2-(3,5-dichloropyridyloxy))benzene	C028474	76150-91-9	CYP2A4	13086	Mus musculus	10090	19041682|22698814
cyp4a10	1,4-bis(2-(3,5-dichloropyridyloxy))benzene	C028474	76150-91-9	CYP4A10	13117	Mus musculus	10090	22698814
fmo5	1,4-bis(2-(3,5-dichloropyridyloxy))benzene	C028474	76150-91-9	FMO5	2330	Mus musculus	10090	22698814
cyp7b1	1,4-bis(2-(3,5-dichloropyridyloxy))benzene	C028474	76150-91-9	CYP7B1	9420	Mus musculus	10090	19196849
cyp26a1	1,4-bis(2-(3,5-dichloropyridyloxy))benzene	C028474	76150-91-9	CYP26A1	1592	Mus musculus	10090	21354444|22698814
cyp4a14	1,4-bis(2-(3,5-dichloropyridyloxy))benzene	C028474	76150-91-9	CYP4A14	13119	Mus musculus	10090	17627975|21354444|22496397
cyp2a5	1,4-bis(2-(3,5-dichloropyridyloxy))benzene	C028474	76150-91-9	CYP2A5	13087	Mus musculus	10090	22698814
cyp7a1	1,4-bis(2-(3,5-dichloropyridyloxy))benzene	C028474	76150-91-9	CYP7A1	1581	Mus musculus	10090	15629111|19196849|21354444|22698814
sult1e1	1,4-bis(2-(3,5-dichloropyridyloxy))benzene	C028474	76150-91-9	SULT1E1	6783	Mus musculus	10090	22496397|22698814
sult1a1	1,4-bis(2-(3,5-dichloropyridyloxy))benzene	C028474	76150-91-9	SULT1A1	6817	Mus musculus	10090	15004031
gstm3	1,4-bis(2-(3,5-dichloropyridyloxy))benzene	C028474	76150-91-9	GSTM3	2947	Mus musculus	10090	18723825|22496397|23578392
sult1d1	1,4-bis(2-(3,5-dichloropyridyloxy))benzene	C028474	76150-91-9	SULT1D1	53315	Mus musculus	10090	15004031|19850644|22698814
gstt3	1,4-bis(2-(3,5-dichloropyridyloxy))benzene	C028474	76150-91-9	GSTT3	103140	Mus musculus	10090	19850644|22698814|25270620
gsta2	1,4-bis(2-(3,5-dichloropyridyloxy))benzene	C028474	76150-91-9	GSTA2	2939	Mus musculus	10090	21354444|22698814
gstm2	1,4-bis(2-(3,5-dichloropyridyloxy))benzene	C028474	76150-91-9	GSTM2	2946	Mus musculus	10090	18723825|22496397|22698814|23578392
gsta1	1,4-bis(2-(3,5-dichloropyridyloxy))benzene	C028474	76150-91-9	GSTA1	2938	Mus musculus	10090	18692084|22496397
cyp2c37	Clofibrate	D002994	637-07-0	CYP2C37	13096	Mus musculus	10090	17585979
cyp2b9	Clofibrate	D002994	637-07-0	CYP2B9	13094	Mus musculus	10090	11356909|17585979
cyp4a12b	Clofibrate	D002994	637-07-0	CYP4A12B	13118	Mus musculus	10090	17585979
cyp4a10	Clofibrate	D002994	637-07-0	CYP4A10	13117	Mus musculus	10090	11356909|17585979|20637823|22342832|23811191|25270620
akr1e1	Clofibrate	D002994	637-07-0	AKR1E1	56043	Mus musculus	10090	17585979
aldh3a2	Clofibrate	D002994	637-07-0	ALDH3A2	224	Mus musculus	10090	17585979|22496397
cyp7b1	Clofibrate	D002994	637-07-0	CYP7B1	9420	Mus musculus	10090	17585979
cyp26a1	Clofibrate	D002994	637-07-0	CYP26A1	1592	Mus musculus	10090	17585979
cyp4a14	Clofibrate	D002994	637-07-0	CYP4A14	13119	Mus musculus	10090	15919853|16467456|17585979|17627975|18488193|19144771|22342832|22496397|25270620
nnmt	Clofibrate	D002994	637-07-0	NNMT	4837	Mus musculus	10090	17585979|18442974
gnmt	Clofibrate	D002994	637-07-0	GNMT	27232	Mus musculus	10090	17585979
cyp17a1	Clofibrate	D002994	637-07-0	CYP17A1	1586	Mus musculus	10090	17585979
cyp7a1	Clofibrate	D002994	637-07-0	CYP7A1	1581	Mus musculus	10090	17585979
sult1e1	Clofibrate	D002994	637-07-0	SULT1E1	6783	Mus musculus	10090	22496397|25270620
sult1a1	Clofibrate	D002994	637-07-0	SULT1A1	6817	Mus musculus	10090	17585979
gstm3	Clofibrate	D002994	637-07-0	GSTM3	2947	Mus musculus	10090	22496397
gstt2	Clofibrate	D002994	637-07-0	GSTT2	2953	Mus musculus	10090	17585979|18723825|22496397
gstm2	Clofibrate	D002994	637-07-0	GSTM2	2946	Mus musculus	10090	17585979|22496397
ugt1a5	Clofibrate	D002994	637-07-0	UGT1A5	54579	Mus musculus	10090	22496397
gsta1	Clofibrate	D002994	637-07-0	GSTA1	2938	Mus musculus	10090	22496397
cyp2c37	Aflatoxin B1	D016604	1162-65-8	CYP2C37	13096	Mus musculus	10090	19770486
cyp2c54	Aflatoxin B1	D016604	1162-65-8	CYP2C54	404195	Mus musculus	10090	19770486
cyp2c55	Aflatoxin B1	D016604	1162-65-8	CYP2C55	72082	Mus musculus	10090	19770486
cyp2c68	Aflatoxin B1	D016604	1162-65-8	CYP2C68	433247	Mus musculus	10090	19770486
cyp2c50	Aflatoxin B1	D016604	1162-65-8	CYP2C50	107141	Mus musculus	10090	19770486
fmo5	Aflatoxin B1	D016604	1162-65-8	FMO5	2330	Mus musculus	10090	19770486
cyp7b1	Aflatoxin B1	D016604	1162-65-8	CYP7B1	9420	Mus musculus	10090	19770486
nnmt	Aflatoxin B1	D016604	1162-65-8	NNMT	4837	Mus musculus	10090	19770486
gnmt	Aflatoxin B1	D016604	1162-65-8	GNMT	27232	Mus musculus	10090	19770486
cyp17a1	Aflatoxin B1	D016604	1162-65-8	CYP17A1	1586	Mus musculus	10090	19770486
cyp2a5	Aflatoxin B1	D016604	1162-65-8	CYP2A5	13087	Mus musculus	10090	19770486
cyp7a1	Aflatoxin B1	D016604	1162-65-8	CYP7A1	1581	Mus musculus	10090	19770486
aldh1l1	Aflatoxin B1	D016604	1162-65-8	ALDH1L1	10840	Mus musculus	10090	19770486
sult1a1	Aflatoxin B1	D016604	1162-65-8	SULT1A1	6817	Mus musculus	10090	19770486
gstm3	Aflatoxin B1	D016604	1162-65-8	GSTM3	2947	Mus musculus	10090	19770486
sult1d1	Aflatoxin B1	D016604	1162-65-8	SULT1D1	53315	Mus musculus	10090	19770486
gstt3	Aflatoxin B1	D016604	1162-65-8	GSTT3	103140	Mus musculus	10090	19770486
gsta2	Aflatoxin B1	D016604	1162-65-8	GSTA2	2939	Mus musculus	10090	19770486
gstm2	Aflatoxin B1	D016604	1162-65-8	GSTM2	2946	Mus musculus	10090	19770486
cyp2c37	Diethylhexyl Phthalate	D004051	117-81-7	CYP2C37	13096	Mus musculus	10090	19850644
cyp2c54	Diethylhexyl Phthalate	D004051	117-81-7	CYP2C54	404195	Mus musculus	10090	19850644
cyp2c55	Diethylhexyl Phthalate	D004051	117-81-7	CYP2C55	72082	Mus musculus	10090	19850644
cyp2b9	Diethylhexyl Phthalate	D004051	117-81-7	CYP2B9	13094	Mus musculus	10090	19850644
cyp4a12b	Diethylhexyl Phthalate	D004051	117-81-7	CYP4A12B	13118	Mus musculus	10090	19850644|26519955
cyp4a10	Diethylhexyl Phthalate	D004051	117-81-7	CYP4A10	13117	Mus musculus	10090	11356909|19245819|19850644|26519955
aldh3a2	Diethylhexyl Phthalate	D004051	117-81-7	ALDH3A2	224	Mus musculus	10090	17998271|19245819|19850644
cyp7b1	Diethylhexyl Phthalate	D004051	117-81-7	CYP7B1	9420	Mus musculus	10090	19245819
cyp26a1	Diethylhexyl Phthalate	D004051	117-81-7	CYP26A1	1592	Mus musculus	10090	19245819
cyp4a14	Diethylhexyl Phthalate	D004051	117-81-7	CYP4A14	13119	Mus musculus	10090	15919853|17627975|19144771|19245819|19850644|22159897|23756648|24496636|26519955
cyp17a1	Diethylhexyl Phthalate	D004051	117-81-7	CYP17A1	1586	Mus musculus	10090	25701202|25975992
cyp7a1	Diethylhexyl Phthalate	D004051	117-81-7	CYP7A1	1581	Mus musculus	10090	19850644|23756648|25270622
sult1e1	Diethylhexyl Phthalate	D004051	117-81-7	SULT1E1	6783	Mus musculus	10090	19850644|23756648
sult1a1	Diethylhexyl Phthalate	D004051	117-81-7	SULT1A1	6817	Mus musculus	10090	19850644
gstm3	Diethylhexyl Phthalate	D004051	117-81-7	GSTM3	2947	Mus musculus	10090	19850644
sult1d1	Diethylhexyl Phthalate	D004051	117-81-7	SULT1D1	53315	Mus musculus	10090	19850644
gstt3	Diethylhexyl Phthalate	D004051	117-81-7	GSTT3	103140	Mus musculus	10090	19245819|19850644
gstt2	Diethylhexyl Phthalate	D004051	117-81-7	GSTT2	2953	Mus musculus	10090	19245819|19850644
gsta2	Diethylhexyl Phthalate	D004051	117-81-7	GSTA2	2939	Mus musculus	10090	19850644
cyp2c37	Diethylnitrosamine	D004052	55-18-5	CYP2C37	13096	Mus musculus	10090	24535843
cyp2c54	Diethylnitrosamine	D004052	55-18-5	CYP2C54	404195	Mus musculus	10090	24535843
cyp2b9	Diethylnitrosamine	D004052	55-18-5	CYP2B9	13094	Mus musculus	10090	17917374|19690152|24535843
cyp2c50	Diethylnitrosamine	D004052	55-18-5	CYP2C50	107141	Mus musculus	10090	12771043|24535843
cyp4a10	Diethylnitrosamine	D004052	55-18-5	CYP4A10	13117	Mus musculus	10090	12771043|17917374|19100860
aldh3a2	Diethylnitrosamine	D004052	55-18-5	ALDH3A2	224	Mus musculus	10090	24535843
cyp7b1	Diethylnitrosamine	D004052	55-18-5	CYP7B1	9420	Mus musculus	10090	12771043
cyp26a1	Diethylnitrosamine	D004052	55-18-5	CYP26A1	1592	Mus musculus	10090	12771043|24535843
cyp4a14	Diethylnitrosamine	D004052	55-18-5	CYP4A14	13119	Mus musculus	10090	12771043
nnmt	Diethylnitrosamine	D004052	55-18-5	NNMT	4837	Mus musculus	10090	24535843
cyp46a1	Diethylnitrosamine	D004052	55-18-5	CYP46A1	10858	Mus musculus	10090	24535843
gnmt	Diethylnitrosamine	D004052	55-18-5	GNMT	27232	Mus musculus	10090	24535843
cyp17a1	Diethylnitrosamine	D004052	55-18-5	CYP17A1	1586	Mus musculus	10090	24535843
cyp2a5	Diethylnitrosamine	D004052	55-18-5	CYP2A5	13087	Mus musculus	10090	17917374|19690152|20101389|23968726
cyp7a1	Diethylnitrosamine	D004052	55-18-5	CYP7A1	1581	Mus musculus	10090	17917374|18691550|24535843
sult1e1	Diethylnitrosamine	D004052	55-18-5	SULT1E1	6783	Mus musculus	10090	17917374
gstm3	Diethylnitrosamine	D004052	55-18-5	GSTM3	2947	Mus musculus	10090	17917374|23457121|24535843
gsta2	Diethylnitrosamine	D004052	55-18-5	GSTA2	2939	Mus musculus	10090	24535843
gstm2	Diethylnitrosamine	D004052	55-18-5	GSTM2	2946	Mus musculus	10090	17942915|19182440|24535843
cyp2c37	Ethanol	D000431	64-17-5	CYP2C37	13096	Mus musculus	10090	19167417
cyp2c55	Ethanol	D000431	64-17-5	CYP2C55	72082	Mus musculus	10090	19167417
cyp2b9	Ethanol	D000431	64-17-5	CYP2B9	13094	Mus musculus	10090	19167417
cyp2a4	Ethanol	D000431	64-17-5	CYP2A4	13086	Mus musculus	10090	19167417
cyp4a10	Ethanol	D000431	64-17-5	CYP4A10	13117	Mus musculus	10090	19167417|20118189|20637825|24155903
fmo5	Ethanol	D000431	64-17-5	FMO5	2330	Mus musculus	10090	19167417
cyp7b1	Ethanol	D000431	64-17-5	CYP7B1	9420	Mus musculus	10090	23894352
acnat2	Ethanol	D000431	64-17-5	ACNAT2	209186	Mus musculus	10090	19167417
cyp26a1	Ethanol	D000431	64-17-5	CYP26A1	1592	Mus musculus	10090	19167417
cyp4a14	Ethanol	D000431	64-17-5	CYP4A14	13119	Mus musculus	10090	19167417|20637825
cyp2a5	Ethanol	D000431	64-17-5	CYP2A5	13087	Mus musculus	10090	19167417|22552773
cyp7a1	Ethanol	D000431	64-17-5	CYP7A1	1581	Mus musculus	10090	19167417|23894352
sult1a1	Ethanol	D000431	64-17-5	SULT1A1	6817	Mus musculus	10090	19167417
gstm3	Ethanol	D000431	64-17-5	GSTM3	2947	Mus musculus	10090	19167417
sult1d1	Ethanol	D000431	64-17-5	SULT1D1	53315	Mus musculus	10090	19167417
gstt3	Ethanol	D000431	64-17-5	GSTT3	103140	Mus musculus	10090	19167417
gsta2	Ethanol	D000431	64-17-5	GSTA2	2939	Mus musculus	10090	19167417
gstm2	Ethanol	D000431	64-17-5	GSTM2	2946	Mus musculus	10090	19167417
ugt1a5	Ethanol	D000431	64-17-5	UGT1A5	54579	Mus musculus	10090	21955143
cyp2c37	propiconazole	C045950	60207-90-1	CYP2C37	13096	Mus musculus	10090	16730040|21278054
cyp2c54	propiconazole	C045950	60207-90-1	CYP2C54	404195	Mus musculus	10090	21278054|22334560
cyp2c55	propiconazole	C045950	60207-90-1	CYP2C55	72082	Mus musculus	10090	16730040|21278054|22334560|23970803
cyp2b9	propiconazole	C045950	60207-90-1	CYP2B9	13094	Mus musculus	10090	22334560|23970803
cyp2c68	propiconazole	C045950	60207-90-1	CYP2C68	433247	Mus musculus	10090	22334560
cyp2c50	propiconazole	C045950	60207-90-1	CYP2C50	107141	Mus musculus	10090	21278054|22334560
cyp4a10	propiconazole	C045950	60207-90-1	CYP4A10	13117	Mus musculus	10090	21278054
fmo5	propiconazole	C045950	60207-90-1	FMO5	2330	Mus musculus	10090	21278054
cyp26a1	propiconazole	C045950	60207-90-1	CYP26A1	1592	Mus musculus	10090	21278054
cyp7a1	propiconazole	C045950	60207-90-1	CYP7A1	1581	Mus musculus	10090	21278054
sult1e1	propiconazole	C045950	60207-90-1	SULT1E1	6783	Mus musculus	10090	21278054
sult1a1	propiconazole	C045950	60207-90-1	SULT1A1	6817	Mus musculus	10090	21278054
gstm3	propiconazole	C045950	60207-90-1	GSTM3	2947	Mus musculus	10090	21278054|22334560|23970803|25949234
sult1d1	propiconazole	C045950	60207-90-1	SULT1D1	53315	Mus musculus	10090	21278054|22334560
gstt3	propiconazole	C045950	60207-90-1	GSTT3	103140	Mus musculus	10090	21278054|22334560|23970803
gstt2	propiconazole	C045950	60207-90-1	GSTT2	2953	Mus musculus	10090	21278054
gsta2	propiconazole	C045950	60207-90-1	GSTA2	2939	Mus musculus	10090	16730040|21278054|22334560|25949234
gstm2	propiconazole	C045950	60207-90-1	GSTM2	2946	Mus musculus	10090	16730040|21278054|22334560
cyp2c37	Trichloroethylene	D014241	1979-01-06	CYP2C37	13096	Mus musculus	10090	25549359
cyp2c54	Trichloroethylene	D014241	1979-01-06	CYP2C54	404195	Mus musculus	10090	25549359
cyp2c68	Trichloroethylene	D014241	1979-01-06	CYP2C68	433247	Mus musculus	10090	25549359
cyp4a10	Trichloroethylene	D014241	1979-01-06	CYP4A10	13117	Mus musculus	10090	15363585|21135412|23575800|25549359|26136231
aldh3a2	Trichloroethylene	D014241	1979-01-06	ALDH3A2	224	Mus musculus	10090	19448997|25549359
cyp7b1	Trichloroethylene	D014241	1979-01-06	CYP7B1	9420	Mus musculus	10090	25549359
acnat2	Trichloroethylene	D014241	1979-01-06	ACNAT2	209186	Mus musculus	10090	25549359
cyp26a1	Trichloroethylene	D014241	1979-01-06	CYP26A1	1592	Mus musculus	10090	25055964
cyp4a14	Trichloroethylene	D014241	1979-01-06	CYP4A14	13119	Mus musculus	10090	25549359
gnmt	Trichloroethylene	D014241	1979-01-06	GNMT	27232	Mus musculus	10090	19448997
cyp2a5	Trichloroethylene	D014241	1979-01-06	CYP2A5	13087	Mus musculus	10090	19448997
cyp7a1	Trichloroethylene	D014241	1979-01-06	CYP7A1	1581	Mus musculus	10090	19254012|25549359
aldh1l1	Trichloroethylene	D014241	1979-01-06	ALDH1L1	10840	Mus musculus	10090	19254012
gstm3	Trichloroethylene	D014241	1979-01-06	GSTM3	2947	Mus musculus	10090	25549359
sult2a7	Trichloroethylene	D014241	1979-01-06	SULT2A7	638251	Mus musculus	10090	25549359
gstt3	Trichloroethylene	D014241	1979-01-06	GSTT3	103140	Mus musculus	10090	19254012
gstt2	Trichloroethylene	D014241	1979-01-06	GSTT2	2953	Mus musculus	10090	25549359
gsta2	Trichloroethylene	D014241	1979-01-06	GSTA2	2939	Mus musculus	10090	25549359
cyp2c37	Valproic Acid	D014635	99-66-1	CYP2C37	13096	Mus musculus	10090	17963808
cyp2c55	Valproic Acid	D014635	99-66-1	CYP2C55	72082	Mus musculus	10090	17292431
cyp2b9	Valproic Acid	D014635	99-66-1	CYP2B9	13094	Mus musculus	10090	17963808|24489787
cyp2c50	Valproic Acid	D014635	99-66-1	CYP2C50	107141	Mus musculus	10090	17963808
cyp4a10	Valproic Acid	D014635	99-66-1	CYP4A10	13117	Mus musculus	10090	17963808|24535564
aldh3a2	Valproic Acid	D014635	99-66-1	ALDH3A2	224	Mus musculus	10090	24535564
cyp7b1	Valproic Acid	D014635	99-66-1	CYP7B1	9420	Mus musculus	10090	24535564
acnat2	Valproic Acid	D014635	99-66-1	ACNAT2	209186	Mus musculus	10090	17292431|17963808
cyp26a1	Valproic Acid	D014635	99-66-1	CYP26A1	1592	Mus musculus	10090	19136453|20546886
cyp4a14	Valproic Acid	D014635	99-66-1	CYP4A14	13119	Mus musculus	10090	17292431|17963808|24535564
cyp46a1	Valproic Acid	D014635	99-66-1	CYP46A1	10858	Mus musculus	10090	21427059|24489787
cyp17a1	Valproic Acid	D014635	99-66-1	CYP17A1	1586	Mus musculus	10090	17292431
cyp2a5	Valproic Acid	D014635	99-66-1	CYP2A5	13087	Mus musculus	10090	17963808
ugt2b38	Valproic Acid	D014635	99-66-1	UGT2B38	100559	Mus musculus	10090	24535564
gstt3	Valproic Acid	D014635	99-66-1	GSTT3	103140	Mus musculus	10090	21427059|24535564
gstt2	Valproic Acid	D014635	99-66-1	GSTT2	2953	Mus musculus	10090	17963808|24535564
gsta2	Valproic Acid	D014635	99-66-1	GSTA2	2939	Mus musculus	10090	17292431
gstm2	Valproic Acid	D014635	99-66-1	GSTM2	2946	Mus musculus	10090	17292431|17963808
cyp2c37	Cyclosporine	D016572	59865-13-3	CYP2C37	13096	Mus musculus	10090	19770486
cyp2c55	Cyclosporine	D016572	59865-13-3	CYP2C55	72082	Mus musculus	10090	19770486
cyp2c68	Cyclosporine	D016572	59865-13-3	CYP2C68	433247	Mus musculus	10090	19770486
cyp2c50	Cyclosporine	D016572	59865-13-3	CYP2C50	107141	Mus musculus	10090	19770486
cyp4a10	Cyclosporine	D016572	59865-13-3	CYP4A10	13117	Mus musculus	10090	19770486
fmo5	Cyclosporine	D016572	59865-13-3	FMO5	2330	Mus musculus	10090	19770486|23830897
aldh3a2	Cyclosporine	D016572	59865-13-3	ALDH3A2	224	Mus musculus	10090	19770486|23830897
cyp7b1	Cyclosporine	D016572	59865-13-3	CYP7B1	9420	Mus musculus	10090	19770486
acnat2	Cyclosporine	D016572	59865-13-3	ACNAT2	209186	Mus musculus	10090	19770486
cyp4a14	Cyclosporine	D016572	59865-13-3	CYP4A14	13119	Mus musculus	10090	19770486
cyp17a1	Cyclosporine	D016572	59865-13-3	CYP17A1	1586	Mus musculus	10090	19770486
cyp2a5	Cyclosporine	D016572	59865-13-3	CYP2A5	13087	Mus musculus	10090	19770486
cyp7a1	Cyclosporine	D016572	59865-13-3	CYP7A1	1581	Mus musculus	10090	19770486
sult1a1	Cyclosporine	D016572	59865-13-3	SULT1A1	6817	Mus musculus	10090	19770486
gstm3	Cyclosporine	D016572	59865-13-3	GSTM3	2947	Mus musculus	10090	19770486
sult1d1	Cyclosporine	D016572	59865-13-3	SULT1D1	53315	Mus musculus	10090	19770486
gstt3	Cyclosporine	D016572	59865-13-3	GSTT3	103140	Mus musculus	10090	19770486
cyp2c37	perfluorooctane sulfonic acid	C076994	1763-23-1	CYP2C37	13096	Mus musculus	10090	19429403
cyp2c54	perfluorooctane sulfonic acid	C076994	1763-23-1	CYP2C54	404195	Mus musculus	10090	20936131
cyp2c55	perfluorooctane sulfonic acid	C076994	1763-23-1	CYP2C55	72082	Mus musculus	10090	20936131
cyp2c50	perfluorooctane sulfonic acid	C076994	1763-23-1	CYP2C50	107141	Mus musculus	10090	19429403
cyp4a10	perfluorooctane sulfonic acid	C076994	1763-23-1	CYP4A10	13117	Mus musculus	10090	25949234
aldh3a2	perfluorooctane sulfonic acid	C076994	1763-23-1	ALDH3A2	224	Mus musculus	10090	19429403|20936131
cyp7b1	perfluorooctane sulfonic acid	C076994	1763-23-1	CYP7B1	9420	Mus musculus	10090	19429403
cyp4a14	perfluorooctane sulfonic acid	C076994	1763-23-1	CYP4A14	13119	Mus musculus	10090	19429403|20936131|23567314
cyp2a5	perfluorooctane sulfonic acid	C076994	1763-23-1	CYP2A5	13087	Mus musculus	10090	20936131
cyp7a1	perfluorooctane sulfonic acid	C076994	1763-23-1	CYP7A1	1581	Mus musculus	10090	19429403|20936131|21705711|23567314|26548598
aldh1l1	perfluorooctane sulfonic acid	C076994	1763-23-1	ALDH1L1	10840	Mus musculus	10090	19429403|20936131
gstm3	perfluorooctane sulfonic acid	C076994	1763-23-1	GSTM3	2947	Mus musculus	10090	19429403|20936131|25949234|26300304
gstt3	perfluorooctane sulfonic acid	C076994	1763-23-1	GSTT3	103140	Mus musculus	10090	20936131
gstt2	perfluorooctane sulfonic acid	C076994	1763-23-1	GSTT2	2953	Mus musculus	10090	19429403|20936131
gsta2	perfluorooctane sulfonic acid	C076994	1763-23-1	GSTA2	2939	Mus musculus	10090	19429403|25949234
gsta1	perfluorooctane sulfonic acid	C076994	1763-23-1	GSTA1	2938	Mus musculus	10090	20936131
cyp2b9	Tamoxifen	D013629	10540-29-1	CYP2B9	13094	Mus musculus	10090	7771797
cyp2c68	Tamoxifen	D013629	10540-29-1	CYP2C68	433247	Mus musculus	10090	25123088
cyp2a4	Tamoxifen	D013629	10540-29-1	CYP2A4	13086	Mus musculus	10090	18420780|25123088
fmo5	Tamoxifen	D013629	10540-29-1	FMO5	2330	Mus musculus	10090	20937368
aldh3a2	Tamoxifen	D013629	10540-29-1	ALDH3A2	224	Mus musculus	10090	17555576
cyp7b1	Tamoxifen	D013629	10540-29-1	CYP7B1	9420	Mus musculus	10090	17555576
acnat2	Tamoxifen	D013629	10540-29-1	ACNAT2	209186	Mus musculus	10090	20937368
cyp26a1	Tamoxifen	D013629	10540-29-1	CYP26A1	1592	Mus musculus	10090	20937368
nnmt	Tamoxifen	D013629	10540-29-1	NNMT	4837	Mus musculus	10090	17555576|20937368
cyp17a1	Tamoxifen	D013629	10540-29-1	CYP17A1	1586	Mus musculus	10090	20937368|25123088
cyp7a1	Tamoxifen	D013629	10540-29-1	CYP7A1	1581	Mus musculus	10090	20937368
gstm3	Tamoxifen	D013629	10540-29-1	GSTM3	2947	Mus musculus	10090	17555576
sult1d1	Tamoxifen	D013629	10540-29-1	SULT1D1	53315	Mus musculus	10090	20937368
gstt3	Tamoxifen	D013629	10540-29-1	GSTT3	103140	Mus musculus	10090	20937368
gstt2	Tamoxifen	D013629	10540-29-1	GSTT2	2953	Mus musculus	10090	17555576
gsta2	Tamoxifen	D013629	10540-29-1	GSTA2	2939	Mus musculus	10090	17555576
cyp2c37	Vehicle Emissions	D001335		CYP2C37	13096	Mus musculus	10090	25560391
cyp2c55	Vehicle Emissions	D001335		CYP2C55	72082	Mus musculus	10090	25560391
cyp2c68	Vehicle Emissions	D001335		CYP2C68	433247	Mus musculus	10090	25560391
akr1e1	Vehicle Emissions	D001335		AKR1E1	56043	Mus musculus	10090	25560391
aldh3a2	Vehicle Emissions	D001335		ALDH3A2	224	Mus musculus	10090	25560391
cyp7b1	Vehicle Emissions	D001335		CYP7B1	9420	Mus musculus	10090	25560391
acnat2	Vehicle Emissions	D001335		ACNAT2	209186	Mus musculus	10090	25560391
cyp26a1	Vehicle Emissions	D001335		CYP26A1	1592	Mus musculus	10090	25560391
cyp17a1	Vehicle Emissions	D001335		CYP17A1	1586	Mus musculus	10090	18449530|22861003
cyp7a1	Vehicle Emissions	D001335		CYP7A1	1581	Mus musculus	10090	25560391
ugt1a10	Vehicle Emissions	D001335		UGT1A10	54575	Mus musculus	10090	25560391
gstm3	Vehicle Emissions	D001335		GSTM3	2947	Mus musculus	10090	25560391
sult1d1	Vehicle Emissions	D001335		SULT1D1	53315	Mus musculus	10090	25560391
gstt3	Vehicle Emissions	D001335		GSTT3	103140	Mus musculus	10090	25560391
gsta2	Vehicle Emissions	D001335		GSTA2	2939	Mus musculus	10090	22935520
gsta1	Vehicle Emissions	D001335		GSTA1	2938	Mus musculus	10090	15322212|22935520
cyp2c37	palm oil	C041786	8002-75-3	CYP2C37	13096	Mus musculus	10090	19680557
cyp2c55	palm oil	C041786	8002-75-3	CYP2C55	72082	Mus musculus	10090	19680557
cyp2b9	palm oil	C041786	8002-75-3	CYP2B9	13094	Mus musculus	10090	19680557
cyp4a14	palm oil	C041786	8002-75-3	CYP4A14	13119	Mus musculus	10090	19680557
nnmt	palm oil	C041786	8002-75-3	NNMT	4837	Mus musculus	10090	18042831
cyp17a1	palm oil	C041786	8002-75-3	CYP17A1	1586	Mus musculus	10090	19680557
aldh1l1	palm oil	C041786	8002-75-3	ALDH1L1	10840	Mus musculus	10090	18042831
ugt1a10	palm oil	C041786	8002-75-3	UGT1A10	54575	Mus musculus	10090	18042831
sult1a1	palm oil	C041786	8002-75-3	SULT1A1	6817	Mus musculus	10090	18042831
gstm3	palm oil	C041786	8002-75-3	GSTM3	2947	Mus musculus	10090	19680557
gstt3	palm oil	C041786	8002-75-3	GSTT3	103140	Mus musculus	10090	19680557
gstt2	palm oil	C041786	8002-75-3	GSTT2	2953	Mus musculus	10090	18042831
gsta2	palm oil	C041786	8002-75-3	GSTA2	2939	Mus musculus	10090	19680557
gstm2	palm oil	C041786	8002-75-3	GSTM2	2946	Mus musculus	10090	19680557
ugt1a5	palm oil	C041786	8002-75-3	UGT1A5	54579	Mus musculus	10090	18042831
cyp2c54	2,4,5,2',4',5'-hexachlorobiphenyl	C014024	35065-27-1	CYP2C54	404195	Mus musculus	10090	20005886
cyp2c55	2,4,5,2',4',5'-hexachlorobiphenyl	C014024	35065-27-1	CYP2C55	72082	Mus musculus	10090	20005886|21851831
cyp2b9	2,4,5,2',4',5'-hexachlorobiphenyl	C014024	35065-27-1	CYP2B9	13094	Mus musculus	10090	20005886|21851831|25510870
fmo5	2,4,5,2',4',5'-hexachlorobiphenyl	C014024	35065-27-1	FMO5	2330	Mus musculus	10090	20005886
cyp4a14	2,4,5,2',4',5'-hexachlorobiphenyl	C014024	35065-27-1	CYP4A14	13119	Mus musculus	10090	23756648
cyp46a1	2,4,5,2',4',5'-hexachlorobiphenyl	C014024	35065-27-1	CYP46A1	10858	Mus musculus	10090	25510870
cyp17a1	2,4,5,2',4',5'-hexachlorobiphenyl	C014024	35065-27-1	CYP17A1	1586	Mus musculus	10090	25510870
cyp7a1	2,4,5,2',4',5'-hexachlorobiphenyl	C014024	35065-27-1	CYP7A1	1581	Mus musculus	10090	23756648
sult1e1	2,4,5,2',4',5'-hexachlorobiphenyl	C014024	35065-27-1	SULT1E1	6783	Mus musculus	10090	23756648
gstm3	2,4,5,2',4',5'-hexachlorobiphenyl	C014024	35065-27-1	GSTM3	2947	Mus musculus	10090	23457121
gstt3	2,4,5,2',4',5'-hexachlorobiphenyl	C014024	35065-27-1	GSTT3	103140	Mus musculus	10090	20005886
gstt2	2,4,5,2',4',5'-hexachlorobiphenyl	C014024	35065-27-1	GSTT2	2953	Mus musculus	10090	21851831|25510870
gsta2	2,4,5,2',4',5'-hexachlorobiphenyl	C014024	35065-27-1	GSTA2	2939	Mus musculus	10090	20005886|21851831
gstm2	2,4,5,2',4',5'-hexachlorobiphenyl	C014024	35065-27-1	GSTM2	2946	Mus musculus	10090	21851831
cyp2b9	sodium arsenite	C017947	13768-07-5	CYP2B9	13094	Mus musculus	10090	11353140|16507464|17350061|25065748
cyp4a12b	sodium arsenite	C017947	13768-07-5	CYP4A12B	13118	Mus musculus	10090	25065748
cyp2a4	sodium arsenite	C017947	13768-07-5	CYP2A4	13086	Mus musculus	10090	14691202|16452187|16507464|17350061|17451858|19665456
cyp4a10	sodium arsenite	C017947	13768-07-5	CYP4A10	13117	Mus musculus	10090	17350061|17451858|25065748
cyp7b1	sodium arsenite	C017947	13768-07-5	CYP7B1	9420	Mus musculus	10090	14691202|16368122|16507464
cyp26a1	sodium arsenite	C017947	13768-07-5	CYP26A1	1592	Mus musculus	10090	24118411
cyp4a14	sodium arsenite	C017947	13768-07-5	CYP4A14	13119	Mus musculus	10090	17350061|17451858|25065748
cyp2a5	sodium arsenite	C017947	13768-07-5	CYP2A5	13087	Mus musculus	10090	11979426
gstm3	sodium arsenite	C017947	13768-07-5	GSTM3	2947	Mus musculus	10090	16507464
gstt2	sodium arsenite	C017947	13768-07-5	GSTT2	2953	Mus musculus	10090	14691202
gsta2	sodium arsenite	C017947	13768-07-5	GSTA2	2939	Mus musculus	10090	25485709
gstm2	sodium arsenite	C017947	13768-07-5	GSTM2	2946	Mus musculus	10090	14691202
gsta1	sodium arsenite	C017947	13768-07-5	GSTA1	2938	Mus musculus	10090	11979426|16014739|16517059|22535251|7568053
cyp2b9	titanium dioxide	C009495	13463-67-7	CYP2B9	13094	Mus musculus	10090	23557971
cyp2a4	titanium dioxide	C009495	13463-67-7	CYP2A4	13086	Mus musculus	10090	23557971
akr1e1	titanium dioxide	C009495	13463-67-7	AKR1E1	56043	Mus musculus	10090	19464567
cyp7b1	titanium dioxide	C009495	13463-67-7	CYP7B1	9420	Mus musculus	10090	23557971
nnmt	titanium dioxide	C009495	13463-67-7	NNMT	4837	Mus musculus	10090	23557971
gnmt	titanium dioxide	C009495	13463-67-7	GNMT	27232	Mus musculus	10090	23557971
cyp17a1	titanium dioxide	C009495	13463-67-7	CYP17A1	1586	Mus musculus	10090	23131501|24241477
cyp2a5	titanium dioxide	C009495	13463-67-7	CYP2A5	13087	Mus musculus	10090	23131501|23557971
aldh1l1	titanium dioxide	C009495	13463-67-7	ALDH1L1	10840	Mus musculus	10090	23557971
sult1a1	titanium dioxide	C009495	13463-67-7	SULT1A1	6817	Mus musculus	10090	23557971
gstm3	titanium dioxide	C009495	13463-67-7	GSTM3	2947	Mus musculus	10090	23557971
sult1d1	titanium dioxide	C009495	13463-67-7	SULT1D1	53315	Mus musculus	10090	23557971
gsta1	titanium dioxide	C009495	13463-67-7	GSTA1	2938	Mus musculus	10090	23557971
cyp2b9	Cholic Acid	D019826	81-25-4	CYP2B9	13094	Mus musculus	10090	17521389
cyp2a4	Cholic Acid	D019826	81-25-4	CYP2A4	13086	Mus musculus	10090	17521389
cyp4a10	Cholic Acid	D019826	81-25-4	CYP4A10	13117	Mus musculus	10090	17521389
cyp7b1	Cholic Acid	D019826	81-25-4	CYP7B1	9420	Mus musculus	10090	20671298
cyp4a14	Cholic Acid	D019826	81-25-4	CYP4A14	13119	Mus musculus	10090	17521389
cyp7a1	Cholic Acid	D019826	81-25-4	CYP7A1	1581	Mus musculus	10090	12072388|15694933|17521389|20671298|22540009|25582706
sult1a1	Cholic Acid	D019826	81-25-4	SULT1A1	6817	Mus musculus	10090	17521389
gstm3	Cholic Acid	D019826	81-25-4	GSTM3	2947	Mus musculus	10090	17521389
sult1d1	Cholic Acid	D019826	81-25-4	SULT1D1	53315	Mus musculus	10090	17521389
gstt2	Cholic Acid	D019826	81-25-4	GSTT2	2953	Mus musculus	10090	17521389
gsta2	Cholic Acid	D019826	81-25-4	GSTA2	2939	Mus musculus	10090	17521389
gstm2	Cholic Acid	D019826	81-25-4	GSTM2	2946	Mus musculus	10090	17521389
fmo5	Ethinyl Estradiol	D004997	57-63-6	FMO5	2330	Mus musculus	10090	17942748
aldh3a2	Ethinyl Estradiol	D004997	57-63-6	ALDH3A2	224	Mus musculus	10090	17555576
cyp7b1	Ethinyl Estradiol	D004997	57-63-6	CYP7B1	9420	Mus musculus	10090	12072388|16606610|17555576
nnmt	Ethinyl Estradiol	D004997	57-63-6	NNMT	4837	Mus musculus	10090	17555576|17942748
gnmt	Ethinyl Estradiol	D004997	57-63-6	GNMT	27232	Mus musculus	10090	17942748
cyp17a1	Ethinyl Estradiol	D004997	57-63-6	CYP17A1	1586	Mus musculus	10090	12072388|14976129
cyp2a5	Ethinyl Estradiol	D004997	57-63-6	CYP2A5	13087	Mus musculus	10090	17942748
cyp7a1	Ethinyl Estradiol	D004997	57-63-6	CYP7A1	1581	Mus musculus	10090	16606610
aldh1l1	Ethinyl Estradiol	D004997	57-63-6	ALDH1L1	10840	Mus musculus	10090	17942748
gstm3	Ethinyl Estradiol	D004997	57-63-6	GSTM3	2947	Mus musculus	10090	17555576|17942748
gstt2	Ethinyl Estradiol	D004997	57-63-6	GSTT2	2953	Mus musculus	10090	14976129|17555576|17942748
gsta2	Ethinyl Estradiol	D004997	57-63-6	GSTA2	2939	Mus musculus	10090	17555576|17942748
cyp2c37	fumonisin B1	C056933	116355-83-0	CYP2C37	13096	Mus musculus	10090	16221962
cyp2a4	fumonisin B1	C056933	116355-83-0	CYP2A4	13086	Mus musculus	10090	16221962
cyp4a10	fumonisin B1	C056933	116355-83-0	CYP4A10	13117	Mus musculus	10090	16221962
fmo5	fumonisin B1	C056933	116355-83-0	FMO5	2330	Mus musculus	10090	16221962
aldh3a2	fumonisin B1	C056933	116355-83-0	ALDH3A2	224	Mus musculus	10090	16221962
cyp4a14	fumonisin B1	C056933	116355-83-0	CYP4A14	13119	Mus musculus	10090	16221962
nnmt	fumonisin B1	C056933	116355-83-0	NNMT	4837	Mus musculus	10090	16221962
gnmt	fumonisin B1	C056933	116355-83-0	GNMT	27232	Mus musculus	10090	16221962
cyp17a1	fumonisin B1	C056933	116355-83-0	CYP17A1	1586	Mus musculus	10090	16221962
gstm3	fumonisin B1	C056933	116355-83-0	GSTM3	2947	Mus musculus	10090	16221962
gsta2	fumonisin B1	C056933	116355-83-0	GSTA2	2939	Mus musculus	10090	16221962
gstm2	fumonisin B1	C056933	116355-83-0	GSTM2	2946	Mus musculus	10090	16221962
cyp2c37	Pregnenolone Carbonitrile	D011285	1434-54-4	CYP2C37	13096	Mus musculus	10090	22698814
cyp2c55	Pregnenolone Carbonitrile	D011285	1434-54-4	CYP2C55	72082	Mus musculus	10090	20371638|22698814
cyp4a10	Pregnenolone Carbonitrile	D011285	1434-54-4	CYP4A10	13117	Mus musculus	10090	20359477|22698814|23626729|25689681
cyp4a14	Pregnenolone Carbonitrile	D011285	1434-54-4	CYP4A14	13119	Mus musculus	10090	17627975|20359477
cyp7a1	Pregnenolone Carbonitrile	D011285	1434-54-4	CYP7A1	1581	Mus musculus	10090	15629111|20359477|22982774
sult1e1	Pregnenolone Carbonitrile	D011285	1434-54-4	SULT1E1	6783	Mus musculus	10090	22496397
gstm3	Pregnenolone Carbonitrile	D011285	1434-54-4	GSTM3	2947	Mus musculus	10090	18723825|22496397
gstt2	Pregnenolone Carbonitrile	D011285	1434-54-4	GSTT2	2953	Mus musculus	10090	22496397
gsta2	Pregnenolone Carbonitrile	D011285	1434-54-4	GSTA2	2939	Mus musculus	10090	22698814
gstm2	Pregnenolone Carbonitrile	D011285	1434-54-4	GSTM2	2946	Mus musculus	10090	18723825|20693526|22496397
ugt1a5	Pregnenolone Carbonitrile	D011285	1434-54-4	UGT1A5	54579	Mus musculus	10090	22496397
gsta1	Pregnenolone Carbonitrile	D011285	1434-54-4	GSTA1	2938	Mus musculus	10090	20693526|22496397
cyp2b9	beta-Naphthoflavone	D019324	6051-87-2	CYP2B9	13094	Mus musculus	10090	19737545
cyp2a4	beta-Naphthoflavone	D019324	6051-87-2	CYP2A4	13086	Mus musculus	10090	19737545
cyp4a14	beta-Naphthoflavone	D019324	6051-87-2	CYP4A14	13119	Mus musculus	10090	17627975
cyp17a1	beta-Naphthoflavone	D019324	6051-87-2	CYP17A1	1586	Mus musculus	10090	19737545
gstm3	beta-Naphthoflavone	D019324	6051-87-2	GSTM3	2947	Mus musculus	10090	19737545
gstt2	beta-Naphthoflavone	D019324	6051-87-2	GSTT2	2953	Mus musculus	10090	23994337
gsta2	beta-Naphthoflavone	D019324	6051-87-2	GSTA2	2939	Mus musculus	10090	15297030|2049074
gstm2	beta-Naphthoflavone	D019324	6051-87-2	GSTM2	2946	Mus musculus	10090	19737545
ugt1a5	beta-Naphthoflavone	D019324	6051-87-2	UGT1A5	54579	Mus musculus	10090	19144771
gsta1	beta-Naphthoflavone	D019324	6051-87-2	GSTA1	2938	Mus musculus	10090	15627257|2049074
cyp2b9	Ciguatoxins	D002922	11050-21-8	CYP2B9	13094	Mus musculus	10090	18353800
cyp4a10	Ciguatoxins	D002922	11050-21-8	CYP4A10	13117	Mus musculus	10090	18353800
cyp26a1	Ciguatoxins	D002922	11050-21-8	CYP26A1	1592	Mus musculus	10090	18353800
cyp4a14	Ciguatoxins	D002922	11050-21-8	CYP4A14	13119	Mus musculus	10090	18353800
cyp7a1	Ciguatoxins	D002922	11050-21-8	CYP7A1	1581	Mus musculus	10090	18353800
sult1d1	Ciguatoxins	D002922	11050-21-8	SULT1D1	53315	Mus musculus	10090	18353800
gstt3	Ciguatoxins	D002922	11050-21-8	GSTT3	103140	Mus musculus	10090	18353800
gstt2	Ciguatoxins	D002922	11050-21-8	GSTT2	2953	Mus musculus	10090	18353800
gsta2	Ciguatoxins	D002922	11050-21-8	GSTA2	2939	Mus musculus	10090	18353800
gsta1	Ciguatoxins	D002922	11050-21-8	GSTA1	2938	Mus musculus	10090	18353800
cyp2c54	cyproconazole	C093628	94361-06-5	CYP2C54	404195	Mus musculus	10090	22334560
cyp2c55	cyproconazole	C093628	94361-06-5	CYP2C55	72082	Mus musculus	10090	22334560|23970803
cyp2b9	cyproconazole	C093628	94361-06-5	CYP2B9	13094	Mus musculus	10090	22334560
cyp2c68	cyproconazole	C093628	94361-06-5	CYP2C68	433247	Mus musculus	10090	22334560
cyp2c50	cyproconazole	C093628	94361-06-5	CYP2C50	107141	Mus musculus	10090	22334560
gstm3	cyproconazole	C093628	94361-06-5	GSTM3	2947	Mus musculus	10090	22334560|23970803
sult1d1	cyproconazole	C093628	94361-06-5	SULT1D1	53315	Mus musculus	10090	22334560
gstt3	cyproconazole	C093628	94361-06-5	GSTT3	103140	Mus musculus	10090	22334560
gsta2	cyproconazole	C093628	94361-06-5	GSTA2	2939	Mus musculus	10090	22334560
gstm2	cyproconazole	C093628	94361-06-5	GSTM2	2946	Mus musculus	10090	22334560
cyp2c54	epoxiconazole	C109476	133855-98-8	CYP2C54	404195	Mus musculus	10090	22334560|23970803
cyp2c55	epoxiconazole	C109476	133855-98-8	CYP2C55	72082	Mus musculus	10090	22334560|23970803
cyp2b9	epoxiconazole	C109476	133855-98-8	CYP2B9	13094	Mus musculus	10090	22334560|23970803
cyp2c68	epoxiconazole	C109476	133855-98-8	CYP2C68	433247	Mus musculus	10090	22334560
cyp2c50	epoxiconazole	C109476	133855-98-8	CYP2C50	107141	Mus musculus	10090	22334560
gstm3	epoxiconazole	C109476	133855-98-8	GSTM3	2947	Mus musculus	10090	22334560|23970803
sult1d1	epoxiconazole	C109476	133855-98-8	SULT1D1	53315	Mus musculus	10090	22334560
gstt3	epoxiconazole	C109476	133855-98-8	GSTT3	103140	Mus musculus	10090	22334560|23970803
gsta2	epoxiconazole	C109476	133855-98-8	GSTA2	2939	Mus musculus	10090	22334560
gstm2	epoxiconazole	C109476	133855-98-8	GSTM2	2946	Mus musculus	10090	22334560
cyp2b9	Soot	D053260		CYP2B9	13094	Mus musculus	10090	26551751
cyp2a4	Soot	D053260		CYP2A4	13086	Mus musculus	10090	26551751
cyp7b1	Soot	D053260		CYP7B1	9420	Mus musculus	10090	22461453|26551751
nnmt	Soot	D053260		NNMT	4837	Mus musculus	10090	22461453
sult1e1	Soot	D053260		SULT1E1	6783	Mus musculus	10090	22461453
sult1a1	Soot	D053260		SULT1A1	6817	Mus musculus	10090	26551751
gstm3	Soot	D053260		GSTM3	2947	Mus musculus	10090	22461453
sult1d1	Soot	D053260		SULT1D1	53315	Mus musculus	10090	26551751
gsta2	Soot	D053260		GSTA2	2939	Mus musculus	10090	26551751
gsta1	Soot	D053260		GSTA1	2938	Mus musculus	10090	19165387|22461453
cyp2c37	Tetracycline	D013752	60-54-8	CYP2C37	13096	Mus musculus	10090	16917069
cyp4a12b	Tetracycline	D013752	60-54-8	CYP4A12B	13118	Mus musculus	10090	19427351
cyp2a4	Tetracycline	D013752	60-54-8	CYP2A4	13086	Mus musculus	10090	16917069
cyp4a10	Tetracycline	D013752	60-54-8	CYP4A10	13117	Mus musculus	10090	19427351
cyp7b1	Tetracycline	D013752	60-54-8	CYP7B1	9420	Mus musculus	10090	24489787
cyp26a1	Tetracycline	D013752	60-54-8	CYP26A1	1592	Mus musculus	10090	16917069
cyp46a1	Tetracycline	D013752	60-54-8	CYP46A1	10858	Mus musculus	10090	16917069
cyp17a1	Tetracycline	D013752	60-54-8	CYP17A1	1586	Mus musculus	10090	16917069
cyp2a5	Tetracycline	D013752	60-54-8	CYP2A5	13087	Mus musculus	10090	16917069
cyp7a1	Tetracycline	D013752	60-54-8	CYP7A1	1581	Mus musculus	10090	16917069
cyp2a4	Estradiol	D004958	50-28-2	CYP2A4	13086	Mus musculus	10090	10490589
cyp7b1	Estradiol	D004958	50-28-2	CYP7B1	9420	Mus musculus	10090	19484750|23144751
cyp26a1	Estradiol	D004958	50-28-2	CYP26A1	1592	Mus musculus	10090	16955405
cyp17a1	Estradiol	D004958	50-28-2	CYP17A1	1586	Mus musculus	10090	11509743|17158782|18281260|23684557
sult1e1	Estradiol	D004958	50-28-2	SULT1E1	6783	Mus musculus	10090	23144751
sult1a1	Estradiol	D004958	50-28-2	SULT1A1	6817	Mus musculus	10090	11181495
gstm3	Estradiol	D004958	50-28-2	GSTM3	2947	Mus musculus	10090	14664709
gstt2	Estradiol	D004958	50-28-2	GSTT2	2953	Mus musculus	10090	15289156|15598610
gsta1	Estradiol	D004958	50-28-2	GSTA1	2938	Mus musculus	10090	19484750
cyp2c55	o,p'-DDT	C016340	789-02-6	CYP2C55	72082	Mus musculus	10090	18925944
cyp2b9	o,p'-DDT	C016340	789-02-6	CYP2B9	13094	Mus musculus	10090	18925944
cyp7b1	o,p'-DDT	C016340	789-02-6	CYP7B1	9420	Mus musculus	10090	18925944
cyp17a1	o,p'-DDT	C016340	789-02-6	CYP17A1	1586	Mus musculus	10090	18925944
cyp7a1	o,p'-DDT	C016340	789-02-6	CYP7A1	1581	Mus musculus	10090	18925944
gstt3	o,p'-DDT	C016340	789-02-6	GSTT3	103140	Mus musculus	10090	18925944
gsta2	o,p'-DDT	C016340	789-02-6	GSTA2	2939	Mus musculus	10090	18925944
gstm2	o,p'-DDT	C016340	789-02-6	GSTM2	2946	Mus musculus	10090	18925944
gsta1	o,p'-DDT	C016340	789-02-6	GSTA1	2938	Mus musculus	10090	18925944
cyp2c37	pyrazole	C031280	288-13-1	CYP2C37	13096	Mus musculus	10090	17945193
cyp2c54	pyrazole	C031280	288-13-1	CYP2C54	404195	Mus musculus	10090	17945193
cyp17a1	pyrazole	C031280	288-13-1	CYP17A1	1586	Mus musculus	10090	17945193
cyp2a5	pyrazole	C031280	288-13-1	CYP2A5	13087	Mus musculus	10090	11038160|11901218|12499123|14610226|17945193|18068688|25478736|7543189|9698299
cyp7a1	pyrazole	C031280	288-13-1	CYP7A1	1581	Mus musculus	10090	17945193
sult1a1	pyrazole	C031280	288-13-1	SULT1A1	6817	Mus musculus	10090	17945193
sult1d1	pyrazole	C031280	288-13-1	SULT1D1	53315	Mus musculus	10090	17945193
gstt3	pyrazole	C031280	288-13-1	GSTT3	103140	Mus musculus	10090	17945193
gsta1	pyrazole	C031280	288-13-1	GSTA1	2938	Mus musculus	10090	17945193
cyp2c37	Copper	D003300	7440-50-8	CYP2C37	13096	Mus musculus	10090	17205981
cyp2b9	Copper	D003300	7440-50-8	CYP2B9	13094	Mus musculus	10090	15467011
cyp2c68	Copper	D003300	7440-50-8	CYP2C68	433247	Mus musculus	10090	17205981
cyp7b1	Copper	D003300	7440-50-8	CYP7B1	9420	Mus musculus	10090	17205981
cyp7a1	Copper	D003300	7440-50-8	CYP7A1	1581	Mus musculus	10090	17205981
gsta2	Copper	D003300	7440-50-8	GSTA2	2939	Mus musculus	10090	15297030
gstm2	Copper	D003300	7440-50-8	GSTM2	2946	Mus musculus	10090	15467011
gsta1	Copper	D003300	7440-50-8	GSTA1	2938	Mus musculus	10090	16243960
cyp2a4	furan	C039281	110-00-9	CYP2A4	13086	Mus musculus	10090	24183702
cyp4a10	furan	C039281	110-00-9	CYP4A10	13117	Mus musculus	10090	20194422
acnat2	furan	C039281	110-00-9	ACNAT2	209186	Mus musculus	10090	24183702
cyp4a14	furan	C039281	110-00-9	CYP4A14	13119	Mus musculus	10090	20194422
cyp2a5	furan	C039281	110-00-9	CYP2A5	13087	Mus musculus	10090	20194422
gstm3	furan	C039281	110-00-9	GSTM3	2947	Mus musculus	10090	20194422
gsta2	furan	C039281	110-00-9	GSTA2	2939	Mus musculus	10090	24183702
gsta1	furan	C039281	110-00-9	GSTA1	2938	Mus musculus	10090	24183702|24910943
cyp4a12b	GW 4064	C412815		CYP4A12B	13118	Mus musculus	10090	26655953
cyp4a10	GW 4064	C412815		CYP4A10	13117	Mus musculus	10090	26655953
acnat2	GW 4064	C412815		ACNAT2	209186	Mus musculus	10090	26655953
cyp7a1	GW 4064	C412815		CYP7A1	1581	Mus musculus	10090	22467244|22540009
sult1a1	GW 4064	C412815		SULT1A1	6817	Mus musculus	10090	26655953
gstm3	GW 4064	C412815		GSTM3	2947	Mus musculus	10090	26655953
gsta2	GW 4064	C412815		GSTA2	2939	Mus musculus	10090	26655953
gsta1	GW 4064	C412815		GSTA1	2938	Mus musculus	10090	26655953
cyp7b1	Ozone	D010126	10028-15-6	CYP7B1	9420	Mus musculus	10090	16183385|21543283|25658374
cyp4a14	Ozone	D010126	10028-15-6	CYP4A14	13119	Mus musculus	10090	16183385
cyp17a1	Ozone	D010126	10028-15-6	CYP17A1	1586	Mus musculus	10090	16183385
cyp2a5	Ozone	D010126	10028-15-6	CYP2A5	13087	Mus musculus	10090	12763052|16183385
sult1a1	Ozone	D010126	10028-15-6	SULT1A1	6817	Mus musculus	10090	17095637
gstm3	Ozone	D010126	10028-15-6	GSTM3	2947	Mus musculus	10090	12763052
gsta2	Ozone	D010126	10028-15-6	GSTA2	2939	Mus musculus	10090	17095637
gsta1	Ozone	D010126	10028-15-6	GSTA1	2938	Mus musculus	10090	17095637
cyp2c55	tallow	C013698	61789-97-7	CYP2C55	72082	Mus musculus	10090	19680557
aldh3a2	tallow	C013698	61789-97-7	ALDH3A2	224	Mus musculus	10090	19680557
cyp4a14	tallow	C013698	61789-97-7	CYP4A14	13119	Mus musculus	10090	19680557
nnmt	tallow	C013698	61789-97-7	NNMT	4837	Mus musculus	10090	19680557
cyp17a1	tallow	C013698	61789-97-7	CYP17A1	1586	Mus musculus	10090	19680557
gstm3	tallow	C013698	61789-97-7	GSTM3	2947	Mus musculus	10090	19680557
gsta2	tallow	C013698	61789-97-7	GSTA2	2939	Mus musculus	10090	19680557
gstm2	tallow	C013698	61789-97-7	GSTM2	2946	Mus musculus	10090	19680557
cyp2b9	Testosterone	D013739	58-22-0	CYP2B9	13094	Mus musculus	10090	20844152|21669218|7771797
cyp2c68	Testosterone	D013739	58-22-0	CYP2C68	433247	Mus musculus	10090	21669218
cyp2a4	Testosterone	D013739	58-22-0	CYP2A4	13086	Mus musculus	10090	10490589|18420780
cyp7b1	Testosterone	D013739	58-22-0	CYP7B1	9420	Mus musculus	10090	20844152|21669218
cyp17a1	Testosterone	D013739	58-22-0	CYP17A1	1586	Mus musculus	10090	14630719|15932923|20600201|21669218|22285649|24241477|8828518
cyp7a1	Testosterone	D013739	58-22-0	CYP7A1	1581	Mus musculus	10090	21669218
ugt2b38	Testosterone	D013739	58-22-0	UGT2B38	100559	Mus musculus	10090	20844152
gstm2	Testosterone	D013739	58-22-0	GSTM2	2946	Mus musculus	10090	20403060
cyp4a12b	1,2-dithiol-3-thione	C049325	534-25-8	CYP4A12B	13118	Mus musculus	10090	15302862
cyp4a10	1,2-dithiol-3-thione	C049325	534-25-8	CYP4A10	13117	Mus musculus	10090	15302862
cyp7b1	1,2-dithiol-3-thione	C049325	534-25-8	CYP7B1	9420	Mus musculus	10090	15302862
cyp4a14	1,2-dithiol-3-thione	C049325	534-25-8	CYP4A14	13119	Mus musculus	10090	15302862
sult1d1	1,2-dithiol-3-thione	C049325	534-25-8	SULT1D1	53315	Mus musculus	10090	15302862
gstm2	1,2-dithiol-3-thione	C049325	534-25-8	GSTM2	2946	Mus musculus	10090	22495766
gsta1	1,2-dithiol-3-thione	C049325	534-25-8	GSTA1	2938	Mus musculus	10090	18367636|7568053
cyp7b1	2,3,7,8-tetrachlorodibenzofuran	C014211	51207-31-9	CYP7B1	9420	Mus musculus	10090	25768209
cyp4a14	2,3,7,8-tetrachlorodibenzofuran	C014211	51207-31-9	CYP4A14	13119	Mus musculus	10090	18343893
cyp7a1	2,3,7,8-tetrachlorodibenzofuran	C014211	51207-31-9	CYP7A1	1581	Mus musculus	10090	25768209
gstt2	2,3,7,8-tetrachlorodibenzofuran	C014211	51207-31-9	GSTT2	2953	Mus musculus	10090	20702594
gsta2	2,3,7,8-tetrachlorodibenzofuran	C014211	51207-31-9	GSTA2	2939	Mus musculus	10090	20702594
gstm2	2,3,7,8-tetrachlorodibenzofuran	C014211	51207-31-9	GSTM2	2946	Mus musculus	10090	20702594
gsta1	2,3,7,8-tetrachlorodibenzofuran	C014211	51207-31-9	GSTA1	2938	Mus musculus	10090	18343893
cyp4a14	3,4,5,3',4'-pentachlorobiphenyl	C023035	57465-28-8	CYP4A14	13119	Mus musculus	10090	17627975|21335049
cyp17a1	3,4,5,3',4'-pentachlorobiphenyl	C023035	57465-28-8	CYP17A1	1586	Mus musculus	10090	12781204
gstm3	3,4,5,3',4'-pentachlorobiphenyl	C023035	57465-28-8	GSTM3	2947	Mus musculus	10090	24378064
gstt2	3,4,5,3',4'-pentachlorobiphenyl	C023035	57465-28-8	GSTT2	2953	Mus musculus	10090	23994337
gsta2	3,4,5,3',4'-pentachlorobiphenyl	C023035	57465-28-8	GSTA2	2939	Mus musculus	10090	20702594
gstm2	3,4,5,3',4'-pentachlorobiphenyl	C023035	57465-28-8	GSTM2	2946	Mus musculus	10090	18042819|20702594|24378064
gsta1	3,4,5,3',4'-pentachlorobiphenyl	C023035	57465-28-8	GSTA1	2938	Mus musculus	10090	24378064
cyp2b9	4,4'-diaminodiphenylmethane	C009505	101-77-9	CYP2B9	13094	Mus musculus	10090	18648102
cyp4a12b	4,4'-diaminodiphenylmethane	C009505	101-77-9	CYP4A12B	13118	Mus musculus	10090	18648102
cyp26a1	4,4'-diaminodiphenylmethane	C009505	101-77-9	CYP26A1	1592	Mus musculus	10090	18648102
cyp4a14	4,4'-diaminodiphenylmethane	C009505	101-77-9	CYP4A14	13119	Mus musculus	10090	18648102
cyp46a1	4,4'-diaminodiphenylmethane	C009505	101-77-9	CYP46A1	10858	Mus musculus	10090	18648102
ugt2b38	4,4'-diaminodiphenylmethane	C009505	101-77-9	UGT2B38	100559	Mus musculus	10090	18648102
gstm2	4,4'-diaminodiphenylmethane	C009505	101-77-9	GSTM2	2946	Mus musculus	10090	18648102
cyp4a10	Amiodarone	D000638	1951-25-3	CYP4A10	13117	Mus musculus	10090	15265979|24535564
aldh3a2	Amiodarone	D000638	1951-25-3	ALDH3A2	224	Mus musculus	10090	24535564
cyp7b1	Amiodarone	D000638	1951-25-3	CYP7B1	9420	Mus musculus	10090	24535564
cyp4a14	Amiodarone	D000638	1951-25-3	CYP4A14	13119	Mus musculus	10090	15265979|24535564
ugt2b38	Amiodarone	D000638	1951-25-3	UGT2B38	100559	Mus musculus	10090	24535564
gstt3	Amiodarone	D000638	1951-25-3	GSTT3	103140	Mus musculus	10090	24535564
gstt2	Amiodarone	D000638	1951-25-3	GSTT2	2953	Mus musculus	10090	24535564
cyp7b1	Cadmium Chloride	D019256	10108-64-2	CYP7B1	9420	Mus musculus	10090	11958953
cyp46a1	Cadmium Chloride	D019256	10108-64-2	CYP46A1	10858	Mus musculus	10090	24982889
cyp17a1	Cadmium Chloride	D019256	10108-64-2	CYP17A1	1586	Mus musculus	10090	19897027|24982889
cyp2a5	Cadmium Chloride	D019256	10108-64-2	CYP2A5	13087	Mus musculus	10090	15041070|16183037|17303623
gsta2	Cadmium Chloride	D019256	10108-64-2	GSTA2	2939	Mus musculus	10090	20061341|22914987
gstm2	Cadmium Chloride	D019256	10108-64-2	GSTM2	2946	Mus musculus	10090	15501611|19840844
gsta1	Cadmium Chloride	D019256	10108-64-2	GSTA1	2938	Mus musculus	10090	16517059|25528414
cyp7b1	Carbon Tetrachloride	D002251	56-23-5	CYP7B1	9420	Mus musculus	10090	17484886
nnmt	Carbon Tetrachloride	D002251	56-23-5	NNMT	4837	Mus musculus	10090	16006527|17484886
aldh1l1	Carbon Tetrachloride	D002251	56-23-5	ALDH1L1	10840	Mus musculus	10090	15650968|17109383
sult1a1	Carbon Tetrachloride	D002251	56-23-5	SULT1A1	6817	Mus musculus	10090	15056808
gstm3	Carbon Tetrachloride	D002251	56-23-5	GSTM3	2947	Mus musculus	10090	16006527
gsta2	Carbon Tetrachloride	D002251	56-23-5	GSTA2	2939	Mus musculus	10090	17484886
gsta1	Carbon Tetrachloride	D002251	56-23-5	GSTA1	2938	Mus musculus	10090	17484886
cyp2c50	ciprofibrate	C019304	52214-84-3	CYP2C50	107141	Mus musculus	10090	12771043
cyp4a10	ciprofibrate	C019304	52214-84-3	CYP4A10	13117	Mus musculus	10090	12771043
aldh3a2	ciprofibrate	C019304	52214-84-3	ALDH3A2	224	Mus musculus	10090	17998271
cyp7b1	ciprofibrate	C019304	52214-84-3	CYP7B1	9420	Mus musculus	10090	12771043
cyp26a1	ciprofibrate	C019304	52214-84-3	CYP26A1	1592	Mus musculus	10090	12771043
cyp4a14	ciprofibrate	C019304	52214-84-3	CYP4A14	13119	Mus musculus	10090	12771043|15919853|17627975|19144771
gstt2	ciprofibrate	C019304	52214-84-3	GSTT2	2953	Mus musculus	10090	18723825
cyp2b9	Griseofulvin	D006118	126-07-8	CYP2B9	13094	Mus musculus	10090	12735108
cyp2a4	Griseofulvin	D006118	126-07-8	CYP2A4	13086	Mus musculus	10090	12735108
cyp4a10	Griseofulvin	D006118	126-07-8	CYP4A10	13117	Mus musculus	10090	12735108
cyp7b1	Griseofulvin	D006118	126-07-8	CYP7B1	9420	Mus musculus	10090	12735108
cyp4a14	Griseofulvin	D006118	126-07-8	CYP4A14	13119	Mus musculus	10090	12735108
cyp2a5	Griseofulvin	D006118	126-07-8	CYP2A5	13087	Mus musculus	10090	11038160|7543189|9007836|9698299
gstm2	Griseofulvin	D006118	126-07-8	GSTM2	2946	Mus musculus	10090	12735108
cyp2c37	lead acetate	C008261	301-04-2	CYP2C37	13096	Mus musculus	10090	20542052
cyp2b9	lead acetate	C008261	301-04-2	CYP2B9	13094	Mus musculus	10090	21335049
cyp2c68	lead acetate	C008261	301-04-2	CYP2C68	433247	Mus musculus	10090	22609695
fmo5	lead acetate	C008261	301-04-2	FMO5	2330	Mus musculus	10090	25270620
cyp4a14	lead acetate	C008261	301-04-2	CYP4A14	13119	Mus musculus	10090	21335049
cyp17a1	lead acetate	C008261	301-04-2	CYP17A1	1586	Mus musculus	10090	21335049
gstt2	lead acetate	C008261	301-04-2	GSTT2	2953	Mus musculus	10090	21829687
cyp4a10	oltipraz	C026209	64224-21-1	CYP4A10	13117	Mus musculus	10090	25689681
cyp4a14	oltipraz	C026209	64224-21-1	CYP4A14	13119	Mus musculus	10090	22496397
gstm3	oltipraz	C026209	64224-21-1	GSTM3	2947	Mus musculus	10090	18723825|22496397
gsta2	oltipraz	C026209	64224-21-1	GSTA2	2939	Mus musculus	10090	11309284
gstm2	oltipraz	C026209	64224-21-1	GSTM2	2946	Mus musculus	10090	18723825|22496397
ugt1a5	oltipraz	C026209	64224-21-1	UGT1A5	54579	Mus musculus	10090	19144771
gsta1	oltipraz	C026209	64224-21-1	GSTA1	2938	Mus musculus	10090	11309284|22496397
cyp2c37	Phenytoin	D010672	57-41-0	CYP2C37	13096	Mus musculus	10090	16936065|19136022
cyp2b9	Phenytoin	D010672	57-41-0	CYP2B9	13094	Mus musculus	10090	19226368|19903449|21224054
cyp4a10	Phenytoin	D010672	57-41-0	CYP4A10	13117	Mus musculus	10090	21224054
cyp4a14	Phenytoin	D010672	57-41-0	CYP4A14	13119	Mus musculus	10090	21224054
cyp2a5	Phenytoin	D010672	57-41-0	CYP2A5	13087	Mus musculus	10090	21224054
cyp7a1	Phenytoin	D010672	57-41-0	CYP7A1	1581	Mus musculus	10090	21224054
gstm3	Phenytoin	D010672	57-41-0	GSTM3	2947	Mus musculus	10090	21224054
cyp2c37	Potassium Dichromate	D011192	7778-50-9	CYP2C37	13096	Mus musculus	10090	23608068
cyp2b9	Potassium Dichromate	D011192	7778-50-9	CYP2B9	13094	Mus musculus	10090	23608068
cyp2a4	Potassium Dichromate	D011192	7778-50-9	CYP2A4	13086	Mus musculus	10090	23608068
fmo5	Potassium Dichromate	D011192	7778-50-9	FMO5	2330	Mus musculus	10090	23608068
cyp26a1	Potassium Dichromate	D011192	7778-50-9	CYP26A1	1592	Mus musculus	10090	23608068
cyp4a14	Potassium Dichromate	D011192	7778-50-9	CYP4A14	13119	Mus musculus	10090	23608068
cyp2a5	Potassium Dichromate	D011192	7778-50-9	CYP2A5	13087	Mus musculus	10090	23608068
cyp4a12b	taurine-ursodeoxycholate conjugate	C030141		CYP4A12B	13118	Mus musculus	10090	21079772
cyp7a1	taurine-ursodeoxycholate conjugate	C030141		CYP7A1	1581	Mus musculus	10090	21079772
sult1e1	taurine-ursodeoxycholate conjugate	C030141		SULT1E1	6783	Mus musculus	10090	21079772
gstm3	taurine-ursodeoxycholate conjugate	C030141		GSTM3	2947	Mus musculus	10090	21079772
gsta2	taurine-ursodeoxycholate conjugate	C030141		GSTA2	2939	Mus musculus	10090	21079772
gstm2	taurine-ursodeoxycholate conjugate	C030141		GSTM2	2946	Mus musculus	10090	21079772
gsta1	taurine-ursodeoxycholate conjugate	C030141		GSTA1	2938	Mus musculus	10090	21079772
fmo5	Tobacco Smoke Pollution	D014028		FMO5	2330	Mus musculus	10090	20133372
cyp7b1	Tobacco Smoke Pollution	D014028		CYP7B1	9420	Mus musculus	10090	20133372
cyp2a5	Tobacco Smoke Pollution	D014028		CYP2A5	13087	Mus musculus	10090	20133372
aldh1l1	Tobacco Smoke Pollution	D014028		ALDH1L1	10840	Mus musculus	10090	22609517
sult1d1	Tobacco Smoke Pollution	D014028		SULT1D1	53315	Mus musculus	10090	20133372
gsta2	Tobacco Smoke Pollution	D014028		GSTA2	2939	Mus musculus	10090	17494027|20133372|22935520|24096154
gsta1	Tobacco Smoke Pollution	D014028		GSTA1	2938	Mus musculus	10090	22935520
cyp4a10	3-hydroxyacetanilide	C026137	621-42-1	CYP4A10	13117	Mus musculus	10090	18544908
cyp7b1	3-hydroxyacetanilide	C026137	621-42-1	CYP7B1	9420	Mus musculus	10090	18544908
cyp4a14	3-hydroxyacetanilide	C026137	621-42-1	CYP4A14	13119	Mus musculus	10090	18544908
cyp7a1	3-hydroxyacetanilide	C026137	621-42-1	CYP7A1	1581	Mus musculus	10090	18544908
gsta2	3-hydroxyacetanilide	C026137	621-42-1	GSTA2	2939	Mus musculus	10090	18544908
gsta1	3-hydroxyacetanilide	C026137	621-42-1	GSTA1	2938	Mus musculus	10090	18544908
cyp2a4	BIRB 796	C452139		CYP2A4	13086	Mus musculus	10090	21328587
cyp2a5	BIRB 796	C452139		CYP2A5	13087	Mus musculus	10090	21328587
gstm3	BIRB 796	C452139		GSTM3	2947	Mus musculus	10090	21328587
gsta2	BIRB 796	C452139		GSTA2	2939	Mus musculus	10090	21328587
gstm2	BIRB 796	C452139		GSTM2	2946	Mus musculus	10090	21328587
gsta1	BIRB 796	C452139		GSTA1	2938	Mus musculus	10090	21328587
cyp7b1	bisphenol A	C006780	1980-05-07	CYP7B1	9420	Mus musculus	10090	25594700
cyp4a14	bisphenol A	C006780	1980-05-07	CYP4A14	13119	Mus musculus	10090	21932408|23756648
cyp17a1	bisphenol A	C006780	1980-05-07	CYP17A1	1586	Mus musculus	10090	17706920|21182934|24024361|26746108
cyp7a1	bisphenol A	C006780	1980-05-07	CYP7A1	1581	Mus musculus	10090	17706920|23756648
sult1e1	bisphenol A	C006780	1980-05-07	SULT1E1	6783	Mus musculus	10090	23756648
gsta1	bisphenol A	C006780	1980-05-07	GSTA1	2938	Mus musculus	10090	16284450
cyp4a14	Butylated Hydroxyanisole	D002083	25013-16-5	CYP4A14	13119	Mus musculus	10090	17627975
sult1e1	Butylated Hydroxyanisole	D002083	25013-16-5	SULT1E1	6783	Mus musculus	10090	25922074
gstm3	Butylated Hydroxyanisole	D002083	25013-16-5	GSTM3	2947	Mus musculus	10090	11991805|18723825|6822548
gsta2	Butylated Hydroxyanisole	D002083	25013-16-5	GSTA2	2939	Mus musculus	10090	11309284|11991805|16426233|1859377|2049074
gstm2	Butylated Hydroxyanisole	D002083	25013-16-5	GSTM2	2946	Mus musculus	10090	11991805|1859377|18723825
gsta1	Butylated Hydroxyanisole	D002083	25013-16-5	GSTA1	2938	Mus musculus	10090	11309284|11991805|16426233|1859377|2049074|2597111
cyp2c54	Chlordan	D002706	12789-03-6	CYP2C54	404195	Mus musculus	10090	20403969
cyp2c55	Chlordan	D002706	12789-03-6	CYP2C55	72082	Mus musculus	10090	20403969
cyp2b9	Chlordan	D002706	12789-03-6	CYP2B9	13094	Mus musculus	10090	20403969
gstt3	Chlordan	D002706	12789-03-6	GSTT3	103140	Mus musculus	10090	20403969
gsta2	Chlordan	D002706	12789-03-6	GSTA2	2939	Mus musculus	10090	20403969
gsta1	Chlordan	D002706	12789-03-6	GSTA1	2938	Mus musculus	10090	20403969
cyp2b9	Dexamethasone	D003907	1950-02-02	CYP2B9	13094	Mus musculus	10090	7771797
cyp4a14	Dexamethasone	D003907	1950-02-02	CYP4A14	13119	Mus musculus	10090	17627975
cyp17a1	Dexamethasone	D003907	1950-02-02	CYP17A1	1586	Mus musculus	10090	20462044
sult1a1	Dexamethasone	D003907	1950-02-02	SULT1A1	6817	Mus musculus	10090	16054899|22733784
gstm3	Dexamethasone	D003907	1950-02-02	GSTM3	2947	Mus musculus	10090	18723825
gstm2	Dexamethasone	D003907	1950-02-02	GSTM2	2946	Mus musculus	10090	18723825
cyp2c37	dicyclanil	C121718		CYP2C37	13096	Mus musculus	10090	15664270
cyp46a1	dicyclanil	C121718		CYP46A1	10858	Mus musculus	10090	15664270
gstm3	dicyclanil	C121718		GSTM3	2947	Mus musculus	10090	15664270
gsta2	dicyclanil	C121718		GSTA2	2939	Mus musculus	10090	15664270
gstm2	dicyclanil	C121718		GSTM2	2946	Mus musculus	10090	15664270|19182440
gsta1	dicyclanil	C121718		GSTA1	2938	Mus musculus	10090	15664270
cyp2b9	kojic acid	C011890	501-30-4	CYP2B9	13094	Mus musculus	10090	17917374
cyp4a10	kojic acid	C011890	501-30-4	CYP4A10	13117	Mus musculus	10090	17917374
cyp2a5	kojic acid	C011890	501-30-4	CYP2A5	13087	Mus musculus	10090	17917374
cyp7a1	kojic acid	C011890	501-30-4	CYP7A1	1581	Mus musculus	10090	17917374
sult1e1	kojic acid	C011890	501-30-4	SULT1E1	6783	Mus musculus	10090	17917374
gstm3	kojic acid	C011890	501-30-4	GSTM3	2947	Mus musculus	10090	17917374
cyp2c55	Lipopolysaccharides	D008070		CYP2C55	72082	Mus musculus	10090	22466549
cyp4a10	Lipopolysaccharides	D008070		CYP4A10	13117	Mus musculus	10090	21689150
fmo5	Lipopolysaccharides	D008070		FMO5	2330	Mus musculus	10090	23107598
cyp4a14	Lipopolysaccharides	D008070		CYP4A14	13119	Mus musculus	10090	21689150
cyp17a1	Lipopolysaccharides	D008070		CYP17A1	1586	Mus musculus	10090	8828518
gsta1	Lipopolysaccharides	D008070		GSTA1	2938	Mus musculus	10090	15627257
cyp2c55	Magnetite Nanoparticles	D058185		CYP2C55	72082	Mus musculus	10090	21641980|26378955
cyp2c68	Magnetite Nanoparticles	D058185		CYP2C68	433247	Mus musculus	10090	26378955
cyp7b1	Magnetite Nanoparticles	D058185		CYP7B1	9420	Mus musculus	10090	26378955
aldh1l1	Magnetite Nanoparticles	D058185		ALDH1L1	10840	Mus musculus	10090	21641980
gsta2	Magnetite Nanoparticles	D058185		GSTA2	2939	Mus musculus	10090	21641980
gsta1	Magnetite Nanoparticles	D058185		GSTA1	2938	Mus musculus	10090	21641980
cyp2a4	Methotrexate	D008727	1959-05-02	CYP2A4	13086	Mus musculus	10090	18502557
akr1e1	Methotrexate	D008727	1959-05-02	AKR1E1	56043	Mus musculus	10090	18502557
fmo5	Methotrexate	D008727	1959-05-02	FMO5	2330	Mus musculus	10090	18502557
cyp17a1	Methotrexate	D008727	1959-05-02	CYP17A1	1586	Mus musculus	10090	18502557
cyp2a5	Methotrexate	D008727	1959-05-02	CYP2A5	13087	Mus musculus	10090	18502557
sult1a1	Methotrexate	D008727	1959-05-02	SULT1A1	6817	Mus musculus	10090	18502557
cyp2b9	Monocrotaline	D016686	315-22-0	CYP2B9	13094	Mus musculus	10090	21224054
cyp4a10	Monocrotaline	D016686	315-22-0	CYP4A10	13117	Mus musculus	10090	21224054
cyp4a14	Monocrotaline	D016686	315-22-0	CYP4A14	13119	Mus musculus	10090	21224054
cyp2a5	Monocrotaline	D016686	315-22-0	CYP2A5	13087	Mus musculus	10090	21224054
cyp7a1	Monocrotaline	D016686	315-22-0	CYP7A1	1581	Mus musculus	10090	21224054
gstm3	Monocrotaline	D016686	315-22-0	GSTM3	2947	Mus musculus	10090	21224054
cyp2c54	pantogab	C016030	1977-33-9	CYP2C54	404195	Mus musculus	10090	17379144
cyp2c68	pantogab	C016030	1977-33-9	CYP2C68	433247	Mus musculus	10090	17379144
cyp2c50	pantogab	C016030	1977-33-9	CYP2C50	107141	Mus musculus	10090	17379144
cyp4a14	pantogab	C016030	1977-33-9	CYP4A14	13119	Mus musculus	10090	17379144
sult1a1	pantogab	C016030	1977-33-9	SULT1A1	6817	Mus musculus	10090	17379144
gstt3	pantogab	C016030	1977-33-9	GSTT3	103140	Mus musculus	10090	17379144
nnmt	Pentachlorophenol	D010416	87-86-5	NNMT	4837	Mus musculus	10090	23892564
cyp17a1	Pentachlorophenol	D010416	87-86-5	CYP17A1	1586	Mus musculus	10090	23892564
cyp7a1	Pentachlorophenol	D010416	87-86-5	CYP7A1	1581	Mus musculus	10090	23892564
gstm3	Pentachlorophenol	D010416	87-86-5	GSTM3	2947	Mus musculus	10090	23892564
gsta2	Pentachlorophenol	D010416	87-86-5	GSTA2	2939	Mus musculus	10090	23892564
gstm2	Pentachlorophenol	D010416	87-86-5	GSTM2	2946	Mus musculus	10090	23892564
cyp2b9	resveratrol	C059514	501-36-0	CYP2B9	13094	Mus musculus	10090	17086191
cyp2a4	resveratrol	C059514	501-36-0	CYP2A4	13086	Mus musculus	10090	17086191|18420780
cyp2a5	resveratrol	C059514	501-36-0	CYP2A5	13087	Mus musculus	10090	17086191
cyp7a1	resveratrol	C059514	501-36-0	CYP7A1	1581	Mus musculus	10090	22607622|23146569
gsta2	resveratrol	C059514	501-36-0	GSTA2	2939	Mus musculus	10090	17086191
gsta1	resveratrol	C059514	501-36-0	GSTA1	2938	Mus musculus	10090	17086191|18789925
cyp2b9	Rifampin	D012293	13292-46-1	CYP2B9	13094	Mus musculus	10090	21224054
cyp4a10	Rifampin	D012293	13292-46-1	CYP4A10	13117	Mus musculus	10090	21224054
cyp4a14	Rifampin	D012293	13292-46-1	CYP4A14	13119	Mus musculus	10090	21224054
cyp2a5	Rifampin	D012293	13292-46-1	CYP2A5	13087	Mus musculus	10090	11038160|21224054
cyp7a1	Rifampin	D012293	13292-46-1	CYP7A1	1581	Mus musculus	10090	21224054
gstm3	Rifampin	D012293	13292-46-1	GSTM3	2947	Mus musculus	10090	21224054
cyp2c55	Succimer	D004113	304-55-2	CYP2C55	72082	Mus musculus	10090	21641980|26378955
cyp2c68	Succimer	D004113	304-55-2	CYP2C68	433247	Mus musculus	10090	26378955
cyp7b1	Succimer	D004113	304-55-2	CYP7B1	9420	Mus musculus	10090	26378955
aldh1l1	Succimer	D004113	304-55-2	ALDH1L1	10840	Mus musculus	10090	21641980
gsta2	Succimer	D004113	304-55-2	GSTA2	2939	Mus musculus	10090	21641980
gsta1	Succimer	D004113	304-55-2	GSTA1	2938	Mus musculus	10090	21641980
cyp2c37	3,4,3',4'-tetrachlorobiphenyl	C028451	32598-13-3	CYP2C37	13096	Mus musculus	10090	19467301
fmo5	3,4,3',4'-tetrachlorobiphenyl	C028451	32598-13-3	FMO5	2330	Mus musculus	10090	19467301
aldh3a2	3,4,3',4'-tetrachlorobiphenyl	C028451	32598-13-3	ALDH3A2	224	Mus musculus	10090	19467301
cyp7a1	3,4,3',4'-tetrachlorobiphenyl	C028451	32598-13-3	CYP7A1	1581	Mus musculus	10090	19467301
gstt2	3,4,3',4'-tetrachlorobiphenyl	C028451	32598-13-3	GSTT2	2953	Mus musculus	10090	19467301
cyp2b9	andrographolide	C030419	5508-58-7	CYP2B9	13094	Mus musculus	10090	19737545
cyp2a4	andrographolide	C030419	5508-58-7	CYP2A4	13086	Mus musculus	10090	19737545
cyp17a1	andrographolide	C030419	5508-58-7	CYP17A1	1586	Mus musculus	10090	19737545
gstm3	andrographolide	C030419	5508-58-7	GSTM3	2947	Mus musculus	10090	19737545
gstm2	andrographolide	C030419	5508-58-7	GSTM2	2946	Mus musculus	10090	19737545
cyp2b9	Ascorbic Acid	D001205	50-81-7	CYP2B9	13094	Mus musculus	10090	17917374
cyp4a10	Ascorbic Acid	D001205	50-81-7	CYP4A10	13117	Mus musculus	10090	17917374
cyp2a5	Ascorbic Acid	D001205	50-81-7	CYP2A5	13087	Mus musculus	10090	17917374|22552773
cyp7a1	Ascorbic Acid	D001205	50-81-7	CYP7A1	1581	Mus musculus	10090	17917374
gsta1	Ascorbic Acid	D001205	50-81-7	GSTA1	2938	Mus musculus	10090	16517059
cyp2b9	Atrazine	D001280	1912-24-9	CYP2B9	13094	Mus musculus	10090	22515965
cyp17a1	Atrazine	D001280	1912-24-9	CYP17A1	1586	Mus musculus	10090	23376530|23591565
cyp2a5	Atrazine	D001280	1912-24-9	CYP2A5	13087	Mus musculus	10090	22515965
cyp7a1	Atrazine	D001280	1912-24-9	CYP7A1	1581	Mus musculus	10090	22515965
gstm3	Atrazine	D001280	1912-24-9	GSTM3	2947	Mus musculus	10090	22515965
acnat2	benz(a)anthracene	C030935	56-55-3	ACNAT2	209186	Mus musculus	10090	26377693
cyp17a1	benz(a)anthracene	C030935	56-55-3	CYP17A1	1586	Mus musculus	10090	26377693
aldh1l1	benz(a)anthracene	C030935	56-55-3	ALDH1L1	10840	Mus musculus	10090	26377693
cyp3a59	benz(a)anthracene	C030935	56-55-3	CYP3A59	100041449	Mus musculus	10090	26377693
gsta2	benz(a)anthracene	C030935	56-55-3	GSTA2	2939	Mus musculus	10090	26377693
cyp26a1	Cadmium	D002104	7440-43-9	CYP26A1	1592	Mus musculus	10090	19556237
cyp4a14	Cadmium	D002104	7440-43-9	CYP4A14	13119	Mus musculus	10090	24067728
cyp2a5	Cadmium	D002104	7440-43-9	CYP2A5	13087	Mus musculus	10090	15041070|16183037
gsta2	Cadmium	D002104	7440-43-9	GSTA2	2939	Mus musculus	10090	24067728
gsta1	Cadmium	D002104	7440-43-9	GSTA1	2938	Mus musculus	10090	16517059|24067728
cyp26a1	cyanoginosin LR	C057862	101043-37-2	CYP26A1	1592	Mus musculus	10090	17383702
aldh1l1	cyanoginosin LR	C057862	101043-37-2	ALDH1L1	10840	Mus musculus	10090	18000846
gstm3	cyanoginosin LR	C057862	101043-37-2	GSTM3	2947	Mus musculus	10090	17654400
gsta2	cyanoginosin LR	C057862	101043-37-2	GSTA2	2939	Mus musculus	10090	17654400
gstm2	cyanoginosin LR	C057862	101043-37-2	GSTM2	2946	Mus musculus	10090	17654400
cyp4a10	Doxorubicin	D004317	23214-92-8	CYP4A10	13117	Mus musculus	10090	15033991
fmo5	Doxorubicin	D004317	23214-92-8	FMO5	2330	Mus musculus	10090	15033991
cyp7b1	Doxorubicin	D004317	23214-92-8	CYP7B1	9420	Mus musculus	10090	26873546
gstm3	Doxorubicin	D004317	23214-92-8	GSTM3	2947	Mus musculus	10090	26873546
gstt2	Doxorubicin	D004317	23214-92-8	GSTT2	2953	Mus musculus	10090	21040762
gstm3	Ethoxyquin	D005015	91-53-2	GSTM3	2947	Mus musculus	10090	18723825
gsta2	Ethoxyquin	D005015	91-53-2	GSTA2	2939	Mus musculus	10090	11309284
gstm2	Ethoxyquin	D005015	91-53-2	GSTM2	2946	Mus musculus	10090	18723825
ugt1a5	Ethoxyquin	D005015	91-53-2	UGT1A5	54579	Mus musculus	10090	19144771
gsta1	Ethoxyquin	D005015	91-53-2	GSTA1	2938	Mus musculus	10090	11309284
cyp2b9	Fenofibrate	D011345	49562-28-9	CYP2B9	13094	Mus musculus	10090	11798191
cyp4a12b	Fenofibrate	D011345	49562-28-9	CYP4A12B	13118	Mus musculus	10090	11798191
cyp4a10	Fenofibrate	D011345	49562-28-9	CYP4A10	13117	Mus musculus	10090	23063693
cyp4a14	Fenofibrate	D011345	49562-28-9	CYP4A14	13119	Mus musculus	10090	11798191|19593819|23063693
gstt2	Fenofibrate	D011345	49562-28-9	GSTT2	2953	Mus musculus	10090	11798191
cyp4a14	Genistein	D019833	446-72-0	CYP4A14	13119	Mus musculus	10090	24967385
cyp17a1	Genistein	D019833	446-72-0	CYP17A1	1586	Mus musculus	10090	18281260|21624456
ugt1a10	Genistein	D019833	446-72-0	UGT1A10	54575	Mus musculus	10090	23333575
sult1e1	Genistein	D019833	446-72-0	SULT1E1	6783	Mus musculus	10090	24967385
gstt2	Genistein	D019833	446-72-0	GSTT2	2953	Mus musculus	10090	15289156
cyp2a4	Lithocholic Acid	D008095	434-13-9	CYP2A4	13086	Mus musculus	10090	18420780
cyp4a10	Lithocholic Acid	D008095	434-13-9	CYP4A10	13117	Mus musculus	10090	20359477
cyp7b1	Lithocholic Acid	D008095	434-13-9	CYP7B1	9420	Mus musculus	10090	19196849
cyp4a14	Lithocholic Acid	D008095	434-13-9	CYP4A14	13119	Mus musculus	10090	20359477
cyp7a1	Lithocholic Acid	D008095	434-13-9	CYP7A1	1581	Mus musculus	10090	16436656|19196849|20359477|20671298|22531947|22982774|23034213|25582706
cyp2b9	Mercuric Chloride	D008627	7487-94-7	CYP2B9	13094	Mus musculus	10090	24472606
cyp4a10	Mercuric Chloride	D008627	7487-94-7	CYP4A10	13117	Mus musculus	10090	21435368|24472606
cyp4a14	Mercuric Chloride	D008627	7487-94-7	CYP4A14	13119	Mus musculus	10090	24472606
gsta2	Mercuric Chloride	D008627	7487-94-7	GSTA2	2939	Mus musculus	10090	9434069
gsta1	Mercuric Chloride	D008627	7487-94-7	GSTA1	2938	Mus musculus	10090	7568053|9434069
nnmt	Olive Oil	D000069463		NNMT	4837	Mus musculus	10090	17349074
cyp17a1	Olive Oil	D000069463		CYP17A1	1586	Mus musculus	10090	17349074
cyp7a1	Olive Oil	D000069463		CYP7A1	1581	Mus musculus	10090	17349074
gstm3	Olive Oil	D000069463		GSTM3	2947	Mus musculus	10090	17349074
gsta2	Olive Oil	D000069463		GSTA2	2939	Mus musculus	10090	17349074
cyp2a4	Quercetin	D011794	117-39-5	CYP2A4	13086	Mus musculus	10090	18420780
gstm3	Quercetin	D011794	117-39-5	GSTM3	2947	Mus musculus	10090	16455785
sult1d1	Quercetin	D011794	117-39-5	SULT1D1	53315	Mus musculus	10090	19270413
gsta2	Quercetin	D011794	117-39-5	GSTA2	2939	Mus musculus	10090	16455785
gsta1	Quercetin	D011794	117-39-5	GSTA1	2938	Mus musculus	10090	19270413
cyp2b9	Selenium	D012643	7782-49-2	CYP2B9	13094	Mus musculus	10090	16170372
cyp7b1	Selenium	D012643	7782-49-2	CYP7B1	9420	Mus musculus	10090	16170372
cyp2a5	Selenium	D012643	7782-49-2	CYP2A5	13087	Mus musculus	10090	16170372
gstt2	Selenium	D012643	7782-49-2	GSTT2	2953	Mus musculus	10090	16170372
gsta2	Selenium	D012643	7782-49-2	GSTA2	2939	Mus musculus	10090	16170372
cyp2a4	Tretinoin	D014212	302-79-4	CYP2A4	13086	Mus musculus	10090	18420780
aldh3a2	Tretinoin	D014212	302-79-4	ALDH3A2	224	Mus musculus	10090	16604517
cyp26a1	Tretinoin	D014212	302-79-4	CYP26A1	1592	Mus musculus	10090	10862743|12588859|15688020|16038797|16053444|16261163|16604517|16688765|16788091|19010342|19897914|21427059|24005908
cyp17a1	Tretinoin	D014212	302-79-4	CYP17A1	1586	Mus musculus	10090	22285649
gstm2	Tretinoin	D014212	302-79-4	GSTM2	2946	Mus musculus	10090	16604517
cyp2c55	triadimefon	C032910	43121-43-3	CYP2C55	72082	Mus musculus	10090	16730040|23970803
cyp26a1	triadimefon	C032910	43121-43-3	CYP26A1	1592	Mus musculus	10090	19010342
nnmt	triadimefon	C032910	43121-43-3	NNMT	4837	Mus musculus	10090	19363144
gstm3	triadimefon	C032910	43121-43-3	GSTM3	2947	Mus musculus	10090	23970803|25949234
gsta2	triadimefon	C032910	43121-43-3	GSTA2	2939	Mus musculus	10090	16730040|25949234
cyp2b9	2,2',3',4,4',5-hexachlorobiphenyl	C029790	35065-28-2	CYP2B9	13094	Mus musculus	10090	25510870
cyp46a1	2,2',3',4,4',5-hexachlorobiphenyl	C029790	35065-28-2	CYP46A1	10858	Mus musculus	10090	25510870
cyp17a1	2,2',3',4,4',5-hexachlorobiphenyl	C029790	35065-28-2	CYP17A1	1586	Mus musculus	10090	25510870
gstt2	2,2',3',4,4',5-hexachlorobiphenyl	C029790	35065-28-2	GSTT2	2953	Mus musculus	10090	25510870
cyp2b9	2,4,4'-trichlorobiphenyl	C081766	7012-37-5	CYP2B9	13094	Mus musculus	10090	25510870
cyp46a1	2,4,4'-trichlorobiphenyl	C081766	7012-37-5	CYP46A1	10858	Mus musculus	10090	25510870
cyp17a1	2,4,4'-trichlorobiphenyl	C081766	7012-37-5	CYP17A1	1586	Mus musculus	10090	25510870
gstt2	2,4,4'-trichlorobiphenyl	C081766	7012-37-5	GSTT2	2953	Mus musculus	10090	25510870
cyp2b9	2,4,5,2',5'-pentachlorobiphenyl	C009828	37680-73-2	CYP2B9	13094	Mus musculus	10090	25510870
cyp46a1	2,4,5,2',5'-pentachlorobiphenyl	C009828	37680-73-2	CYP46A1	10858	Mus musculus	10090	25510870
cyp17a1	2,4,5,2',5'-pentachlorobiphenyl	C009828	37680-73-2	CYP17A1	1586	Mus musculus	10090	25510870
gstt2	2,4,5,2',5'-pentachlorobiphenyl	C009828	37680-73-2	GSTT2	2953	Mus musculus	10090	25510870
cyp2b9	2,5,2',5'-tetrachlorobiphenyl	C009407	35693-99-3	CYP2B9	13094	Mus musculus	10090	25510870
cyp46a1	2,5,2',5'-tetrachlorobiphenyl	C009407	35693-99-3	CYP46A1	10858	Mus musculus	10090	25510870
cyp17a1	2,5,2',5'-tetrachlorobiphenyl	C009407	35693-99-3	CYP17A1	1586	Mus musculus	10090	25510870
gstt2	2,5,2',5'-tetrachlorobiphenyl	C009407	35693-99-3	GSTT2	2953	Mus musculus	10090	25510870
cyp4a12b	AGN 194204	C430898		CYP4A12B	13118	Mus musculus	10090	15302862
cyp4a10	AGN 194204	C430898		CYP4A10	13117	Mus musculus	10090	15302862|25689681
cyp7b1	AGN 194204	C430898		CYP7B1	9420	Mus musculus	10090	15302862
cyp4a14	AGN 194204	C430898		CYP4A14	13119	Mus musculus	10090	15302862
cyp2b9	Arsenic	D001151	7440-38-2	CYP2B9	13094	Mus musculus	10090	15026472
cyp2a4	Arsenic	D001151	7440-38-2	CYP2A4	13086	Mus musculus	10090	15026472
cyp7b1	Arsenic	D001151	7440-38-2	CYP7B1	9420	Mus musculus	10090	15026472
cyp7a1	Arsenic	D001151	7440-38-2	CYP7A1	1581	Mus musculus	10090	22719926
cyp2c54	benzo(b)fluoranthene	C006703	205-99-2	CYP2C54	404195	Mus musculus	10090	26377693
cyp7b1	benzo(b)fluoranthene	C006703	205-99-2	CYP7B1	9420	Mus musculus	10090	26377693
ugt1a10	benzo(b)fluoranthene	C006703	205-99-2	UGT1A10	54575	Mus musculus	10090	26377693
sult1a1	benzo(b)fluoranthene	C006703	205-99-2	SULT1A1	6817	Mus musculus	10090	26377693
gstm3	benzyloxycarbonylleucyl-leucyl-leucine aldehyde	C072553	133407-82-6	GSTM3	2947	Mus musculus	10090	20061341
gsta2	benzyloxycarbonylleucyl-leucyl-leucine aldehyde	C072553	133407-82-6	GSTA2	2939	Mus musculus	10090	20061341
gstm2	benzyloxycarbonylleucyl-leucyl-leucine aldehyde	C072553	133407-82-6	GSTM2	2946	Mus musculus	10090	20061341
gsta1	benzyloxycarbonylleucyl-leucyl-leucine aldehyde	C072553	133407-82-6	GSTA1	2938	Mus musculus	10090	16243960
cyp2b9	Berberine	D001599	2086-83-1	CYP2B9	13094	Mus musculus	10090	22342832
cyp4a10	Berberine	D001599	2086-83-1	CYP4A10	13117	Mus musculus	10090	22342832
cyp4a14	Berberine	D001599	2086-83-1	CYP4A14	13119	Mus musculus	10090	22342832
cyp17a1	Berberine	D001599	2086-83-1	CYP17A1	1586	Mus musculus	10090	20462044
gnmt	Chloroprene	D002737	126-99-8	GNMT	27232	Mus musculus	10090	23125180
sult1a1	Chloroprene	D002737	126-99-8	SULT1A1	6817	Mus musculus	10090	23125180
gstm3	Chloroprene	D002737	126-99-8	GSTM3	2947	Mus musculus	10090	23125180
gsta2	Chloroprene	D002737	126-99-8	GSTA2	2939	Mus musculus	10090	23125180
cyp2b9	Choline	D002794	62-49-7	CYP2B9	13094	Mus musculus	10090	20938992
cyp4a10	Choline	D002794	62-49-7	CYP4A10	13117	Mus musculus	10090	20118189
cyp7b1	Choline	D002794	62-49-7	CYP7B1	9420	Mus musculus	10090	22872676
cyp4a14	Choline	D002794	62-49-7	CYP4A14	13119	Mus musculus	10090	18488193|18952117|19593819|20350562|22872676
cyp4a10	Cobalt	D003035	7440-48-4	CYP4A10	13117	Mus musculus	10090	22147119
cyp4a14	Cobalt	D003035	7440-48-4	CYP4A14	13119	Mus musculus	10090	22147119
cyp7a1	Cobalt	D003035	7440-48-4	CYP7A1	1581	Mus musculus	10090	22147119
gstm3	Cobalt	D003035	7440-48-4	GSTM3	2947	Mus musculus	10090	22147119
cyp4a10	Docosahexaenoic Acids	D004281	25167-62-8	CYP4A10	13117	Mus musculus	10090	16623957|18489776
aldh3a2	Docosahexaenoic Acids	D004281	25167-62-8	ALDH3A2	224	Mus musculus	10090	19805517
gstm3	Docosahexaenoic Acids	D004281	25167-62-8	GSTM3	2947	Mus musculus	10090	18489776
gsta2	Docosahexaenoic Acids	D004281	25167-62-8	GSTA2	2939	Mus musculus	10090	18489776
cyp2b9	Folic Acid	D005492	59-30-3	CYP2B9	13094	Mus musculus	10090	20938992
cyp4a10	Folic Acid	D005492	59-30-3	CYP4A10	13117	Mus musculus	10090	20118189
cyp7b1	Folic Acid	D005492	59-30-3	CYP7B1	9420	Mus musculus	10090	22872676
cyp4a14	Folic Acid	D005492	59-30-3	CYP4A14	13119	Mus musculus	10090	22872676
cyp2b9	Metformin	D008687	657-24-9	CYP2B9	13094	Mus musculus	10090	22342832
cyp4a10	Metformin	D008687	657-24-9	CYP4A10	13117	Mus musculus	10090	22342832
cyp4a14	Metformin	D008687	657-24-9	CYP4A14	13119	Mus musculus	10090	22342832
cyp17a1	Metformin	D008687	657-24-9	CYP17A1	1586	Mus musculus	10090	23166782
cyp2b9	Methionine	D008715	63-68-3	CYP2B9	13094	Mus musculus	10090	20938992
cyp4a10	Methionine	D008715	63-68-3	CYP4A10	13117	Mus musculus	10090	20118189
cyp7b1	Methionine	D008715	63-68-3	CYP7B1	9420	Mus musculus	10090	22872676
cyp4a14	Methionine	D008715	63-68-3	CYP4A14	13119	Mus musculus	10090	18488193|18952117|19593819|20350562|22872676
gstm3	Paraquat	D010269	4685-14-7	GSTM3	2947	Mus musculus	10090	16128001
gsta2	Paraquat	D010269	4685-14-7	GSTA2	2939	Mus musculus	10090	16128001
gstm2	Paraquat	D010269	4685-14-7	GSTM2	2946	Mus musculus	10090	16128001|21371552
gsta1	Paraquat	D010269	4685-14-7	GSTA1	2938	Mus musculus	10090	16128001
cyp2b9	PCB 180	C410127	35065-29-3	CYP2B9	13094	Mus musculus	10090	25510870
cyp46a1	PCB 180	C410127	35065-29-3	CYP46A1	10858	Mus musculus	10090	25510870
cyp17a1	PCB 180	C410127	35065-29-3	CYP17A1	1586	Mus musculus	10090	25510870
gstt2	PCB 180	C410127	35065-29-3	GSTT2	2953	Mus musculus	10090	25510870
gstm3	Plant Extracts	D010936		GSTM3	2947	Mus musculus	10090	23262642
gsta2	Plant Extracts	D010936		GSTA2	2939	Mus musculus	10090	15570060
gstm2	Plant Extracts	D010936		GSTM2	2946	Mus musculus	10090	15570060|19182440|22178802
gsta1	Plant Extracts	D010936		GSTA1	2938	Mus musculus	10090	15570060
cyp2b9	Progesterone	D011374	57-83-0	CYP2B9	13094	Mus musculus	10090	7771797
cyp26a1	Progesterone	D011374	57-83-0	CYP26A1	1592	Mus musculus	10090	15845616|17251523
sult1d1	Progesterone	D011374	57-83-0	SULT1D1	53315	Mus musculus	10090	17251523|22238285
gstm2	Progesterone	D011374	57-83-0	GSTM2	2946	Mus musculus	10090	17251523
ugt2b38	sodium bichromate	C016104	10588-01-9	UGT2B38	100559	Mus musculus	10090	22155349
gstt2	sodium bichromate	C016104	10588-01-9	GSTT2	2953	Mus musculus	10090	22155349
gstm2	sodium bichromate	C016104	10588-01-9	GSTM2	2946	Mus musculus	10090	22155349
gsta1	sodium bichromate	C016104	10588-01-9	GSTA1	2938	Mus musculus	10090	22613061
cyp4a14	Spironolactone	D013148	1952-01-07	CYP4A14	13119	Mus musculus	10090	17627975
gstm3	Spironolactone	D013148	1952-01-07	GSTM3	2947	Mus musculus	10090	18723825
gstm2	Spironolactone	D013148	1952-01-07	GSTM2	2946	Mus musculus	10090	18723825
ugt1a5	Spironolactone	D013148	1952-01-07	UGT1A5	54579	Mus musculus	10090	19144771
cyp4a10	TO-901317	C423915		CYP4A10	13117	Mus musculus	10090	15302862|23063693
cyp4a14	TO-901317	C423915		CYP4A14	13119	Mus musculus	10090	15302862|23063693
cyp7a1	TO-901317	C423915		CYP7A1	1581	Mus musculus	10090	23591747
sult1d1	TO-901317	C423915		SULT1D1	53315	Mus musculus	10090	15302862
cyp4a14	Vancomycin	D014640	1404-90-6	CYP4A14	13119	Mus musculus	10090	18930951
gnmt	Vancomycin	D014640	1404-90-6	GNMT	27232	Mus musculus	10090	18930951
cyp7a1	Vancomycin	D014640	1404-90-6	CYP7A1	1581	Mus musculus	10090	24657338
gsta2	Vancomycin	D014640	1404-90-6	GSTA2	2939	Mus musculus	10090	18930951
sult1e1	1-hydroxymethylpyrene	C065833	24463-15-8	SULT1E1	6783	Mus musculus	10090	24802129
sult1a1	1-hydroxymethylpyrene	C065833	24463-15-8	SULT1A1	6817	Mus musculus	10090	24802129
sult1d1	1-hydroxymethylpyrene	C065833	24463-15-8	SULT1D1	53315	Mus musculus	10090	24802129
cyp4a14	1-Naphthylisothiocyanate	D015058	551-06-4	CYP4A14	13119	Mus musculus	10090	15913567
cyp7a1	1-Naphthylisothiocyanate	D015058	551-06-4	CYP7A1	1581	Mus musculus	10090	25655198
gsta2	1-Naphthylisothiocyanate	D015058	551-06-4	GSTA2	2939	Mus musculus	10090	15913567
cyp2a5	3,5,5-trimethylhexanoylferrocene	C050224	67527-18-8	CYP2A5	13087	Mus musculus	10090	22649188
gstm3	3,5,5-trimethylhexanoylferrocene	C050224	67527-18-8	GSTM3	2947	Mus musculus	10090	22649188
gstm2	3,5,5-trimethylhexanoylferrocene	C050224	67527-18-8	GSTM2	2946	Mus musculus	10090	22649188
aldh3a2	Acetaldehyde	D000079	75-07-0	ALDH3A2	224	Mus musculus	10090	22285649
cyp7b1	Acetaldehyde	D000079	75-07-0	CYP7B1	9420	Mus musculus	10090	22634333
cyp17a1	Acetaldehyde	D000079	75-07-0	CYP17A1	1586	Mus musculus	10090	22285649
cyp4a14	allyl sulfide	C038491	592-88-1	CYP4A14	13119	Mus musculus	10090	17627975
gstm3	allyl sulfide	C038491	592-88-1	GSTM3	2947	Mus musculus	10090	18723825
gstm2	allyl sulfide	C038491	592-88-1	GSTM2	2946	Mus musculus	10090	18723825
cyp26a1	arsenic trioxide	C006632	1327-53-3	CYP26A1	1592	Mus musculus	10090	15688020
cyp17a1	arsenic trioxide	C006632	1327-53-3	CYP17A1	1586	Mus musculus	10090	18630931
gsta2	arsenic trioxide	C006632	1327-53-3	GSTA2	2939	Mus musculus	10090	15073043
cyp2a4	arsenite	C015001	15502-74-6	CYP2A4	13086	Mus musculus	10090	18991936
gsta2	arsenite	C015001	15502-74-6	GSTA2	2939	Mus musculus	10090	15345372|18929588
gsta1	arsenite	C015001	15502-74-6	GSTA1	2938	Mus musculus	10090	19933842
cyp4a10	Biological Products	D001688		CYP4A10	13117	Mus musculus	10090	22613217
cyp4a14	Biological Products	D001688		CYP4A14	13119	Mus musculus	10090	22613217
gsta1	Biological Products	D001688		GSTA1	2938	Mus musculus	10090	22570534
cyp4a12b	butylbenzyl phthalate	C027561	85-68-7	CYP4A12B	13118	Mus musculus	10090	26519955
cyp4a10	butylbenzyl phthalate	C027561	85-68-7	CYP4A10	13117	Mus musculus	10090	26519955
cyp4a14	butylbenzyl phthalate	C027561	85-68-7	CYP4A14	13119	Mus musculus	10090	26519955
cyp7b1	cerous chloride	C026690	7790-86-5	CYP7B1	9420	Mus musculus	10090	23139204
nnmt	cerous chloride	C026690	7790-86-5	NNMT	4837	Mus musculus	10090	23139204
cyp46a1	cerous chloride	C026690	7790-86-5	CYP46A1	10858	Mus musculus	10090	23573234
cyp2c55	Chlorodiphenyl (54% Chlorine)	D020111	11097-69-1	CYP2C55	72082	Mus musculus	10090	25270620
akr1e1	Chlorodiphenyl (54% Chlorine)	D020111	11097-69-1	AKR1E1	56043	Mus musculus	10090	23650126
sult1e1	Chlorodiphenyl (54% Chlorine)	D020111	11097-69-1	SULT1E1	6783	Mus musculus	10090	23650126
cyp2b9	Chlorpyrifos	D004390	2921-88-2	CYP2B9	13094	Mus musculus	10090	22515965
cyp2a5	Chlorpyrifos	D004390	2921-88-2	CYP2A5	13087	Mus musculus	10090	22515965
gstm3	Chlorpyrifos	D004390	2921-88-2	GSTM3	2947	Mus musculus	10090	22515965
cyp4a10	Clofibric Acid	D002995	882-09-7	CYP4A10	13117	Mus musculus	10090	22539621
aldh3a2	Clofibric Acid	D002995	882-09-7	ALDH3A2	224	Mus musculus	10090	17998271
cyp2a5	Clofibric Acid	D002995	882-09-7	CYP2A5	13087	Mus musculus	10090	11038160
cyp2b9	cobaltous chloride	C018021	7646-79-9	CYP2B9	13094	Mus musculus	10090	23528251
cyp2a5	cobaltous chloride	C018021	7646-79-9	CYP2A5	13087	Mus musculus	10090	11038160|9698299
gsta2	cobaltous chloride	C018021	7646-79-9	GSTA2	2939	Mus musculus	10090	21139344
cyp2a5	coumarin	C030123	91-64-5	CYP2A5	13087	Mus musculus	10090	10646973
gsta2	coumarin	C030123	91-64-5	GSTA2	2939	Mus musculus	10090	11309284
gsta1	coumarin	C030123	91-64-5	GSTA1	2938	Mus musculus	10090	11309284
cyp17a1	Dietary Fats, Unsaturated	D004042		CYP17A1	1586	Mus musculus	10090	23626681
gstm3	Dietary Fats, Unsaturated	D004042		GSTM3	2947	Mus musculus	10090	23626681
gsta1	Dietary Fats, Unsaturated	D004042		GSTA1	2938	Mus musculus	10090	23626681
cyp2a4	Diethylstilbestrol	D004054	56-53-1	CYP2A4	13086	Mus musculus	10090	16452187|19665456
cyp17a1	Diethylstilbestrol	D004054	56-53-1	CYP17A1	1586	Mus musculus	10090	15196701
gstt2	Diethylstilbestrol	D004054	56-53-1	GSTT2	2953	Mus musculus	10090	15289156
cyp4a12b	di-n-octyl phthalate	C010715	117-84-0	CYP4A12B	13118	Mus musculus	10090	26519955
cyp4a10	di-n-octyl phthalate	C010715	117-84-0	CYP4A10	13117	Mus musculus	10090	24496636|26519955
cyp4a14	di-n-octyl phthalate	C010715	117-84-0	CYP4A14	13119	Mus musculus	10090	26519955
cyp2b9	Endosulfan	D004726	115-29-7	CYP2B9	13094	Mus musculus	10090	22515965
cyp2a5	Endosulfan	D004726	115-29-7	CYP2A5	13087	Mus musculus	10090	22515965
gstm3	Endosulfan	D004726	115-29-7	GSTM3	2947	Mus musculus	10090	22515965
gsta2	Glucosinolates	D005961		GSTA2	2939	Mus musculus	10090	15570060
gstm2	Glucosinolates	D005961		GSTM2	2946	Mus musculus	10090	15570060
gsta1	Glucosinolates	D005961		GSTA1	2938	Mus musculus	10090	15570060
sult1e1	Hydrogen Peroxide	D006861	7722-84-1	SULT1E1	6783	Mus musculus	10090	25922074
gsta2	Hydrogen Peroxide	D006861	7722-84-1	GSTA2	2939	Mus musculus	10090	14729362|15003993
gstm2	Hydrogen Peroxide	D006861	7722-84-1	GSTM2	2946	Mus musculus	10090	15003993
aldh3a2	Isoproterenol	D007545	7683-59-2	ALDH3A2	224	Mus musculus	10090	21335049
cyp2a5	Isoproterenol	D007545	7683-59-2	CYP2A5	13087	Mus musculus	10090	11162586
sult1a1	Isoproterenol	D007545	7683-59-2	SULT1A1	6817	Mus musculus	10090	20003209
cyp2a4	Ketoconazole	D007654	65277-42-1	CYP2A4	13086	Mus musculus	10090	18420780
cyp4a10	Ketoconazole	D007654	65277-42-1	CYP4A10	13117	Mus musculus	10090	17966066
cyp2a5	Ketoconazole	D007654	65277-42-1	CYP2A5	13087	Mus musculus	10090	17966066
sult1a1	Methylcholanthrene	D008748	56-49-5	SULT1A1	6817	Mus musculus	10090	19525444
gsta2	Methylcholanthrene	D008748	56-49-5	GSTA2	2939	Mus musculus	10090	15297030
gsta1	Methylcholanthrene	D008748	56-49-5	GSTA1	2938	Mus musculus	10090	23712962
cyp4a10	Oleanolic Acid	D009828	508-02-1	CYP4A10	13117	Mus musculus	10090	23948738
cyp7b1	Oleanolic Acid	D009828	508-02-1	CYP7B1	9420	Mus musculus	10090	23948738
cyp7a1	Oleanolic Acid	D009828	508-02-1	CYP7A1	1581	Mus musculus	10090	23948738
gsta2	Rotenone	D012402	83-79-4	GSTA2	2939	Mus musculus	10090	17657281|19304788|23186747
gstm2	Rotenone	D012402	83-79-4	GSTM2	2946	Mus musculus	10090	23186747
gsta1	Rotenone	D012402	83-79-4	GSTA1	2938	Mus musculus	10090	19304788|23186747
fmo5	sodium arsenate	C009277	7631-89-2	FMO5	2330	Mus musculus	10090	21795629
cyp7b1	sodium arsenate	C009277	7631-89-2	CYP7B1	9420	Mus musculus	10090	11353140
sult1a1	sodium arsenate	C009277	7631-89-2	SULT1A1	6817	Mus musculus	10090	11353140
cyp2b9	Streptozocin	D013311	18883-66-4	CYP2B9	13094	Mus musculus	10090	22342832
cyp4a10	Streptozocin	D013311	18883-66-4	CYP4A10	13117	Mus musculus	10090	22342832
cyp4a14	Streptozocin	D013311	18883-66-4	CYP4A14	13119	Mus musculus	10090	22342832|23319174
gstm3	sulforafan	C016766	4478-93-7	GSTM3	2947	Mus musculus	10090	17942926
gsta2	sulforafan	C016766	4478-93-7	GSTA2	2939	Mus musculus	10090	11309284
gsta1	sulforafan	C016766	4478-93-7	GSTA1	2938	Mus musculus	10090	11309284|20932822|7568053
gstm3	Sunphenon	C074269	131258-00-9	GSTM3	2947	Mus musculus	10090	24378064
gstm2	Sunphenon	C074269	131258-00-9	GSTM2	2946	Mus musculus	10090	24378064
gsta1	Sunphenon	C074269	131258-00-9	GSTA1	2938	Mus musculus	10090	24378064
cyp2b9	Testosterone Propionate	D043343	57-85-2	CYP2B9	13094	Mus musculus	10090	20943812
cyp2a4	Testosterone Propionate	D043343	57-85-2	CYP2A4	13086	Mus musculus	10090	20943812
cyp17a1	Testosterone Propionate	D043343	57-85-2	CYP17A1	1586	Mus musculus	10090	15601916
cyp7b1	Tetradecanoylphorbol Acetate	D013755	16561-29-8	CYP7B1	9420	Mus musculus	10090	16368122
gstm2	Tetradecanoylphorbol Acetate	D013755	16561-29-8	GSTM2	2946	Mus musculus	10090	19840844
gsta1	Tetradecanoylphorbol Acetate	D013755	16561-29-8	GSTA1	2938	Mus musculus	10090	7568053
sult1a1	trimellitic anhydride	C015559	552-30-7	SULT1A1	6817	Mus musculus	10090	19042947
gstm3	trimellitic anhydride	C015559	552-30-7	GSTM3	2947	Mus musculus	10090	19042947
gstt2	trimellitic anhydride	C015559	552-30-7	GSTT2	2953	Mus musculus	10090	19042947
cyp7b1	Ursodeoxycholic Acid	D014580	128-13-2	CYP7B1	9420	Mus musculus	10090	20671298
cyp7a1	Ursodeoxycholic Acid	D014580	128-13-2	CYP7A1	1581	Mus musculus	10090	20671298|25582706
gsta2	Ursodeoxycholic Acid	D014580	128-13-2	GSTA2	2939	Mus musculus	10090	18687751
cyp7b1	1,2,5,6-dibenzanthracene	C026486	53-70-3	CYP7B1	9420	Mus musculus	10090	26377693
sult2a7	1,2,5,6-dibenzanthracene	C026486	53-70-3	SULT2A7	638251	Mus musculus	10090	26377693
gsta2	2-Acetylaminofluorene	D015073	53-96-3	GSTA2	2939	Mus musculus	10090	17317680
gsta1	2-Acetylaminofluorene	D015073	53-96-3	GSTA1	2938	Mus musculus	10090	17317680
cyp7b1	2-arachidonylglycerol	C094503	53847-30-6	CYP7B1	9420	Mus musculus	10090	23894352
cyp7a1	2-arachidonylglycerol	C094503	53847-30-6	CYP7A1	1581	Mus musculus	10090	23894352
sult1a1	2-methylfuran	C029060	534-22-5	SULT1A1	6817	Mus musculus	10090	25053625
sult1d1	2-methylfuran	C029060	534-22-5	SULT1D1	53315	Mus musculus	10090	25053625
sult1a1	2-sulfoxymethylfuran	C000597570		SULT1A1	6817	Mus musculus	10090	25053625
sult1d1	2-sulfoxymethylfuran	C000597570		SULT1D1	53315	Mus musculus	10090	25053625
cyp2b9	3-(alpha,alpha-dimethylallyl)psoralen	C020740	13164-03-9	CYP2B9	13094	Mus musculus	10090	22790670
cyp2a5	3-(alpha,alpha-dimethylallyl)psoralen	C020740	13164-03-9	CYP2A5	13087	Mus musculus	10090	22790670
cyp4a14	adrenocorticotropin zinc	C006418	53468-06-7	CYP4A14	13119	Mus musculus	10090	19920212
sult1a1	adrenocorticotropin zinc	C006418	53468-06-7	SULT1A1	6817	Mus musculus	10090	19920212
cyp7b1	AM 251	C103505		CYP7B1	9420	Mus musculus	10090	23894352
cyp7a1	AM 251	C103505		CYP7A1	1581	Mus musculus	10090	23894352
cyp2b9	Androstenedione	D000735	1963-05-08	CYP2B9	13094	Mus musculus	10090	7771797
cyp17a1	Androstenedione	D000735	1963-05-08	CYP17A1	1586	Mus musculus	10090	15555913
gsta2	angelica lactone	C019257	1333-38-6	GSTA2	2939	Mus musculus	10090	11309284
gsta1	angelica lactone	C019257	1333-38-6	GSTA1	2938	Mus musculus	10090	11309284
gsta2	Antimycin A	D000968	642-15-9	GSTA2	2939	Mus musculus	10090	19304788
gsta1	Antimycin A	D000968	642-15-9	GSTA1	2938	Mus musculus	10090	19304788
cyp7b1	Atorvastatin Calcium	D000069059		CYP7B1	9420	Mus musculus	10090	25278499
cyp7a1	Atorvastatin Calcium	D000069059		CYP7A1	1581	Mus musculus	10090	25278499
gstm2	benzylideneacetone	C025383	122-57-6	GSTM2	2946	Mus musculus	10090	1859377
gsta1	benzylideneacetone	C025383	122-57-6	GSTA1	2938	Mus musculus	10090	7568053
cyp2c55	beta-hexachlorocyclohexane	C023888	319-85-7	CYP2C55	72082	Mus musculus	10090	25270620
cyp4a14	beta-hexachlorocyclohexane	C023888	319-85-7	CYP4A14	13119	Mus musculus	10090	25270620
cyp4a10	Bezafibrate	D001629	41859-67-0	CYP4A10	13117	Mus musculus	10090	20854792
cyp4a14	Bezafibrate	D001629	41859-67-0	CYP4A14	13119	Mus musculus	10090	12782154
cyp7a1	bis(tri-n-butyltin)oxide	C005961		CYP7A1	1581	Mus musculus	10090	18958704
gstt2	bis(tri-n-butyltin)oxide	C005961		GSTT2	2953	Mus musculus	10090	21601586
gsta2	cafestol	C053400	469-83-0	GSTA2	2939	Mus musculus	10090	11309284
gsta1	cafestol	C053400	469-83-0	GSTA1	2938	Mus musculus	10090	11309284
cyp17a1	Chenodeoxycholic Acid	D002635	474-25-9	CYP17A1	1586	Mus musculus	10090	22961653
cyp7a1	Chenodeoxycholic Acid	D002635	474-25-9	CYP7A1	1581	Mus musculus	10090	19072826|20671298|25582706
cyp2a4	Cholesterol	D002784	57-88-5	CYP2A4	13086	Mus musculus	10090	18420780
cyp17a1	Cholesterol	D002784	57-88-5	CYP17A1	1586	Mus musculus	10090	15761033
gsta2	Coal Tar	D003033	8007-45-2	GSTA2	2939	Mus musculus	10090	22935520
gsta1	Coal Tar	D003033	8007-45-2	GSTA1	2938	Mus musculus	10090	22935520
cyp17a1	Colforsin	D005576	138605-00-2	CYP17A1	1586	Mus musculus	10090	22461451
cyp2a5	Colforsin	D005576	138605-00-2	CYP2A5	13087	Mus musculus	10090	11162586
cyp17a1	Cyclic AMP	D000242	60-92-4	CYP17A1	1586	Mus musculus	10090	25576683
cyp2a5	Cyclic AMP	D000242	60-92-4	CYP2A5	13087	Mus musculus	10090	12754101|18602936
cyp2a5	Cycloheximide	D003513	66-81-9	CYP2A5	13087	Mus musculus	10090	9007836
gsta1	Cycloheximide	D003513	66-81-9	GSTA1	2938	Mus musculus	10090	16243960
cyp2a5	Dactinomycin	D003609	50-76-0	CYP2A5	13087	Mus musculus	10090	12754101
gsta1	Dactinomycin	D003609	50-76-0	GSTA1	2938	Mus musculus	10090	16243960
cyp7b1	Deoxycholic Acid	D003840	83-44-3	CYP7B1	9420	Mus musculus	10090	21914718|25582706
cyp7a1	Deoxycholic Acid	D003840	83-44-3	CYP7A1	1581	Mus musculus	10090	20671298|21914718|22531947|25582706
aldh3a2	Dibutyl Phthalate	D003993	84-74-2	ALDH3A2	224	Mus musculus	10090	17361019
cyp17a1	Dibutyl Phthalate	D003993	84-74-2	CYP17A1	1586	Mus musculus	10090	22511013|25765776
cyp4a10	dichlorfop-methyl	C012891	51338-27-3	CYP4A10	13117	Mus musculus	10090	17084873
cyp4a14	dichlorfop-methyl	C012891	51338-27-3	CYP4A14	13119	Mus musculus	10090	17084873
cyp4a14	Drugs, Chinese Herbal	D004365		CYP4A14	13119	Mus musculus	10090	26539117
gstm3	Drugs, Chinese Herbal	D004365		GSTM3	2947	Mus musculus	10090	23262642
cyp4a10	Eicosapentaenoic Acid	D015118	1553-41-9	CYP4A10	13117	Mus musculus	10090	18489776
gstm3	Eicosapentaenoic Acid	D015118	1553-41-9	GSTM3	2947	Mus musculus	10090	18489776
cyp2b9	Fatty Acids, Nonesterified	D005230		CYP2B9	13094	Mus musculus	10090	12130701
cyp4a14	Fatty Acids, Nonesterified	D005230		CYP4A14	13119	Mus musculus	10090	12130701
cyp4a14	Fatty Acids, Omega-3	D015525		CYP4A14	13119	Mus musculus	10090	23333450
cyp46a1	Fatty Acids, Omega-3	D015525		CYP46A1	10858	Mus musculus	10090	23333450
cyp2c55	Fluconazole	D015725	86386-73-4	CYP2C55	72082	Mus musculus	10090	16730040
cyp26a1	Fluconazole	D015725	86386-73-4	CYP26A1	1592	Mus musculus	10090	19429397
cyp17a1	Flutamide	D005485	13311-84-7	CYP17A1	1586	Mus musculus	10090	11509743
gsta2	Flutamide	D005485	13311-84-7	GSTA2	2939	Mus musculus	10090	17702527
sult1a1	furfuryl alcohol	C012986	98-00-0	SULT1A1	6817	Mus musculus	10090	25053625
sult1d1	furfuryl alcohol	C012986	98-00-0	SULT1D1	53315	Mus musculus	10090	25053625
acnat2	Gold	D006046	7440-57-5	ACNAT2	209186	Mus musculus	10090	19695318
ugt2b38	Gold	D006046	7440-57-5	UGT2B38	100559	Mus musculus	10090	19695318
cyp2c55	Heptachlor Epoxide	D006534	1024-57-3	CYP2C55	72082	Mus musculus	10090	25270620
cyp26a1	Heptachlor Epoxide	D006534	1024-57-3	CYP26A1	1592	Mus musculus	10090	25270620
cyp4a14	hydrazine	C029424	302-01-2	CYP4A14	13119	Mus musculus	10090	15282401
gstt2	hydrazine	C029424	302-01-2	GSTT2	2953	Mus musculus	10090	15282401
ugt1a10	hyperoside	C021304	482-36-0	UGT1A10	54575	Mus musculus	10090	26772156
sult1a1	hyperoside	C021304	482-36-0	SULT1A1	6817	Mus musculus	10090	26772156
gsta2	indole-3-carbinol	C016517	700-06-1	GSTA2	2939	Mus musculus	10090	11309284
gsta1	indole-3-carbinol	C016517	700-06-1	GSTA1	2938	Mus musculus	10090	11309284
gsta2	Isothiocyanates	D017879		GSTA2	2939	Mus musculus	10090	15570060
gsta1	Isothiocyanates	D017879		GSTA1	2938	Mus musculus	10090	15570060
gsta2	kahweol palmitate	C033997	81760-45-4	GSTA2	2939	Mus musculus	10090	11309284
gsta1	kahweol palmitate	C033997	81760-45-4	GSTA1	2938	Mus musculus	10090	11309284
cyp2b9	Ketolides	D048628		CYP2B9	13094	Mus musculus	10090	24967691
fmo5	Ketolides	D048628		FMO5	2330	Mus musculus	10090	24967691
gsta2	Lead	D007854	7439-92-1	GSTA2	2939	Mus musculus	10090	15297030
gsta1	Lead	D007854	7439-92-1	GSTA1	2938	Mus musculus	10090	16243960
gsta2	Mercury	D008628	7439-97-6	GSTA2	2939	Mus musculus	10090	15297030
gsta1	Mercury	D008628	7439-97-6	GSTA1	2938	Mus musculus	10090	16243960|22579925
cyp2a4	Methoxychlor	D008731	72-43-5	CYP2A4	13086	Mus musculus	10090	18420780
cyp17a1	Methoxychlor	D008731	72-43-5	CYP17A1	1586	Mus musculus	10090	11509743|21514315
cyp2a5	methylmercuric chloride	C004925	115-09-3	CYP2A5	13087	Mus musculus	10090	20402460
gsta2	methylmercuric chloride	C004925	115-09-3	GSTA2	2939	Mus musculus	10090	20061341
gsta2	Methylmethacrylate	D020366	80-62-6	GSTA2	2939	Mus musculus	10090	16916219
gsta1	Methylmethacrylate	D020366	80-62-6	GSTA1	2938	Mus musculus	10090	16916219
cyp17a1	monomethylarsonous acid	C406082		CYP17A1	1586	Mus musculus	10090	20024957
gsta2	monomethylarsonous acid	C406082		GSTA2	2939	Mus musculus	10090	20024957
sult1a1	Morphine	D009020	57-27-2	SULT1A1	6817	Mus musculus	10090	20144693
ugt1a5	Morphine	D009020	57-27-2	UGT1A5	54579	Mus musculus	10090	21955143
gsta2	Mustard Gas	D009151	505-60-2	GSTA2	2939	Mus musculus	10090	15674844|18955075
gstm2	Mustard Gas	D009151	505-60-2	GSTM2	2946	Mus musculus	10090	18955075
gnmt	naphthalene	C031721	91-20-3	GNMT	27232	Mus musculus	10090	20935109
gstm2	naphthalene	C031721	91-20-3	GSTM2	2946	Mus musculus	10090	10959795
cyp2a5	Nicotine	D009538		CYP2A5	13087	Mus musculus	10090	16485141
ugt1a5	Nicotine	D009538		UGT1A5	54579	Mus musculus	10090	21955143
aldh1l1	N-Methyl-3,4-methylenedioxyamphetamine	D018817	42542-10-9	ALDH1L1	10840	Mus musculus	10090	20188158
gstt2	N-Methyl-3,4-methylenedioxyamphetamine	D018817	42542-10-9	GSTT2	2953	Mus musculus	10090	26251327
aldh1l1	Okadaic Acid	D019319	78111-17-8	ALDH1L1	10840	Mus musculus	10090	18000846
gstm2	Okadaic Acid	D019319	78111-17-8	GSTM2	2946	Mus musculus	10090	19840844
cyp4a10	Oxazepam	D010076	604-75-1	CYP4A10	13117	Mus musculus	10090	12727805
cyp4a14	Oxazepam	D010076	604-75-1	CYP4A14	13119	Mus musculus	10090	12727805
cyp2c55	Oxygen	D010100	7782-44-7	CYP2C55	72082	Mus musculus	10090	24205000
sult1e1	Oxygen	D010100	7782-44-7	SULT1E1	6783	Mus musculus	10090	25922074
cyp17a1	Particulate Matter	D052638		CYP17A1	1586	Mus musculus	10090	18449530|22861003
gsta1	Particulate Matter	D052638		GSTA1	2938	Mus musculus	10090	15322212
cyp4a14	perfluorobutane	C108042	355-25-9	CYP4A14	13119	Mus musculus	10090	23567314
cyp7a1	perfluorobutane	C108042	355-25-9	CYP7A1	1581	Mus musculus	10090	23567314
cyp4a10	perfluorobutyric acid	C033094	375-22-4	CYP4A10	13117	Mus musculus	10090	19359353
cyp4a14	perfluorobutyric acid	C033094	375-22-4	CYP4A14	13119	Mus musculus	10090	23567314
cyp4a14	perfluorodecanoic acid	C036567	335-76-2	CYP4A14	13119	Mus musculus	10090	18648086|23567314
cyp7a1	perfluorodecanoic acid	C036567	335-76-2	CYP7A1	1581	Mus musculus	10090	23567314
cyp4a14	perfluorohexanesulfonic acid	C471071	355-46-4	CYP4A14	13119	Mus musculus	10090	23567314
cyp7a1	perfluorohexanesulfonic acid	C471071	355-46-4	CYP7A1	1581	Mus musculus	10090	21705711|23567314
cyp4a10	perfluorononanoic acid	C584865		CYP4A10	13117	Mus musculus	10090	25689681
cyp17a1	perfluorononanoic acid	C584865		CYP17A1	1586	Mus musculus	10090	25543169
aldh3a2	Phlorhizin	D010695	60-81-1	ALDH3A2	224	Mus musculus	10090	22538082
gstm2	Phlorhizin	D010695	60-81-1	GSTM2	2946	Mus musculus	10090	22538082
cyp2b9	Piperonyl Butoxide	D010882	1951-03-06	CYP2B9	13094	Mus musculus	10090	17014948|19690152
cyp2a5	Piperonyl Butoxide	D010882	1951-03-06	CYP2A5	13087	Mus musculus	10090	17014948|19690152|20101389|23968726
acnat2	Polyethylene Glycols	D011092		ACNAT2	209186	Mus musculus	10090	19695318
ugt2b38	Polyethylene Glycols	D011092		UGT2B38	100559	Mus musculus	10090	19695318
sult1a1	pyrene	C030984	129-00-0	SULT1A1	6817	Mus musculus	10090	17618724|26160115
gstm3	pyrene	C030984	129-00-0	GSTM3	2947	Mus musculus	10090	26160115
cyp46a1	S-2-pentyl-4-pentynoic hydroxamic acid	C513635		CYP46A1	10858	Mus musculus	10090	21427059
gstt3	S-2-pentyl-4-pentynoic hydroxamic acid	C513635		GSTT3	103140	Mus musculus	10090	21427059
cyp2c55	systhane	C446685		CYP2C55	72082	Mus musculus	10090	16730040|23970803
gstm3	systhane	C446685		GSTM3	2947	Mus musculus	10090	23970803
cyp4a10	tectoridin	C120040	611-40-5	CYP4A10	13117	Mus musculus	10090	20637825
cyp4a14	tectoridin	C120040	611-40-5	CYP4A14	13119	Mus musculus	10090	20637825
gsta2	tert-Butylhydroperoxide	D020122	75-91-2	GSTA2	2939	Mus musculus	10090	14729362|15003993
gstm2	tert-Butylhydroperoxide	D020122	75-91-2	GSTM2	2946	Mus musculus	10090	15003993|15336504
cyp7b1	tetrabromobisphenol A	C020806	79-94-7	CYP7B1	9420	Mus musculus	10090	25172293
cyp17a1	tetrabromobisphenol A	C020806	79-94-7	CYP17A1	1586	Mus musculus	10090	24014645
cyp4a10	Toximul MP8	C019116	37341-79-0	CYP4A10	13117	Mus musculus	10090	17643967
cyp4a14	Toximul MP8	C019116	37341-79-0	CYP4A14	13119	Mus musculus	10090	17643967
sult1a1	Trinitrobenzenesulfonic Acid	D014302	2508-19-2	SULT1A1	6817	Mus musculus	10090	17982090
gstm2	Trinitrobenzenesulfonic Acid	D014302	2508-19-2	GSTM2	2946	Mus musculus	10090	17982090
cyp17a1	triphenyl phosphate	C005445	115-86-6	CYP17A1	1586	Mus musculus	10090	26049154
gsta1	triphenyl phosphate	C005445	115-86-6	GSTA1	2938	Mus musculus	10090	26049154
cyp17a1	tris(chloroethyl)phosphate	C031324	115-96-8	CYP17A1	1586	Mus musculus	10090	26049154
gsta1	tris(chloroethyl)phosphate	C031324	115-96-8	GSTA1	2938	Mus musculus	10090	26049154
cyp2c37	Tunicamycin	D014415	11089-65-9	CYP2C37	13096	Mus musculus	10090	17127020
gstm3	Tunicamycin	D014415	11089-65-9	GSTM3	2947	Mus musculus	10090	17127020
aldh1l1	(+)-JQ1 compound	C561695		ALDH1L1	10840	Mus musculus	10090	26644586
cyp4a14	(2E,4E,6E,10E)-3,7,11,15-tetramethyl-2,4,6,10,14-hexadecapentaenoic acid	C487689		CYP4A14	13119	Mus musculus	10090	17261273
cyp17a1	1,1,1-trichloro-2-(4-hydroxyphenyl)-2-(4-methoxyphenyl)ethane	C495657		CYP17A1	1586	Mus musculus	10090	20840852
fmo5	1,12-benzoperylene	C006718	191-24-2	FMO5	2330	Mus musculus	10090	26377693
gstt3	1,2-epoxy-3-(p-nitrophenoxy)propane	C007606	5255-75-4	GSTT3	103140	Mus musculus	10090	12038961
sult1a1	1-Methyl-3-isobutylxanthine	D015056	28822-58-4	SULT1A1	6817	Mus musculus	10090	16054899
gstm3	2-(4-toluidino)-6-naphthalenesulfonic acid	C009497	7724-15-4	GSTM3	2947	Mus musculus	10090	7725348
cyp17a1	2,2',4,4'-tetrahydroxybenzophenone	C035476	131-55-5	CYP17A1	1586	Mus musculus	10090	21726595
cyp17a1	2,2-bis(4-hydroxyphenyl)-1,1,1-trichloroethane	C404910	2971-36-0	CYP17A1	1586	Mus musculus	10090	11509743
cyp7b1	2,4,5-Trichlorophenoxyacetic Acid	D015085	93-76-5	CYP7B1	9420	Mus musculus	10090	18579281
cyp17a1	2,4-Dichlorophenoxyacetic Acid	D015084	94-75-7	CYP17A1	1586	Mus musculus	10090	26838045
cyp7b1	25-hydroxycholesterol	C007997	2140-46-7	CYP7B1	9420	Mus musculus	10090	10748047
cyp7b1	27-hydroxycholesterol	C076996	20380-11-4	CYP7B1	9420	Mus musculus	10090	10748047
sult1a1	2-amino-1-methyl-6-(4-hydroxyphenyl)imidazo(4,5-b)pyridine	C077584	126861-72-1	SULT1A1	6817	Mus musculus	10090	11181495
cyp7b1	2-amino-3,8-dimethylimidazo(4,5-f)quinoxaline	C036990	77500-04-0	CYP7B1	9420	Mus musculus	10090	23681119
cyp2a5	2-Aminopurine	D015075	452-06-2	CYP2A5	13087	Mus musculus	10090	11853694
gsta1	2-tert-butylhydroquinone	C018855	1948-33-0	GSTA1	2938	Mus musculus	10090	15627257|16014739|7568053
acnat2	3-(4'-hydroxy-3'-adamantylbiphenyl-4-yl)acrylic acid	C472791		ACNAT2	209186	Mus musculus	10090	16788091
cyp2a5	3,5-dicarbethoxy-2,6-dimethyl-4-ethyl-1,4-dihydropyridine	C030826	1153-66-8	CYP2A5	13087	Mus musculus	10090	9007836
cyp17a1	3-hydroxy-17-(1H-1,2,3-triazol-1-yl)androsta-5,16-diene	C439677		CYP17A1	1586	Mus musculus	10090	15555909
cyp17a1	3-hydroxy-17-(imidazol-1-yl)androsta-5,16-diene	C495960		CYP17A1	1586	Mus musculus	10090	15555909
cyp2a5	4-(methylnitrosamino)-1-(3-pyridyl)-1-butan-1-ol	C475721		CYP2A5	13087	Mus musculus	10090	12807362
cyp2a5	4,5-dihydroxy-1,2-dithiane	C060456	37031-12-2	CYP2A5	13087	Mus musculus	10090	14610226
gsta1	4-hydroxy-2-nonenal	C027576	29343-52-0	GSTA1	2938	Mus musculus	10090	19191707
gstt3	4-nitrobenzyl chloride	C027562	100-14-1	GSTT3	103140	Mus musculus	10090	12038961
sult1a1	4-nitrophenol	C024836	100-02-7	SULT1A1	6817	Mus musculus	10090	11181495
cyp26a1	4-oxoretinol	C041819	62702-55-0	CYP26A1	1592	Mus musculus	10090	10557354
cyp17a1	4-tert-octylphenol	C105260	140-66-9	CYP17A1	1586	Mus musculus	10090	17696135
sult1a1	5-hydroxyindole	C026785	1953-54-4	SULT1A1	6817	Mus musculus	10090	11181495
cyp2a4	5-methoxyindole	C487413	1006-94-6	CYP2A4	13086	Mus musculus	10090	18420780
cyp4a14	6-ethylchenodeoxycholic acid	C464660		CYP4A14	13119	Mus musculus	10090	26655953
sult1a1	6-hydroxymelatonin	C012365	2208-41-5	SULT1A1	6817	Mus musculus	10090	11181495
gsta1	6-methylsulfinylhexyl isothiocyanate	C111984		GSTA1	2938	Mus musculus	10090	21382770
gsta1	7,8-Dihydro-7,8-dihydroxybenzo(a)pyrene 9,10-oxide	D015123	55097-80-8	GSTA1	2938	Mus musculus	10090	12557262
sult1a1	7-hydroxycoumarin	C031477	93-35-6	SULT1A1	6817	Mus musculus	10090	11181495
cyp17a1	8-Bromo Cyclic Adenosine Monophosphate	D015124	23583-48-4	CYP17A1	1586	Mus musculus	10090	21610156|21726595|24014645
cyp2a5	Acetylcysteine	D000111	616-91-1	CYP2A5	13087	Mus musculus	10090	22552773
cyp2a5	acifluorfen	C018425	50594-66-6	CYP2A5	13087	Mus musculus	10090	9007836
gsta1	Acrolein	D000171	107-02-8	GSTA1	2938	Mus musculus	10090	12763045
cyp7b1	Aldrin	D000452	309-00-2	CYP7B1	9420	Mus musculus	10090	18579281
cyp7a1	alfacalcidol	C008088	41294-56-8	CYP7A1	1581	Mus musculus	10090	19581390
cyp7a1	alisol B 23-acetate	C526957		CYP7A1	1581	Mus musculus	10090	25655198
cyp26a1	alitretinoin	C103303	5300-03-08	CYP26A1	1592	Mus musculus	10090	16688765
cyp2b9	alpha-Tocopherol	D024502	1959-02-09	CYP2B9	13094	Mus musculus	10090	26102010
cyp2a5	Aminolevulinic Acid	D000622	106-60-5	CYP2A5	13087	Mus musculus	10090	22859313
cyp2a5	Amitrole	D000640	61-82-5	CYP2A5	13087	Mus musculus	10090	7543189|9698299
gnmt	amphotericin B, deoxycholate drug combination	C059765	87687-70-5	GNMT	27232	Mus musculus	10090	22863853
cyp17a1	Androgens	D000728		CYP17A1	1586	Mus musculus	10090	15761033
cyp26a1	Anisomycin	D000841	22862-76-6	CYP26A1	1592	Mus musculus	10090	16038797
gsta2	Arsenates	D001149		GSTA2	2939	Mus musculus	10090	15345372
cyp2a5	artemisinine	C031327	63968-64-9	CYP2A5	13087	Mus musculus	10090	16919048
cyp7b1	Benzene	D001554	71-43-2	CYP7B1	9420	Mus musculus	10090	12928149
nnmt	benzo(k)fluoranthene	C022921	207-08-9	NNMT	4837	Mus musculus	10090	26377693
gsta1	Benzoquinones	D016227		GSTA1	2938	Mus musculus	10090	21651925
cyp17a1	beta-damascenone	C075388	23696-85-7	CYP17A1	1586	Mus musculus	10090	22982537
cyp4a10	Betaine	D001622	107-43-7	CYP4A10	13117	Mus musculus	10090	20118189
cyp4a12b	bicyclol	C477843		CYP4A12B	13118	Mus musculus	10090	19427351
cyp17a1	bifenthrin	C099952	82657-04-3	CYP17A1	1586	Mus musculus	10090	23994515|24449165
cyp7a1	Bile Acids and Salts	D001647		CYP7A1	1581	Mus musculus	10090	10809780|16213224
cyp2a5	Bilirubin	D001663	635-65-4	CYP2A5	13087	Mus musculus	10090	16183037|21871474|22465937|23628428|25478736
cyp2a5	Biliverdine	D001664	114-25-0	CYP2A5	13087	Mus musculus	10090	21871474
cyp17a1	bis(4-hydroxyphenyl)sulfone	C543008	1980-09-01	CYP17A1	1586	Mus musculus	10090	25576683
cyp26a1	BMS453	C402892		CYP26A1	1592	Mus musculus	10090	16322074
gsta1	Bromodeoxyuridine	D001973	59-14-3	GSTA1	2938	Mus musculus	10090	24910943
cyp2a5	Bucladesine	D003994	362-74-3	CYP2A5	13087	Mus musculus	10090	11162586|22859313
gstm2	Buthionine Sulfoximine	D019328	5072-26-4	GSTM2	2946	Mus musculus	10090	15878706
cyp7b1	Cacodylic Acid	D002101	75-60-5	CYP7B1	9420	Mus musculus	10090	17441966
cyp2b9	cadmium sulfate	C037123	10124-36-4	CYP2B9	13094	Mus musculus	10090	16221973
cyp2a4	Caffeine	D002110	1958-08-02	CYP2A4	13086	Mus musculus	10090	18420780
cyp2a5	Chlormethiazole	D002719	533-45-9	CYP2A5	13087	Mus musculus	10090	22552773
gsta1	Chlorogenic Acid	D002726	327-97-9	GSTA1	2938	Mus musculus	10090	15944151
cyp7a1	Cholates	D020355		CYP7A1	1581	Mus musculus	10090	10809780
cyp26a1	Cholecalciferol	D002762	67-97-0	CYP26A1	1592	Mus musculus	10090	17170073
cyp7a1	Cholesterol, Dietary	D002791		CYP7A1	1581	Mus musculus	10090	10809780
acnat2	chrysene	C031180	218-01-9	ACNAT2	209186	Mus musculus	10090	26377693
cyp2a5	cobaltiprotoporphyrin	C007095	14325-03-2	CYP2A5	13087	Mus musculus	10090	22859313
gsta1	Coffee	D003069		GSTA1	2938	Mus musculus	10090	18028974
cyp7b1	Copper Sulfate	D019327	7758-98-7	CYP7B1	9420	Mus musculus	10090	18579281
aldh1l1	cupric chloride	C029892	7447-39-4	ALDH1L1	10840	Mus musculus	10090	17211630
gsta2	Curcumin	D003474	458-37-7	GSTA2	2939	Mus musculus	10090	18200517
cyp17a1	Cyanamide	D003484	420-04-2	CYP17A1	1586	Mus musculus	10090	22285649
cyp2a4	Cyclophosphamide	D003520	50-18-0	CYP2A4	13086	Mus musculus	10090	18420780
cyp17a1	cypermethrin	C017160	52315-07-8	CYP17A1	1586	Mus musculus	10090	21397294|21560301|24810582
cyp2b9	Cyproterone	D003534	2098-66-0	CYP2B9	13094	Mus musculus	10090	7771797
cyp2a4	daidzein	C004742	486-66-8	CYP2A4	13086	Mus musculus	10090	18420780
cyp17a1	DDT	D003634	50-29-3	CYP17A1	1586	Mus musculus	10090	23684557
cyp17a1	Dehydroepiandrosterone	D003687	53-43-0	CYP17A1	1586	Mus musculus	10090	15666818
cyp7b1	Dexrazoxane	D064730		CYP7B1	9420	Mus musculus	10090	26873546
gsta2	Dextroamphetamine	D003913	51-64-9	GSTA2	2939	Mus musculus	10090	12205029
cyp2a4	Dextromethorphan	D003915	125-71-3	CYP2A4	13086	Mus musculus	10090	18420780
cyp17a1	diaminochlorotriazine	C526766		CYP17A1	1586	Mus musculus	10090	24632104
gstm3	dibenzoylmethane	C061481	120-46-7	GSTM3	2947	Mus musculus	10090	17942926
gstm2	Dicarbethoxydihydrocollidine	D003997	632-93-9	GSTM2	2946	Mus musculus	10090	18098314
cyp2a5	dichlobanil	C055869	1194-65-6	CYP2A5	13087	Mus musculus	10090	20840855
cyp4a10	Dichloroacetic Acid	D003999	79-43-6	CYP4A10	13117	Mus musculus	10090	15363585|23575800
cyp2a5	Dichlororibofuranosylbenzimidazole	D004004	53-85-0	CYP2A5	13087	Mus musculus	10090	12754101
cyp2a4	Diclofenac	D004008	15307-86-5	CYP2A4	13086	Mus musculus	10090	18420780
gsta1	diethyl malate	C058705	7554-12-03	GSTA1	2938	Mus musculus	10090	24814887
gsta2	diethyl maleate	C014476	141-05-9	GSTA2	2939	Mus musculus	10090	25270620
cyp2a4	Dihydroergotamine	D004087	511-12-6	CYP2A4	13086	Mus musculus	10090	18420780
cyp7a1	diisodecyl phthalate	C042080	26761-40-0	CYP7A1	1581	Mus musculus	10090	25270620
gsta1	Dimercaprol	D004112	59-52-9	GSTA1	2938	Mus musculus	10090	7568053
cyp2c55	Dimethyl Sulfoxide	D004121	67-68-5	CYP2C55	72082	Mus musculus	10090	20371638
cyp17a1	Disulfiram	D004221	97-77-8	CYP17A1	1586	Mus musculus	10090	22285649
sult1a1	Dopamine	D004298	51-61-6	SULT1A1	6817	Mus musculus	10090	11181495
ugt1a5	Dronabinol	D013759		UGT1A5	54579	Mus musculus	10090	21955143
fmo5	E804 bisindole	C509867		FMO5	2330	Mus musculus	10090	23107598
cyp17a1	epiallopregnanolone sulfate	C579439		CYP17A1	1586	Mus musculus	10090	22961653
gsta1	epigallocatechin gallate	C045651	989-51-5	GSTA1	2938	Mus musculus	10090	25585349
cyp17a1	Equol	D060754	531-95-3	CYP17A1	1586	Mus musculus	10090	26876617
cyp2b9	Estrone	D004970	53-16-7	CYP2B9	13094	Mus musculus	10090	7771797
sult1e1	estrone sulfate	C017296	481-97-0	SULT1E1	6783	Mus musculus	10090	25922074
cyp4a10	Ethylnitrosourea	D005038	759-73-9	CYP4A10	13117	Mus musculus	10090	19100860
cyp2c55	Etoposide	D005047	33419-42-0	CYP2C55	72082	Mus musculus	10090	25270620
gstm2	EUK-189	C436526		GSTM2	2946	Mus musculus	10090	15964507
cyp17a1	fenarimol	C033789	60168-88-9	CYP17A1	1586	Mus musculus	10090	21722721
cyp17a1	fenvalerate	C017690	51630-58-1	CYP17A1	1586	Mus musculus	10090	20063364|20138952
gsta2	fipronil	C082360	120068-37-3	GSTA2	2939	Mus musculus	10090	23962444
cyp7b1	flumequine	C012976	42835-25-6	CYP7B1	9420	Mus musculus	10090	23681119
cyp7b1	flusilazole	C061365	85509-19-9	CYP7B1	9420	Mus musculus	10090	22634333
cyp4a10	fomesafen	C088563	72178-02-0	CYP4A10	13117	Mus musculus	10090	22539621
cyp4a14	Fructose	D005632	30237-26-4	CYP4A14	13119	Mus musculus	10090	22698815
cyp17a1	fulvestrant	C070081	129453-61-8	CYP17A1	1586	Mus musculus	10090	17158782|23684557
gnmt	gefitinib	C419708	184475-35-2	GNMT	27232	Mus musculus	10090	20935109
cyp17a1	geldanamycin	C001277	30562-34-6	CYP17A1	1586	Mus musculus	10090	15711029
cyp7a1	geranylgeranyl pyrophosphate	C002963	6699-20-3	CYP7A1	1581	Mus musculus	10090	22607622
cyp7a1	Glycyrrhizic Acid	D019695	1405-86-3	CYP7A1	1581	Mus musculus	10090	22982774
sult1a1	harmol	C001326	487-03-6	SULT1A1	6817	Mus musculus	10090	11181495
cyp2a5	heme arginate	C048849	100438-92-4	CYP2A5	13087	Mus musculus	10090	7543189
cyp2a5	Hemin	D006427	16009-13-5	CYP2A5	13087	Mus musculus	10090	22859313
cyp7a1	Hydroxycholesterols	D006888		CYP7A1	1581	Mus musculus	10090	15629111
sult1a1	Hydroxytryptophol	D006917	154-02-9	SULT1A1	6817	Mus musculus	10090	11181495
sult1a1	Hymecromone	D006923	90-33-5	SULT1A1	6817	Mus musculus	10090	11181495
cyp7a1	Imipenem	D015378	74431-23-5	CYP7A1	1581	Mus musculus	10090	24657338
sult1a1	indeno(1,2,3-cd)pyrene	C041508	193-39-5	SULT1A1	6817	Mus musculus	10090	26377693
gsta1	Iron	D007501	7439-89-6	GSTA1	2938	Mus musculus	10090	11755321
gsta1	isopimpinellin	C015304	482-27-9	GSTA1	2938	Mus musculus	10090	18692084
cyp2a4	isoproturon	C028904	34123-59-6	CYP2A4	13086	Mus musculus	10090	18420780
cyp2a4	Ivermectin	D007559	70288-86-7	CYP2A4	13086	Mus musculus	10090	18420780
cyp2a5	lead chloride	C029891	7758-95-4	CYP2A5	13087	Mus musculus	10090	20402460
cyp7a1	lead nitrate	C017461	18256-98-9	CYP7A1	1581	Mus musculus	10090	16049268|22293356
cyp7a1	lipopolysaccharide, E coli O55-B5	C482199		CYP7A1	1581	Mus musculus	10090	18930950
cyp2a5	lipopolysaccharide, Escherichia coli O111 B4	C440499		CYP2A5	13087	Mus musculus	10090	12499123
gstm3	Lithium Chloride	D018021	7447-41-8	GSTM3	2947	Mus musculus	10090	20118494
nnmt	Manganese	D008345	7439-96-5	NNMT	4837	Mus musculus	10090	22249857
gsta1	Meclizine	D008468	569-65-3	GSTA1	2938	Mus musculus	10090	15272053
sult1a1	Mefenamic Acid	D008528	61-68-7	SULT1A1	6817	Mus musculus	10090	11181495
cyp2a4	Mephenytoin	D008617	1950-12-04	CYP2A4	13086	Mus musculus	10090	18420780
cyp2a4	Methoxsalen	D008730	298-81-7	CYP2A4	13086	Mus musculus	10090	18420780
cyp17a1	methoxyacetic acid	C013598	625-45-6	CYP17A1	1586	Mus musculus	10090	18486176
gsta2	methylformamide	C002950	123-39-7	GSTA2	2939	Mus musculus	10090	17040096
cyp4a10	Methylmercury Compounds	D008767		CYP4A10	13117	Mus musculus	10090	21435368
gstm2	Methylnitronitrosoguanidine	D008769	70-25-7	GSTM2	2946	Mus musculus	10090	19840844
cyp2a4	Midazolam	D008874	59467-70-8	CYP2A4	13086	Mus musculus	10090	18420780
sult1a1	Minoxidil	D008914	38304-91-5	SULT1A1	6817	Mus musculus	10090	11181495
cyp26a1	monobutyl phthalate	C028577	131-70-4	CYP26A1	1592	Mus musculus	10090	19162170
gsta2	monomethylarsonic acid	C020300	124-58-3	GSTA2	2939	Mus musculus	10090	15345372
ugt1a5	MRK 003	C523799		UGT1A5	54579	Mus musculus	10090	19903844
sult1e1	N-Acetylcysteinamide	C487056	10061-64-0	SULT1E1	6783	Mus musculus	10090	25922074
sult1a1	naringenin	C005273	480-41-1	SULT1A1	6817	Mus musculus	10090	11181495
cyp7a1	Nickel	D009532	7440-02-0	CYP7A1	1581	Mus musculus	10090	18922574
gstm2	nickel chloride	C022838	7718-54-9	GSTM2	2946	Mus musculus	10090	14645679
cyp2b9	nickel sulfate	C029938	7786-81-4	CYP2B9	13094	Mus musculus	10090	16100012
cyp2a4	Nifedipine	D009543	21829-25-4	CYP2A4	13086	Mus musculus	10090	18420780
gstm2	Nitric Oxide	D009569	10102-43-9	GSTM2	2946	Mus musculus	10090	15878706
sult1a1	nitrofen	C007350	1836-75-5	SULT1A1	6817	Mus musculus	10090	14754874
cyp2a5	N-methylprotoporphyrin IX	C028842	79236-56-9	CYP2A5	13087	Mus musculus	10090	22859313
gsta2	O(2)-vinyl-1-(pyrrolidin-1-yl)diazen-1-ium-1,2-diolate	C107010		GSTA2	2939	Mus musculus	10090	15913567
sult1a1	octachlorostyrene	C014138	29082-74-4	SULT1A1	6817	Mus musculus	10090	19525444
gsta1	Oxadiazoles	D010069		GSTA1	2938	Mus musculus	10090	23212921
gsta1	oxophenylarsine	C029341	637-03-6	GSTA1	2938	Mus musculus	10090	7568053
cyp4a10	oxyfluorofen	C016027		CYP4A10	13117	Mus musculus	10090	22539621
cyp4a14	Palmitic Acid	D019308	1957-10-03	CYP4A14	13119	Mus musculus	10090	26655953
cyp7a1	perfluorododecanoic acid	C522391		CYP7A1	1581	Mus musculus	10090	23567314
cyp4a14	perfluorohexanoic acid	C479228		CYP4A14	13119	Mus musculus	10090	23567314
cyp4a14	perfluoro-n-heptanoic acid	C101815	375-85-9	CYP4A14	13119	Mus musculus	10090	23567314
cyp4a14	perfluoro-n-nonanoic acid	C101816	375-95-1	CYP4A14	13119	Mus musculus	10090	23567314
cyp2a5	phenethyl isothiocyanate	C058305	2257-09-02	CYP2A5	13087	Mus musculus	10090	20402460
sult1a1	Phentolamine	D010646	50-60-2	SULT1A1	6817	Mus musculus	10090	11181495
cyp2a5	phorone	C018637	504-20-1	CYP2A5	13087	Mus musculus	10090	24494203
fmo5	Phosgene	D010705	75-44-5	FMO5	2330	Mus musculus	10090	16300373
cyp17a1	Phthalic Acids	D010795		CYP17A1	1586	Mus musculus	10090	19699292
aldh3a2	Phytol	D010836	150-86-7	ALDH3A2	224	Mus musculus	10090	17015885
cyp7b1	Phytosterols	D010840		CYP7B1	9420	Mus musculus	10090	18155511
gsta1	pimagedine	C004479	79-17-4	GSTA1	2938	Mus musculus	10090	12763045
sult1a1	pinocembrin	C016063	480-39-7	SULT1A1	6817	Mus musculus	10090	11181495
cyp7a1	pioglitazone	C060836	111025-46-8	CYP7A1	1581	Mus musculus	10090	22593575
sult1a1	Plant Preparations	D028321		SULT1A1	6817	Mus musculus	10090	16046712
cyp7a1	pregna-4,17-diene-3,16-dione	C023617	95975-55-6	CYP7A1	1581	Mus musculus	10090	25655198
cyp26a1	Promegestone	D011397	34184-77-5	CYP26A1	1592	Mus musculus	10090	16955405
cyp4a10	pronamide	C001059	23950-58-5	CYP4A10	13117	Mus musculus	10090	25092647
cyp7a1	PX-866	C496788		CYP7A1	1581	Mus musculus	10090	25805502
gsta1	Pyrogallol	D011748	87-66-1	GSTA1	2938	Mus musculus	10090	18789925
cyp2a4	Quinidine	D011802	56-54-2	CYP2A4	13086	Mus musculus	10090	18420780
cyp26a1	retinol acetate	C009166	127-47-9	CYP26A1	1592	Mus musculus	10090	16322074
gstm3	Ritodrine	D012312	26652-09-5	GSTM3	2947	Mus musculus	10090	23370008
sult1a1	rosiglitazone	C089730		SULT1A1	6817	Mus musculus	10090	16054899
cyp4a14	royal jelly	C058787	8031-67-2	CYP4A14	13119	Mus musculus	10090	16161764
gsta2	S-(1,1,2,2-tetrafluoroethyl)cysteine	C064116	94840-66-1	GSTA2	2939	Mus musculus	10090	16678137
gstm2	S-Adenosylmethionine	D012436	29908-03-0	GSTM2	2946	Mus musculus	10090	18098314
sult1a1	salicylamide	C031060		SULT1A1	6817	Mus musculus	10090	11181495
sult1a1	Serotonin	D012701	50-67-9	SULT1A1	6817	Mus musculus	10090	11181495
gsta1	S-ethyl glutathione	C042431	24425-52-3	GSTA1	2938	Mus musculus	10090	24814887
cyp7a1	Sodium Cholate	D020358	361-09-1	CYP7A1	1581	Mus musculus	10090	23665937
gsta1	Spermidine	D013095	124-20-9	GSTA1	2938	Mus musculus	10090	12763045
cyp2a5	stannous chloride	C023599	7772-99-8	CYP2A5	13087	Mus musculus	10090	9698299
cyp2a5	succinylacetone	C020804	51568-18-4	CYP2A5	13087	Mus musculus	10090	22859313
cyp17a1	T-2 Toxin	D013605	21259-20-1	CYP17A1	1586	Mus musculus	10090	25962641
cyp7a1	Taurocholic Acid	D013656	81-24-3	CYP7A1	1581	Mus musculus	10090	16284190
cyp4a10	tebuconazole	C087114	107534-96-3	CYP4A10	13117	Mus musculus	10090	25656644
cyp17a1	terbutylazine	C037565	5915-41-3	CYP17A1	1586	Mus musculus	10090	23591565
cyp2b9	tetrahydrocurcumin	C096277	36062-04-1	CYP2B9	13094	Mus musculus	10090	26102010
cyp2a5	Thioacetamide	D013853	62-55-5	CYP2A5	13087	Mus musculus	10090	7543189|9698299
cyp2a5	tin protoporphyrin IX	C032628	14325-05-4	CYP2A5	13087	Mus musculus	10090	22859313
cyp4a10	Trichloroacetic Acid	D014238	1976-03-09	CYP4A10	13117	Mus musculus	10090	23575800
cyp4a10	tridiphane	C051460	58138-08-2	CYP4A10	13117	Mus musculus	10090	8722114
cyp17a1	Triiodothyronine	D014284	6893-02-03	CYP17A1	1586	Mus musculus	10090	21726595
gsta1	trimethylarsine oxide	C052920	4964-14-1	GSTA1	2938	Mus musculus	10090	26144063
sult1a1	troglitazone	C057693	97322-87-7	SULT1A1	6817	Mus musculus	10090	11181495
cyp7a1	trovafloxacin	C080163	146836-84-2	CYP7A1	1581	Mus musculus	10090	18930950
cyp7a1	U 0126	C113580		CYP7A1	1581	Mus musculus	10090	22593575
cyp2a4	Verapamil	D014700	52-53-9	CYP2A4	13086	Mus musculus	10090	18420780
cyp26a1	Vitamin A	D014801	11103-57-4	CYP26A1	1592	Mus musculus	10090	10557354
cyp4a10	Vitamin B 12	D014805	68-19-9	CYP4A10	13117	Mus musculus	10090	20118189
cyp2a5	Vitamin E	D014810	1406-18-4	CYP2A5	13087	Mus musculus	10090	12499123|14610226
cyp2a5	Vitamin K 3	D024483	58-27-5	CYP2A5	13087	Mus musculus	10090	14610226
cyp2a4	Warfarin	D014859	81-81-2	CYP2A4	13086	Mus musculus	10090	18420780
cyp17a1	Zearalenone	D015025	17924-92-4	CYP17A1	1586	Mus musculus	10090	24512812
cyp4a10	Zinc	D015032	7440-66-6	CYP4A10	13117	Mus musculus	10090	24155903
cyp2a5	zinc protoporphyrin	C017803	15442-64-5	CYP2A5	13087	Mus musculus	10090	22859313
cyp4a10	Zinc Sulfate	D019287	7733-02-0	CYP4A10	13117	Mus musculus	10090	20118189

## Sheet: S-nonFT
# Input	ChemicalName	ChemicalId	CasRN	GeneSymbol	GeneId	Organism	OrganismId	PubMedIds
akr1b10	Benzo(a)pyrene	D001564	50-32-8	AKR1B10	57016	Mus musculus	10090	19770486
aldh1a1	Benzo(a)pyrene	D001564	50-32-8	ALDH1A1	216	Mus musculus	10090	20127859
inmt	Benzo(a)pyrene	D001564	50-32-8	INMT	11185	Mus musculus	10090	19770486
alox5ap	Benzo(a)pyrene	D001564	50-32-8	ALOX5AP	241	Mus musculus	10090	22228805
fmo2	Benzo(a)pyrene	D001564	50-32-8	FMO2	2327	Mus musculus	10090	19770486|21569818|22228805
cbr2	Benzo(a)pyrene	D001564	50-32-8	CBR2	12409	Mus musculus	10090	23735875
xdh	Benzo(a)pyrene	D001564	50-32-8	XDH	7498	Mus musculus	10090	19770486|20713471|22342234
pnmt	Benzo(a)pyrene	D001564	50-32-8	PNMT	5409	Mus musculus	10090	19654925
nme1	Tetrachlorodibenzodioxin	D013749	1746-01-6	NME1	4830	Mus musculus	10090	16467188|17942748|21570461
aldh1a1	Tetrachlorodibenzodioxin	D013749	1746-01-6	ALDH1A1	216	Mus musculus	10090	21570461|22496397|26377647
inmt	Tetrachlorodibenzodioxin	D013749	1746-01-6	INMT	11185	Mus musculus	10090	17949056|18796159|21570461|26377647
alox5ap	Tetrachlorodibenzodioxin	D013749	1746-01-6	ALOX5AP	241	Mus musculus	10090	21570461
fmo2	Tetrachlorodibenzodioxin	D013749	1746-01-6	FMO2	2327	Mus musculus	10090	16214954|18765683|19770486|20036217|21570461|25270620|25703434|25975270|26377647
xdh	Tetrachlorodibenzodioxin	D013749	1746-01-6	XDH	7498	Mus musculus	10090	11243847|15251184|15328365|15800033|16054899|16214954|16611356|16962184|18796159|19770486|19933214|21570461|21846477|23864506|23994337|24680724|25270620|25975270|26377647
pnmt	Tetrachlorodibenzodioxin	D013749	1746-01-6	PNMT	5409	Mus musculus	10090	21570461
akr1b10	pirinixic acid	C006253	50892-23-4	AKR1B10	57016	Mus musculus	10090	19710929
nme1	pirinixic acid	C006253	50892-23-4	NME1	4830	Mus musculus	10090	18301758|23811191
aldh1a1	pirinixic acid	C006253	50892-23-4	ALDH1A1	216	Mus musculus	10090	16221962|17426115|19710929
inmt	pirinixic acid	C006253	50892-23-4	INMT	11185	Mus musculus	10090	16221962|20059764
alox5ap	pirinixic acid	C006253	50892-23-4	ALOX5AP	241	Mus musculus	10090	17426115
fmo2	pirinixic acid	C006253	50892-23-4	FMO2	2327	Mus musculus	10090	19710929|23811191
xdh	pirinixic acid	C006253	50892-23-4	XDH	7498	Mus musculus	10090	18301758|18445702|20059764|23811191
akr1b10	Nanotubes, Carbon	D037742		AKR1B10	57016	Mus musculus	10090	25554681
nme1	Nanotubes, Carbon	D037742		NME1	4830	Mus musculus	10090	25554681|25620056
aldh1a1	Nanotubes, Carbon	D037742		ALDH1A1	216	Mus musculus	10090	25554681|25620056
inmt	Nanotubes, Carbon	D037742		INMT	11185	Mus musculus	10090	21135415|25554681|25620056
alox5ap	Nanotubes, Carbon	D037742		ALOX5AP	241	Mus musculus	10090	25554681|25620056
cbr2	Nanotubes, Carbon	D037742		CBR2	12409	Mus musculus	10090	25554681
xdh	Nanotubes, Carbon	D037742		XDH	7498	Mus musculus	10090	25554681
nme1	Acetaminophen	D000082	103-90-2	NME1	4830	Mus musculus	10090	17562736
aldh1a1	Acetaminophen	D000082	103-90-2	ALDH1A1	216	Mus musculus	10090	17562736|17585979
inmt	Acetaminophen	D000082	103-90-2	INMT	11185	Mus musculus	10090	15606129|17562736|17585979|25499718
alox5ap	Acetaminophen	D000082	103-90-2	ALOX5AP	241	Mus musculus	10090	17562736
fmo2	Acetaminophen	D000082	103-90-2	FMO2	2327	Mus musculus	10090	17562736
pnmt	Acetaminophen	D000082	103-90-2	PNMT	5409	Mus musculus	10090	17562736
nme1	trimellitic anhydride	C015559	552-30-7	NME1	4830	Mus musculus	10090	19042947
inmt	trimellitic anhydride	C015559	552-30-7	INMT	11185	Mus musculus	10090	19042947
fmo2	trimellitic anhydride	C015559	552-30-7	FMO2	2327	Mus musculus	10090	19042947
cbr2	trimellitic anhydride	C015559	552-30-7	CBR2	12409	Mus musculus	10090	19042947
xdh	trimellitic anhydride	C015559	552-30-7	XDH	7498	Mus musculus	10090	24675093
nme1	titanium dioxide	C009495	13463-67-7	NME1	4830	Mus musculus	10090	23557971
aldh1a1	titanium dioxide	C009495	13463-67-7	ALDH1A1	216	Mus musculus	10090	23557971
inmt	titanium dioxide	C009495	13463-67-7	INMT	11185	Mus musculus	10090	23557971
alox5ap	titanium dioxide	C009495	13463-67-7	ALOX5AP	241	Mus musculus	10090	23409001|23557971
fmo2	titanium dioxide	C009495	13463-67-7	FMO2	2327	Mus musculus	10090	23557971
aldh1a1	Phenobarbital	D010634	1950-06-06	ALDH1A1	216	Mus musculus	10090	17998271
inmt	Phenobarbital	D010634	1950-06-06	INMT	11185	Mus musculus	10090	19270015
alox5ap	Phenobarbital	D010634	1950-06-06	ALOX5AP	241	Mus musculus	10090	19482888
fmo2	Phenobarbital	D010634	1950-06-06	FMO2	2327	Mus musculus	10090	19482888|23091169
xdh	Phenobarbital	D010634	1950-06-06	XDH	7498	Mus musculus	10090	19482888
nme1	Dietary Fats	D004041		NME1	4830	Mus musculus	10090	18042831
aldh1a1	Dietary Fats	D004041		ALDH1A1	216	Mus musculus	10090	25016146
inmt	Dietary Fats	D004041		INMT	11185	Mus musculus	10090	18042831|19680557
alox5ap	Dietary Fats	D004041		ALOX5AP	241	Mus musculus	10090	18042831
xdh	Dietary Fats	D004041		XDH	7498	Mus musculus	10090	18042831|25016146
nme1	Valproic Acid	D014635	99-66-1	NME1	4830	Mus musculus	10090	17292431
inmt	Valproic Acid	D014635	99-66-1	INMT	11185	Mus musculus	10090	17292431
fmo2	Valproic Acid	D014635	99-66-1	FMO2	2327	Mus musculus	10090	17963808
pnmt	Valproic Acid	D014635	99-66-1	PNMT	5409	Mus musculus	10090	17292431
nme1	palm oil	C041786	8002-75-3	NME1	4830	Mus musculus	10090	18042831
inmt	palm oil	C041786	8002-75-3	INMT	11185	Mus musculus	10090	18042831|19680557
alox5ap	palm oil	C041786	8002-75-3	ALOX5AP	241	Mus musculus	10090	18042831
xdh	palm oil	C041786	8002-75-3	XDH	7498	Mus musculus	10090	18042831
inmt	Estradiol	D004958	50-28-2	INMT	11185	Mus musculus	10090	19484750
alox5ap	Estradiol	D004958	50-28-2	ALOX5AP	241	Mus musculus	10090	19484750
cbr2	Estradiol	D004958	50-28-2	CBR2	12409	Mus musculus	10090	19484750
xdh	Estradiol	D004958	50-28-2	XDH	7498	Mus musculus	10090	15289156|19484750
nme1	Clofibrate	D002994	637-07-0	NME1	4830	Mus musculus	10090	17585979
aldh1a1	Clofibrate	D002994	637-07-0	ALDH1A1	216	Mus musculus	10090	17585979|22496397|23811191
inmt	Clofibrate	D002994	637-07-0	INMT	11185	Mus musculus	10090	17585979
fmo2	Clofibrate	D002994	637-07-0	FMO2	2327	Mus musculus	10090	23811191
inmt	Vancomycin	D014640	1404-90-6	INMT	11185	Mus musculus	10090	18930951
fmo2	Vancomycin	D014640	1404-90-6	FMO2	2327	Mus musculus	10090	18930951
cbr2	Vancomycin	D014640	1404-90-6	CBR2	12409	Mus musculus	10090	18930951
nme1	Tobacco Smoke Pollution	D014028		NME1	4830	Mus musculus	10090	22595367
inmt	Tobacco Smoke Pollution	D014028		INMT	11185	Mus musculus	10090	22609517
pnmt	Tobacco Smoke Pollution	D014028		PNMT	5409	Mus musculus	10090	18087596
aldh1a1	Testosterone	D013739	58-22-0	ALDH1A1	216	Mus musculus	10090	20403060
inmt	Testosterone	D013739	58-22-0	INMT	11185	Mus musculus	10090	20403060
fmo2	Testosterone	D013739	58-22-0	FMO2	2327	Mus musculus	10090	20844152|21669218
nme1	Tamoxifen	D013629	10540-29-1	NME1	4830	Mus musculus	10090	17555576
inmt	Tamoxifen	D013629	10540-29-1	INMT	11185	Mus musculus	10090	25123088
alox5ap	Tamoxifen	D013629	10540-29-1	ALOX5AP	241	Mus musculus	10090	17555576
akr1b10	Silicon Dioxide	D012822	7631-86-9	AKR1B10	57016	Mus musculus	10090	19073995
alox5ap	Silicon Dioxide	D012822	7631-86-9	ALOX5AP	241	Mus musculus	10090	23221170
fmo2	Silicon Dioxide	D012822	7631-86-9	FMO2	2327	Mus musculus	10090	23221170
aldh1a1	propiconazole	C045950	60207-90-1	ALDH1A1	216	Mus musculus	10090	21278054
inmt	propiconazole	C045950	60207-90-1	INMT	11185	Mus musculus	10090	19714882
xdh	propiconazole	C045950	60207-90-1	XDH	7498	Mus musculus	10090	21278054
inmt	Potassium Dichromate	D011192	7778-50-9	INMT	11185	Mus musculus	10090	23608068
fmo2	Potassium Dichromate	D011192	7778-50-9	FMO2	2327	Mus musculus	10090	23608068
cbr2	Potassium Dichromate	D011192	7778-50-9	CBR2	12409	Mus musculus	10090	23608068
aldh1a1	Pentachlorophenol	D010416	87-86-5	ALDH1A1	216	Mus musculus	10090	23892564
fmo2	Pentachlorophenol	D010416	87-86-5	FMO2	2327	Mus musculus	10090	23892564
xdh	Pentachlorophenol	D010416	87-86-5	XDH	7498	Mus musculus	10090	23892564
alox5ap	MRK 003	C523799		ALOX5AP	241	Mus musculus	10090	19903844
fmo2	MRK 003	C523799		FMO2	2327	Mus musculus	10090	19903844
cbr2	MRK 003	C523799		CBR2	12409	Mus musculus	10090	19903844
alox5ap	Methionine	D008715	63-68-3	ALOX5AP	241	Mus musculus	10090	20938992
fmo2	Methionine	D008715	63-68-3	FMO2	2327	Mus musculus	10090	20938992
cbr2	Methionine	D008715	63-68-3	CBR2	12409	Mus musculus	10090	20938992
aldh1a1	Lipopolysaccharides	D008070		ALDH1A1	216	Mus musculus	10090	21948866
alox5ap	Lipopolysaccharides	D008070		ALOX5AP	241	Mus musculus	10090	19172522|21461237
pnmt	Lipopolysaccharides	D008070		PNMT	5409	Mus musculus	10090	12057914
alox5ap	Folic Acid	D005492	59-30-3	ALOX5AP	241	Mus musculus	10090	20938992
fmo2	Folic Acid	D005492	59-30-3	FMO2	2327	Mus musculus	10090	20938992
cbr2	Folic Acid	D005492	59-30-3	CBR2	12409	Mus musculus	10090	20938992
nme1	Ethinyl Estradiol	D004997	57-63-6	NME1	4830	Mus musculus	10090	16174780|16467188|17555576|17942748
aldh1a1	Ethinyl Estradiol	D004997	57-63-6	ALDH1A1	216	Mus musculus	10090	17555576
alox5ap	Ethinyl Estradiol	D004997	57-63-6	ALOX5AP	241	Mus musculus	10090	17555576|17942748
aldh1a1	Cyclosporine	D016572	59865-13-3	ALDH1A1	216	Mus musculus	10090	19770486|23830897
inmt	Cyclosporine	D016572	59865-13-3	INMT	11185	Mus musculus	10090	23308384|25047351
fmo2	Cyclosporine	D016572	59865-13-3	FMO2	2327	Mus musculus	10090	21621594
aldh1a1	Cisplatin	D002945	15663-27-1	ALDH1A1	216	Mus musculus	10090	21151649
alox5ap	Cisplatin	D002945	15663-27-1	ALOX5AP	241	Mus musculus	10090	15464296|15471895
xdh	Cisplatin	D002945	15663-27-1	XDH	7498	Mus musculus	10090	21151649
inmt	Ciguatoxins	D002922	11050-21-8	INMT	11185	Mus musculus	10090	18353800
fmo2	Ciguatoxins	D002922	11050-21-8	FMO2	2327	Mus musculus	10090	18353800
cbr2	Ciguatoxins	D002922	11050-21-8	CBR2	12409	Mus musculus	10090	18353800
alox5ap	Choline	D002794	62-49-7	ALOX5AP	241	Mus musculus	10090	20938992
fmo2	Choline	D002794	62-49-7	FMO2	2327	Mus musculus	10090	20938992
cbr2	Choline	D002794	62-49-7	CBR2	12409	Mus musculus	10090	20938992
akr1b10	bisphenol A	C006780	1980-05-07	AKR1B10	57016	Mus musculus	10090	27082013
fmo2	bisphenol A	C006780	1980-05-07	FMO2	2327	Mus musculus	10090	25594700
xdh	bisphenol A	C006780	1980-05-07	XDH	7498	Mus musculus	10090	26063408
aldh1a1	4-hydroxy-2-nonenal	C027576	29343-52-0	ALDH1A1	216	Mus musculus	10090	21256123|21967605
alox5ap	4-hydroxy-2-nonenal	C027576	29343-52-0	ALOX5AP	241	Mus musculus	10090	19191707
xdh	4-hydroxy-2-nonenal	C027576	29343-52-0	XDH	7498	Mus musculus	10090	19191707
fmo2	Zinc	D015032	7440-66-6	FMO2	2327	Mus musculus	10090	20857495
pnmt	Zinc	D015032	7440-66-6	PNMT	5409	Mus musculus	10090	12517797
nme1	Vehicle Emissions	D001335		NME1	4830	Mus musculus	10090	25560391
cbr2	Vehicle Emissions	D001335		CBR2	12409	Mus musculus	10090	23940539|25560391
aldh1a1	Trichloroethylene	D014241	1979-01-06	ALDH1A1	216	Mus musculus	10090	19254012
inmt	Trichloroethylene	D014241	1979-01-06	INMT	11185	Mus musculus	10090	19448997
aldh1a1	Tretinoin	D014212	302-79-4	ALDH1A1	216	Mus musculus	10090	12834868|16207763|18831967|24005908
xdh	Tretinoin	D014212	302-79-4	XDH	7498	Mus musculus	10090	3677084
aldh1a1	Tetradecanoylphorbol Acetate	D013755	16561-29-8	ALDH1A1	216	Mus musculus	10090	19840844
xdh	Tetradecanoylphorbol Acetate	D013755	16561-29-8	XDH	7498	Mus musculus	10090	22036979|3677084
aldh1a1	Tetracycline	D013752	60-54-8	ALDH1A1	216	Mus musculus	10090	24489787
alox5ap	Tetracycline	D013752	60-54-8	ALOX5AP	241	Mus musculus	10090	16917069
aldh1a1	Tacrolimus	D016559	109581-93-3	ALDH1A1	216	Mus musculus	10090	25270620
fmo2	Tacrolimus	D016559	109581-93-3	FMO2	2327	Mus musculus	10090	21621594
aldh1a1	Soot	D053260		ALDH1A1	216	Mus musculus	10090	22461453|26551751
xdh	Soot	D053260		XDH	7498	Mus musculus	10090	26551751
aldh1a1	sodium arsenite	C017947	13768-07-5	ALDH1A1	216	Mus musculus	10090	17450228
inmt	sodium arsenite	C017947	13768-07-5	INMT	11185	Mus musculus	10090	17350061|17451858|19665456
aldh1a1	Progesterone	D011374	57-83-0	ALDH1A1	216	Mus musculus	10090	15845616|17251523|22238285
inmt	Progesterone	D011374	57-83-0	INMT	11185	Mus musculus	10090	17251523|22238285
aldh1a1	perfluorooctanoic acid	C023036	335-67-1	ALDH1A1	216	Mus musculus	10090	17681415|18281256|19429403
inmt	perfluorooctanoic acid	C023036	335-67-1	INMT	11185	Mus musculus	10090	18281256
aldh1a1	naphthalene	C031721	91-20-3	ALDH1A1	216	Mus musculus	10090	19438287
cbr2	naphthalene	C031721	91-20-3	CBR2	12409	Mus musculus	10090	19438287|19843705
fmo2	Methylcholanthrene	D008748	56-49-5	FMO2	2327	Mus musculus	10090	20570689
xdh	Methylcholanthrene	D008748	56-49-5	XDH	7498	Mus musculus	10090	11243847|20713471
fmo2	Isoproterenol	D007545	7683-59-2	FMO2	2327	Mus musculus	10090	20003209
xdh	Isoproterenol	D007545	7683-59-2	XDH	7498	Mus musculus	10090	20003209
aldh1a1	fumonisin B1	C056933	116355-83-0	ALDH1A1	216	Mus musculus	10090	16221962
inmt	fumonisin B1	C056933	116355-83-0	INMT	11185	Mus musculus	10090	16221962
inmt	Ethanol	D000431	64-17-5	INMT	11185	Mus musculus	10090	19167417
fmo2	Ethanol	D000431	64-17-5	FMO2	2327	Mus musculus	10090	19167417
aldh1a1	Doxorubicin	D004317	23214-92-8	ALDH1A1	216	Mus musculus	10090	15033991|19277126
xdh	Doxorubicin	D004317	23214-92-8	XDH	7498	Mus musculus	10090	19286953|21040762
inmt	Diethylstilbestrol	D004054	56-53-1	INMT	11185	Mus musculus	10090	19665456
xdh	Diethylstilbestrol	D004054	56-53-1	XDH	7498	Mus musculus	10090	15289156
aldh1a1	Diethylhexyl Phthalate	D004051	117-81-7	ALDH1A1	216	Mus musculus	10090	17998271|19245819
inmt	Diethylhexyl Phthalate	D004051	117-81-7	INMT	11185	Mus musculus	10090	19850644
aldh1a1	dicyclanil	C121718		ALDH1A1	216	Mus musculus	10090	15664270
cbr2	dicyclanil	C121718		CBR2	12409	Mus musculus	10090	15664270
alox5ap	Dexamethasone	D003907	1950-02-02	ALOX5AP	241	Mus musculus	10090	22733784
xdh	Dexamethasone	D003907	1950-02-02	XDH	7498	Mus musculus	10090	16054899|22733784
nme1	Copper	D003300	7440-50-8	NME1	4830	Mus musculus	10090	16629173
aldh1a1	Copper	D003300	7440-50-8	ALDH1A1	216	Mus musculus	10090	15467011
fmo2	Chloroprene	D002737	126-99-8	FMO2	2327	Mus musculus	10090	23125180
xdh	Chloroprene	D002737	126-99-8	XDH	7498	Mus musculus	10090	23125180
aldh1a1	Carbon Tetrachloride	D002251	56-23-5	ALDH1A1	216	Mus musculus	10090	17484886
xdh	Carbon Tetrachloride	D002251	56-23-5	XDH	7498	Mus musculus	10090	17484886
nme1	arsenic trioxide	C006632	1327-53-3	NME1	4830	Mus musculus	10090	19822495
aldh1a1	arsenic trioxide	C006632	1327-53-3	ALDH1A1	216	Mus musculus	10090	24061648
inmt	amphotericin B, deoxycholate drug combination	C059765	87687-70-5	INMT	11185	Mus musculus	10090	22863853
alox5ap	amphotericin B, deoxycholate drug combination	C059765	87687-70-5	ALOX5AP	241	Mus musculus	10090	22863853
aldh1a1	adrenocorticotropin zinc	C006418	53468-06-7	ALDH1A1	216	Mus musculus	10090	19920212
inmt	adrenocorticotropin zinc	C006418	53468-06-7	INMT	11185	Mus musculus	10090	19920212
alox5ap	Zidovudine	D015215	30516-87-1	ALOX5AP	241	Mus musculus	10090	16931933
xdh	Xanthine	D019820	69-89-6	XDH	7498	Mus musculus	10090	22718889
xdh	Uroporphyrinogens	D014577		XDH	7498	Mus musculus	10090	1567206
xdh	Uric Acid	D014527	69-93-2	XDH	7498	Mus musculus	10090	22036979
xdh	Tungsten	D014414	7440-33-7	XDH	7498	Mus musculus	10090	17023262
xdh	trovafloxacin	C080163	146836-84-2	XDH	7498	Mus musculus	10090	18930950
xdh	Toxins, Biological	D014118		XDH	7498	Mus musculus	10090	19682533
aldh1a1	TO-901317	C423915		ALDH1A1	216	Mus musculus	10090	16763553
inmt	tallow	C013698	61789-97-7	INMT	11185	Mus musculus	10090	19680557
aldh1a1	Spironolactone	D013148	1952-01-07	ALDH1A1	216	Mus musculus	10090	17998271
xdh	sodium nitrate	C031618	7631-99-4	XDH	7498	Mus musculus	10090	20142047
fmo2	sodium arsenate	C009277	7631-89-2	FMO2	2327	Mus musculus	10090	21795629
aldh1a1	Silymarin	D012838		ALDH1A1	216	Mus musculus	10090	20362636
fmo2	Silver	D012834	7440-22-4	FMO2	2327	Mus musculus	10090	19429238
alox5ap	Saquinavir	D019258	127779-20-8	ALOX5AP	241	Mus musculus	10090	16931933
xdh	rosiglitazone	C089730		XDH	7498	Mus musculus	10090	16054899
xdh	Reactive Oxygen Species	D017382		XDH	7498	Mus musculus	10090	7695923
xdh	Quinoxalines	D011810		XDH	7498	Mus musculus	10090	21939274
aldh1a1	Pyrogallol	D011748	87-66-1	ALDH1A1	216	Mus musculus	10090	20362636
aldh1a1	propionaldehyde	C005556	123-38-6	ALDH1A1	216	Mus musculus	10090	21256123
aldh1a1	Pregnenolone Carbonitrile	D011285	1434-54-4	ALDH1A1	216	Mus musculus	10090	17998271|20693526|22496397
fmo2	Prednisolone	D011239	50-24-8	FMO2	2327	Mus musculus	10090	21621594
aldh1a1	Pravastatin	D017035	81093-37-0	ALDH1A1	216	Mus musculus	10090	16763553
akr1b10	potassium bromate	C019536	7758-01-02	AKR1B10	57016	Mus musculus	10090	27082013
aldh1a1	Plant Preparations	D028321		ALDH1A1	216	Mus musculus	10090	16046712
aldh1a1	Phencyclidine	D010622	1977-10-01	ALDH1A1	216	Mus musculus	10090	17266109
aldh1a1	perfluorooctane sulfonic acid	C076994	1763-23-1	ALDH1A1	216	Mus musculus	10090	19429403|20936131
aldh1a1	Paraquat	D010269	4685-14-7	ALDH1A1	216	Mus musculus	10090	12595580
fmo2	Oxygen	D010100	7782-44-7	FMO2	2327	Mus musculus	10090	24205000
aldh1a1	oltipraz	C026209	64224-21-1	ALDH1A1	216	Mus musculus	10090	17998271|22496397
aldh1a1	Okadaic Acid	D019319	78111-17-8	ALDH1A1	216	Mus musculus	10090	19840844
nme1	N-Methyl-3,4-methylenedioxyamphetamine	D018817	42542-10-9	NME1	4830	Mus musculus	10090	20188158
pnmt	nitrosobenzylmethylamine	C014707	937-40-6	PNMT	5409	Mus musculus	10090	12517797
aldh1a1	Nicotine	D009538		ALDH1A1	216	Mus musculus	10090	20230807
xdh	Nicorandil	D020108	65141-46-0	XDH	7498	Mus musculus	10090	22622455
cbr2	nickel sulfate	C029938	7786-81-4	CBR2	12409	Mus musculus	10090	16100012
aldh1a1	nickel subsulfide	C017557	12035-72-2	ALDH1A1	216	Mus musculus	10090	12729255
aldh1a1	nickel chloride	C022838	7718-54-9	ALDH1A1	216	Mus musculus	10090	12729255|14645679
aldh1a1	n-butoxyethanol	C017096	111-76-2	ALDH1A1	216	Mus musculus	10090	19812364
aldh1a1	NAD	D009243	53-84-9	ALDH1A1	216	Mus musculus	10090	21256123
akr1b10	Methylnitrosourea	D008770	684-93-5	AKR1B10	57016	Mus musculus	10090	25270620
aldh1a1	Methylnitronitrosoguanidine	D008769	70-25-7	ALDH1A1	216	Mus musculus	10090	19840844
fmo2	methyl 2-cyano-3,12-dioxoolean-1,9-dien-28-oate	C445068		FMO2	2327	Mus musculus	10090	25056779
fmo2	Methotrexate	D008727	1959-05-02	FMO2	2327	Mus musculus	10090	18502557|21621594
xdh	Methamphetamine	D008694	537-46-2	XDH	7498	Mus musculus	10090	26307267
aldh1a1	Malondialdehyde	D008315	542-78-9	ALDH1A1	216	Mus musculus	10090	21256123
fmo2	Lutein	D014975	127-40-2	FMO2	2327	Mus musculus	10090	24865317
xdh	lupeol	C010480	545-47-1	XDH	7498	Mus musculus	10090	15248479
xdh	lipopolysaccharide, E coli O55-B5	C482199		XDH	7498	Mus musculus	10090	18930950
pnmt	lead acetate	C008261	301-04-2	PNMT	5409	Mus musculus	10090	22609695
alox5ap	Lamivudine	D019259	134678-17-4	ALOX5AP	241	Mus musculus	10090	16931933
alox5ap	L 663536	C060893	118414-82-7	ALOX5AP	241	Mus musculus	10090	7990266
xdh	Isotretinoin	D015474	4759-48-2	XDH	7498	Mus musculus	10090	15225900
xdh	indolo(3,2-b)carbazole	C075954	241-55-4	XDH	7498	Mus musculus	10090	23994337
aldh1a1	indole-3-carbinol	C016517	700-06-1	ALDH1A1	216	Mus musculus	10090	21948866
aldh1a1	indirubin-3'-monoxime	C474021		ALDH1A1	216	Mus musculus	10090	21948866
alox5ap	Indinavir	D019469	150378-17-9	ALOX5AP	241	Mus musculus	10090	16931933
inmt	GW 4064	C412815		INMT	11185	Mus musculus	10090	26655953
xdh	Glyburide	D005905	10238-21-8	XDH	7498	Mus musculus	10090	22622455
cbr2	Glucosamine	D005944	3416-24-8	CBR2	12409	Mus musculus	10090	17178593
xdh	Genistein	D019833	446-72-0	XDH	7498	Mus musculus	10090	15289156
nme1	fulvestrant	C070081	129453-61-8	NME1	4830	Mus musculus	10090	16467188
xdh	Fluocinolone Acetonide	D005446	67-73-2	XDH	7498	Mus musculus	10090	3677084
xdh	ethylphenylpropiolate	C015202	2216-94-6	XDH	7498	Mus musculus	10090	3677084
cbr2	Ethylmaleimide	D005033	128-53-0	CBR2	12409	Mus musculus	10090	18597497
aldh1a1	Ethoxyquin	D005015	91-53-2	ALDH1A1	216	Mus musculus	10090	17998271
xdh	Edetic Acid	D004492	60-00-4	XDH	7498	Mus musculus	10090	1567206
nme1	Diethylnitrosamine	D004052	55-18-5	NME1	4830	Mus musculus	10090	15928304
aldh1a1	diethyl maleate	C014476	141-05-9	ALDH1A1	216	Mus musculus	10090	19843705
cbr2	diethyl malate	C058705	7554-12-03	CBR2	12409	Mus musculus	10090	24814887
pnmt	Dibutyl Phthalate	D003993	84-74-2	PNMT	5409	Mus musculus	10090	21266533
nme1	dibenzo(a,l)pyrene	C041517	191-30-0	NME1	4830	Mus musculus	10090	25908611
fmo2	cypermethrin	C017160	52315-07-8	FMO2	2327	Mus musculus	10090	21142847
xdh	cycloartenol	C100089	469-38-5	XDH	7498	Mus musculus	10090	12804013
fmo2	Copper Sulfate	D019327	7758-98-7	FMO2	2327	Mus musculus	10090	18579281
aldh1a1	Clozapine	D003024	5786-21-0	ALDH1A1	216	Mus musculus	10090	17266109
alox5ap	clopidogrel	C055162	90055-48-4	ALOX5AP	241	Mus musculus	10090	19172522
aldh1a1	Clofibric Acid	D002995	882-09-7	ALDH1A1	216	Mus musculus	10090	17998271
aldh1a1	ciprofibrate	C019304	52214-84-3	ALDH1A1	216	Mus musculus	10090	17998271
aldh1a1	Cholesterol, Dietary	D002791		ALDH1A1	216	Mus musculus	10090	16763553
xdh	Chlorodiphenyl (54% Chlorine)	D020111	11097-69-1	XDH	7498	Mus musculus	10090	23650126
aldh1a1	Caffeine	D002110	1958-08-02	ALDH1A1	216	Mus musculus	10090	20230807
xdh	caffeic acid	C040048	331-39-5	XDH	7498	Mus musculus	10090	22036979
aldh1a1	Cadmium Chloride	D019256	10108-64-2	ALDH1A1	216	Mus musculus	10090	19840844
aldh1a1	Cadmium	D002104	7440-43-9	ALDH1A1	216	Mus musculus	10090	24067728
aldh1a1	Butylated Hydroxyanisole	D002083	25013-16-5	ALDH1A1	216	Mus musculus	10090	17998271
cbr2	BHTOH-QM	C110172		CBR2	12409	Mus musculus	10090	18597497
xdh	beta-Naphthoflavone	D019324	6051-87-2	XDH	7498	Mus musculus	10090	23994337
xdh	Benzoyl Peroxide	D001585	94-36-0	XDH	7498	Mus musculus	10090	12804013|15225900|15248479|3677084
aldh1a1	benzo(b)fluoranthene	C006703	205-99-2	ALDH1A1	216	Mus musculus	10090	26377693
aldh1a1	benzaldehyde	C032175	100-52-7	ALDH1A1	216	Mus musculus	10090	21256123
fmo2	Azathioprine	D001379	446-86-6	FMO2	2327	Mus musculus	10090	21621594
inmt	arsenite	C015001	15502-74-6	INMT	11185	Mus musculus	10090	18929588
fmo2	Arsenic	D001151	7440-38-2	FMO2	2327	Mus musculus	10090	19654921
aldh1a1	Amphetamine	D000661	300-62-9	ALDH1A1	216	Mus musculus	10090	23459167
aldh1a1	allyl sulfide	C038491	592-88-1	ALDH1A1	216	Mus musculus	10090	17998271
xdh	Allopurinol	D000493	315-30-0	XDH	7498	Mus musculus	10090	20142047|3677084
fmo2	Aldrin	D000452	309-00-2	FMO2	2327	Mus musculus	10090	18579281
inmt	Aflatoxin B1	D016604	1162-65-8	INMT	11185	Mus musculus	10090	19770486
xdh	AEOL 10150	C472668		XDH	7498	Mus musculus	10090	12374626
aldh1a1	Acrolein	D000171	107-02-8	ALDH1A1	216	Mus musculus	10090	21256123
xdh	Acetic Acid	D019342	64-19-7	XDH	7498	Mus musculus	10090	3677084
aldh1a1	Acetaldehyde	D000079	75-07-0	ALDH1A1	216	Mus musculus	10090	21256123|22285649
cbr2	4-oxo-2-nonenal	C403894		CBR2	12409	Mus musculus	10090	18597497
aldh1a1	4-(diethylamino)benzaldehyde	C055506	120-21-8	ALDH1A1	216	Mus musculus	10090	16316642
aldh1a1	3,5,5-trimethylhexanoylferrocene	C050224	67527-18-8	ALDH1A1	216	Mus musculus	10090	22649188
xdh	3,4,5,3',4'-pentachlorobiphenyl	C023035	57465-28-8	XDH	7498	Mus musculus	10090	23994337
xdh	2-nitrofluorene	C019499	607-57-8	XDH	7498	Mus musculus	10090	15932950
aldh1a1	2-hexenal	C051750	505-57-7	ALDH1A1	216	Mus musculus	10090	21256123
aldh1a1	22-hydroxycholesterol	C003585	17711-16-9	ALDH1A1	216	Mus musculus	10090	16763553
cbr2	2,6-di-tert-butyl-4-methylene-2,5-cyclohexadienone	C024709	2607-52-5	CBR2	12409	Mus musculus	10090	18597497
xdh	2,4-diaminotoluene	C010914	95-80-7	XDH	7498	Mus musculus	10090	20713471
fmo2	2,4,5-Trichlorophenoxyacetic Acid	D015085	93-76-5	FMO2	2327	Mus musculus	10090	18579281
xdh	2-(1'H-indolo-3'-carbonyl)thiazole-4-carboxylic acid methyl ester	C548651		XDH	7498	Mus musculus	10090	19933214
nme1	1-Methyl-4-phenylpyridinium	D015655	48134-75-4	NME1	4830	Mus musculus	10090	26558463
aldh1a1	1-Methyl-4-phenyl-1,2,3,6-tetrahydropyridine	D015632	28289-54-5	ALDH1A1	216	Mus musculus	10090	20230807
xdh	1-Methyl-3-isobutylxanthine	D015056	28822-58-4	XDH	7498	Mus musculus	10090	16054899
aldh1a1	1,4-bis(2-(3,5-dichloropyridyloxy))benzene	C028474	76150-91-9	ALDH1A1	216	Mus musculus	10090	17998271|22496397
fmo2	1,2,5,6-dibenzanthracene	C026486	53-70-3	FMO2	2327	Mus musculus	10090	26377693

## Sheet: S-FT
# Input	ChemicalName	ChemicalId	CasRN	GeneSymbol	GeneId	Organism	OrganismId	PubMedIds
inmt	Benzo(a)pyrene	D001564	50-32-8	INMT	11185	Mus musculus	10090	19770486
alox5ap	Benzo(a)pyrene	D001564	50-32-8	ALOX5AP	241	Mus musculus	10090	22228805
cbr2	Benzo(a)pyrene	D001564	50-32-8	CBR2	12409	Mus musculus	10090	23735875
cyp2e1	Benzo(a)pyrene	D001564	50-32-8	CYP2E1	1571	Mus musculus	10090	19770486|20127859
xdh	Benzo(a)pyrene	D001564	50-32-8	XDH	7498	Mus musculus	10090	19770486|20713471|22342234
pnmt	Benzo(a)pyrene	D001564	50-32-8	PNMT	5409	Mus musculus	10090	19654925
inmt	Tetrachlorodibenzodioxin	D013749	1746-01-6	INMT	11185	Mus musculus	10090	17949056|18796159|21570461|26377647
alox5ap	Tetrachlorodibenzodioxin	D013749	1746-01-6	ALOX5AP	241	Mus musculus	10090	21570461
cyp2e1	Tetrachlorodibenzodioxin	D013749	1746-01-6	CYP2E1	1571	Mus musculus	10090	16120747|17949056|19770486
xdh	Tetrachlorodibenzodioxin	D013749	1746-01-6	XDH	7498	Mus musculus	10090	11243847|15251184|15328365|15800033|16054899|16214954|16611356|16962184|18796159|19770486|19933214|21570461|21846477|23864506|23994337|24680724|25270620|25975270|26377647
pnmt	Tetrachlorodibenzodioxin	D013749	1746-01-6	PNMT	5409	Mus musculus	10090	21570461
inmt	Nanotubes, Carbon	D037742		INMT	11185	Mus musculus	10090	21135415|25554681|25620056
alox5ap	Nanotubes, Carbon	D037742		ALOX5AP	241	Mus musculus	10090	25554681|25620056
cbr2	Nanotubes, Carbon	D037742		CBR2	12409	Mus musculus	10090	25554681
cyp2e1	Nanotubes, Carbon	D037742		CYP2E1	1571	Mus musculus	10090	25554681
xdh	Nanotubes, Carbon	D037742		XDH	7498	Mus musculus	10090	25554681
inmt	Estradiol	D004958	50-28-2	INMT	11185	Mus musculus	10090	19484750
alox5ap	Estradiol	D004958	50-28-2	ALOX5AP	241	Mus musculus	10090	19484750
cbr2	Estradiol	D004958	50-28-2	CBR2	12409	Mus musculus	10090	19484750
cyp2e1	Estradiol	D004958	50-28-2	CYP2E1	1571	Mus musculus	10090	19484750
xdh	Estradiol	D004958	50-28-2	XDH	7498	Mus musculus	10090	15289156|19484750
inmt	palm oil	C041786	8002-75-3	INMT	11185	Mus musculus	10090	18042831|19680557
alox5ap	palm oil	C041786	8002-75-3	ALOX5AP	241	Mus musculus	10090	18042831
cyp2e1	palm oil	C041786	8002-75-3	CYP2E1	1571	Mus musculus	10090	18042831
xdh	palm oil	C041786	8002-75-3	XDH	7498	Mus musculus	10090	18042831
inmt	Dietary Fats	D004041		INMT	11185	Mus musculus	10090	18042831|19680557
alox5ap	Dietary Fats	D004041		ALOX5AP	241	Mus musculus	10090	18042831
cyp2e1	Dietary Fats	D004041		CYP2E1	1571	Mus musculus	10090	18042831|23358370|23438451|23954404|24211274|24661945
xdh	Dietary Fats	D004041		XDH	7498	Mus musculus	10090	18042831|25016146
inmt	Acetaminophen	D000082	103-90-2	INMT	11185	Mus musculus	10090	15606129|17562736|17585979|25499718
alox5ap	Acetaminophen	D000082	103-90-2	ALOX5AP	241	Mus musculus	10090	17562736
cyp2e1	Acetaminophen	D000082	103-90-2	CYP2E1	1571	Mus musculus	10090	11323178|11376689|12594235|12958197|15576447|16393943|16557553|16729303|17562736|17585979|19002106|19256530|19679878|19799668|20067817|20166895|21329376|22683606|22939915|23333575|25319358|26772156
pnmt	Acetaminophen	D000082	103-90-2	PNMT	5409	Mus musculus	10090	17562736
inmt	trimellitic anhydride	C015559	552-30-7	INMT	11185	Mus musculus	10090	19042947
cbr2	trimellitic anhydride	C015559	552-30-7	CBR2	12409	Mus musculus	10090	19042947
xdh	trimellitic anhydride	C015559	552-30-7	XDH	7498	Mus musculus	10090	24675093
inmt	titanium dioxide	C009495	13463-67-7	INMT	11185	Mus musculus	10090	23557971
alox5ap	titanium dioxide	C009495	13463-67-7	ALOX5AP	241	Mus musculus	10090	23409001|23557971
cyp2e1	titanium dioxide	C009495	13463-67-7	CYP2E1	1571	Mus musculus	10090	23557971
inmt	Tamoxifen	D013629	10540-29-1	INMT	11185	Mus musculus	10090	25123088
alox5ap	Tamoxifen	D013629	10540-29-1	ALOX5AP	241	Mus musculus	10090	17555576
cyp2e1	Tamoxifen	D013629	10540-29-1	CYP2E1	1571	Mus musculus	10090	18420780
inmt	Potassium Dichromate	D011192	7778-50-9	INMT	11185	Mus musculus	10090	23608068
cbr2	Potassium Dichromate	D011192	7778-50-9	CBR2	12409	Mus musculus	10090	23608068
cyp2e1	Potassium Dichromate	D011192	7778-50-9	CYP2E1	1571	Mus musculus	10090	23608068
inmt	pirinixic acid	C006253	50892-23-4	INMT	11185	Mus musculus	10090	16221962|20059764
alox5ap	pirinixic acid	C006253	50892-23-4	ALOX5AP	241	Mus musculus	10090	17426115
xdh	pirinixic acid	C006253	50892-23-4	XDH	7498	Mus musculus	10090	18301758|18445702|20059764|23811191
inmt	Phenobarbital	D010634	1950-06-06	INMT	11185	Mus musculus	10090	19270015
alox5ap	Phenobarbital	D010634	1950-06-06	ALOX5AP	241	Mus musculus	10090	19482888
xdh	Phenobarbital	D010634	1950-06-06	XDH	7498	Mus musculus	10090	19482888
alox5ap	Methionine	D008715	63-68-3	ALOX5AP	241	Mus musculus	10090	20938992
cbr2	Methionine	D008715	63-68-3	CBR2	12409	Mus musculus	10090	20938992
cyp2e1	Methionine	D008715	63-68-3	CYP2E1	1571	Mus musculus	10090	18952117|20118189|22872676
alox5ap	Lipopolysaccharides	D008070		ALOX5AP	241	Mus musculus	10090	19172522|21461237
cyp2e1	Lipopolysaccharides	D008070		CYP2E1	1571	Mus musculus	10090	20615459
pnmt	Lipopolysaccharides	D008070		PNMT	5409	Mus musculus	10090	12057914
alox5ap	Folic Acid	D005492	59-30-3	ALOX5AP	241	Mus musculus	10090	20938992
cbr2	Folic Acid	D005492	59-30-3	CBR2	12409	Mus musculus	10090	20938992
cyp2e1	Folic Acid	D005492	59-30-3	CYP2E1	1571	Mus musculus	10090	20118189|22872676
inmt	Diethylstilbestrol	D004054	56-53-1	INMT	11185	Mus musculus	10090	19665456
cyp2e1	Diethylstilbestrol	D004054	56-53-1	CYP2E1	1571	Mus musculus	10090	21041162
xdh	Diethylstilbestrol	D004054	56-53-1	XDH	7498	Mus musculus	10090	15289156
alox5ap	Dexamethasone	D003907	1950-02-02	ALOX5AP	241	Mus musculus	10090	22733784
cyp2e1	Dexamethasone	D003907	1950-02-02	CYP2E1	1571	Mus musculus	10090	21041162
xdh	Dexamethasone	D003907	1950-02-02	XDH	7498	Mus musculus	10090	16054899|22733784
alox5ap	Cisplatin	D002945	15663-27-1	ALOX5AP	241	Mus musculus	10090	15464296|15471895
cyp2e1	Cisplatin	D002945	15663-27-1	CYP2E1	1571	Mus musculus	10090	21616140|23770416|25043994
xdh	Cisplatin	D002945	15663-27-1	XDH	7498	Mus musculus	10090	21151649
inmt	Ciguatoxins	D002922	11050-21-8	INMT	11185	Mus musculus	10090	18353800
cbr2	Ciguatoxins	D002922	11050-21-8	CBR2	12409	Mus musculus	10090	18353800
cyp2e1	Ciguatoxins	D002922	11050-21-8	CYP2E1	1571	Mus musculus	10090	18353800
alox5ap	Choline	D002794	62-49-7	ALOX5AP	241	Mus musculus	10090	20938992
cbr2	Choline	D002794	62-49-7	CBR2	12409	Mus musculus	10090	20938992
cyp2e1	Choline	D002794	62-49-7	CYP2E1	1571	Mus musculus	10090	18952117|20118189|22872676
cyp2e1	Zinc	D015032	7440-66-6	CYP2E1	1571	Mus musculus	10090	24155903
pnmt	Zinc	D015032	7440-66-6	PNMT	5409	Mus musculus	10090	12517797
inmt	Vancomycin	D014640	1404-90-6	INMT	11185	Mus musculus	10090	18930951
cbr2	Vancomycin	D014640	1404-90-6	CBR2	12409	Mus musculus	10090	18930951
inmt	Valproic Acid	D014635	99-66-1	INMT	11185	Mus musculus	10090	17292431
pnmt	Valproic Acid	D014635	99-66-1	PNMT	5409	Mus musculus	10090	17292431
inmt	Trichloroethylene	D014241	1979-01-06	INMT	11185	Mus musculus	10090	19448997
cyp2e1	Trichloroethylene	D014241	1979-01-06	CYP2E1	1571	Mus musculus	10090	10753203|10774820|18565563|8461037
inmt	Tobacco Smoke Pollution	D014028		INMT	11185	Mus musculus	10090	22609517
pnmt	Tobacco Smoke Pollution	D014028		PNMT	5409	Mus musculus	10090	18087596
alox5ap	Tetracycline	D013752	60-54-8	ALOX5AP	241	Mus musculus	10090	16917069
cyp2e1	Tetracycline	D013752	60-54-8	CYP2E1	1571	Mus musculus	10090	19427351
inmt	Testosterone	D013739	58-22-0	INMT	11185	Mus musculus	10090	20403060
cyp2e1	Testosterone	D013739	58-22-0	CYP2E1	1571	Mus musculus	10090	20403060|7839370
cyp2e1	Soot	D053260		CYP2E1	1571	Mus musculus	10090	26551751
xdh	Soot	D053260		XDH	7498	Mus musculus	10090	26551751
inmt	sodium arsenite	C017947	13768-07-5	INMT	11185	Mus musculus	10090	17350061|17451858|19665456
cyp2e1	sodium arsenite	C017947	13768-07-5	CYP2E1	1571	Mus musculus	10090	17350061|17451858|25065748
cyp2e1	Reactive Oxygen Species	D017382		CYP2E1	1571	Mus musculus	10090	25601990
xdh	Reactive Oxygen Species	D017382		XDH	7498	Mus musculus	10090	7695923
inmt	propiconazole	C045950	60207-90-1	INMT	11185	Mus musculus	10090	19714882
xdh	propiconazole	C045950	60207-90-1	XDH	7498	Mus musculus	10090	21278054
inmt	Progesterone	D011374	57-83-0	INMT	11185	Mus musculus	10090	17251523|22238285
cyp2e1	Progesterone	D011374	57-83-0	CYP2E1	1571	Mus musculus	10090	17251523
inmt	perfluorooctanoic acid	C023036	335-67-1	INMT	11185	Mus musculus	10090	18281256
cyp2e1	perfluorooctanoic acid	C023036	335-67-1	CYP2E1	1571	Mus musculus	10090	17681415|19429403|23626681
alox5ap	MRK 003	C523799		ALOX5AP	241	Mus musculus	10090	19903844
cbr2	MRK 003	C523799		CBR2	12409	Mus musculus	10090	19903844
cyp2e1	Genistein	D019833	446-72-0	CYP2E1	1571	Mus musculus	10090	23333575
xdh	Genistein	D019833	446-72-0	XDH	7498	Mus musculus	10090	15289156
inmt	fumonisin B1	C056933	116355-83-0	INMT	11185	Mus musculus	10090	16221962
cyp2e1	fumonisin B1	C056933	116355-83-0	CYP2E1	1571	Mus musculus	10090	16221962
inmt	Ethanol	D000431	64-17-5	INMT	11185	Mus musculus	10090	19167417
cyp2e1	Ethanol	D000431	64-17-5	CYP2E1	1571	Mus musculus	10090	10667633|11515535|15582191|15920153|16317704|19063909|19951287|20118189|20615459|22138249|22552773|24146112|24155903|24892905|24946281|25455889|25460735
cyp2e1	Doxorubicin	D004317	23214-92-8	CYP2E1	1571	Mus musculus	10090	26873546
xdh	Doxorubicin	D004317	23214-92-8	XDH	7498	Mus musculus	10090	19286953|21040762
inmt	Cyclosporine	D016572	59865-13-3	INMT	11185	Mus musculus	10090	23308384|25047351
cyp2e1	Cyclosporine	D016572	59865-13-3	CYP2E1	1571	Mus musculus	10090	23830897
inmt	Clofibrate	D002994	637-07-0	INMT	11185	Mus musculus	10090	17585979
cyp2e1	Clofibrate	D002994	637-07-0	CYP2E1	1571	Mus musculus	10090	17585979
cyp2e1	Carbon Tetrachloride	D002251	56-23-5	CYP2E1	1571	Mus musculus	10090	10355542|12466116|12759355|15056808|15962327|15983038|16445600|17038628|17084009|17610925|18038451|19393728|19793341|19913046|23279844|23994094|25270620|25445725|25566828|25656916|26443840
xdh	Carbon Tetrachloride	D002251	56-23-5	XDH	7498	Mus musculus	10090	17484886
inmt	amphotericin B, deoxycholate drug combination	C059765	87687-70-5	INMT	11185	Mus musculus	10090	22863853
alox5ap	amphotericin B, deoxycholate drug combination	C059765	87687-70-5	ALOX5AP	241	Mus musculus	10090	22863853
inmt	Aflatoxin B1	D016604	1162-65-8	INMT	11185	Mus musculus	10090	19770486
cyp2e1	Aflatoxin B1	D016604	1162-65-8	CYP2E1	1571	Mus musculus	10090	19770486
alox5ap	4-hydroxy-2-nonenal	C027576	29343-52-0	ALOX5AP	241	Mus musculus	10090	19191707
xdh	4-hydroxy-2-nonenal	C027576	29343-52-0	XDH	7498	Mus musculus	10090	19191707
cyp2e1	Zinc Sulfate	D019287	7733-02-0	CYP2E1	1571	Mus musculus	10090	15920153|20118189
alox5ap	Zidovudine	D015215	30516-87-1	ALOX5AP	241	Mus musculus	10090	16931933
xdh	Xanthine	D019820	69-89-6	XDH	7498	Mus musculus	10090	22718889
cyp2e1	Vitamin K 3	D024483	58-27-5	CYP2E1	1571	Mus musculus	10090	25270620
cyp2e1	Vitamin B 12	D014805	68-19-9	CYP2E1	1571	Mus musculus	10090	20118189
cyp2e1	vinylidene chloride	C029297	75-35-4	CYP2E1	1571	Mus musculus	10090	11356946|15319346
cyp2e1	vinyl fluoride	C016829	1975-02-05	CYP2E1	1571	Mus musculus	10090	9073601
cyp2e1	vinyl carbamate	C017963	15805-73-9	CYP2E1	1571	Mus musculus	10090	11134547|11181492|17341656|20205516
cyp2e1	vinclozolin	C025643	50471-44-8	CYP2E1	1571	Mus musculus	10090	17686559|8921505
cbr2	Vehicle Emissions	D001335		CBR2	12409	Mus musculus	10090	23940539|25560391
xdh	Uroporphyrinogens	D014577		XDH	7498	Mus musculus	10090	1567206
xdh	Uric Acid	D014527	69-93-2	XDH	7498	Mus musculus	10090	22036979
cyp2e1	Urethane	D014520	51-79-6	CYP2E1	1571	Mus musculus	10090	12704224|15582191|15790490|15879495|17093202|17979661|20205516
xdh	Tungsten	D014414	7440-33-7	XDH	7498	Mus musculus	10090	17023262
xdh	trovafloxacin	C080163	146836-84-2	XDH	7498	Mus musculus	10090	18930950
cyp2e1	triadimefon	C032910	43121-43-3	CYP2E1	1571	Mus musculus	10090	16730040
xdh	Tretinoin	D014212	302-79-4	XDH	7498	Mus musculus	10090	3677084
xdh	Toxins, Biological	D014118		XDH	7498	Mus musculus	10090	19682533
cyp2e1	Toluene	D014050	108-88-3	CYP2E1	1571	Mus musculus	10090	18455711|8461037
cyp2e1	Thioacetamide	D013853	62-55-5	CYP2E1	1571	Mus musculus	10090	18374380
xdh	Tetradecanoylphorbol Acetate	D013755	16561-29-8	XDH	7498	Mus musculus	10090	22036979|3677084
cyp2e1	Tea	D013662		CYP2E1	1571	Mus musculus	10090	19370779
cyp2e1	Taurine	D013654	107-35-7	CYP2E1	1571	Mus musculus	10090	20067817|20166895
inmt	tallow	C013698	61789-97-7	INMT	11185	Mus musculus	10090	19680557
cyp2e1	sulforafan	C016766	4478-93-7	CYP2E1	1571	Mus musculus	10090	21684301
cyp2e1	Styrene	D020058	100-42-5	CYP2E1	1571	Mus musculus	10090	12746132|15110085|20470765|24320693
cyp2e1	Streptozocin	D013311	18883-66-4	CYP2E1	1571	Mus musculus	10090	12700423
xdh	sodium nitrate	C031618	7631-99-4	XDH	7498	Mus musculus	10090	20142047
cyp2e1	Smoke	D012906		CYP2E1	1571	Mus musculus	10090	23693141
cyp2e1	Silymarin	D012838		CYP2E1	1571	Mus musculus	10090	20964710
alox5ap	Silicon Dioxide	D012822	7631-86-9	ALOX5AP	241	Mus musculus	10090	23221170
cyp2e1	schizandrol B	C033585	58546-54-6	CYP2E1	1571	Mus musculus	10090	25319358
cyp2e1	schizandrin C	C031409	61301-33-5	CYP2E1	1571	Mus musculus	10090	25753323
cyp2e1	schizandrin B	C015499	64121-95-5	CYP2E1	1571	Mus musculus	10090	25753323
cyp2e1	schizandrer A	C034557	82042-38-4	CYP2E1	1571	Mus musculus	10090	25753323
alox5ap	Saquinavir	D019258	127779-20-8	ALOX5AP	241	Mus musculus	10090	16931933
cyp2e1	Saponins	D012503		CYP2E1	1571	Mus musculus	10090	23994094
cyp2e1	S-Adenosylmethionine	D012436	29908-03-0	CYP2E1	1571	Mus musculus	10090	15983038|22683606
cyp2e1	rossicaside B	C547390		CYP2E1	1571	Mus musculus	10090	19793341
xdh	rosiglitazone	C089730		XDH	7498	Mus musculus	10090	16054899
cyp2e1	Rifampin	D012293	13292-46-1	CYP2E1	1571	Mus musculus	10090	25835148
cyp2e1	resveratrol	C059514	501-36-0	CYP2E1	1571	Mus musculus	10090	16684708|18420780|18789925|22610192|25956474
xdh	Quinoxalines	D011810		XDH	7498	Mus musculus	10090	21939274
cyp2e1	Quinidine	D011802	56-54-2	CYP2E1	1571	Mus musculus	10090	18420780
cyp2e1	Quercetin	D011794	117-39-5	CYP2E1	1571	Mus musculus	10090	18420780
cyp2e1	Pyrogallol	D011748	87-66-1	CYP2E1	1571	Mus musculus	10090	18789925
cyp2e1	pyrazole	C031280	288-13-1	CYP2E1	1571	Mus musculus	10090	19679878|9698299
cyp2e1	puerarin	C033607	3681-99-0	CYP2E1	1571	Mus musculus	10090	18038910
cyp2e1	procymidone	C035988	32809-16-8	CYP2E1	1571	Mus musculus	10090	12787915
cyp2e1	Polyphenols	D059808		CYP2E1	1571	Mus musculus	10090	19370779
cyp2e1	Plant Extracts	D010936		CYP2E1	1571	Mus musculus	10090	23279844|23994094
cyp2e1	Phenol	D019800	108-95-2	CYP2E1	1571	Mus musculus	10090	11701230
cyp2e1	phenanthrene	C031181	1985-01-08	CYP2E1	1571	Mus musculus	10090	19766613
cyp2e1	perfluorooctane sulfonic acid	C076994	1763-23-1	CYP2E1	1571	Mus musculus	10090	19429403
xdh	Pentachlorophenol	D010416	87-86-5	XDH	7498	Mus musculus	10090	23892564
cyp2e1	Paraquat	D010269	4685-14-7	CYP2E1	1571	Mus musculus	10090	16510128|20964710
cyp2e1	Ozone	D010126	10028-15-6	CYP2E1	1571	Mus musculus	10090	12763052
cyp2e1	o-Phthalaldehyde	D009764	643-79-8	CYP2E1	1571	Mus musculus	10090	20112102
cyp2e1	Oleanolic Acid	D009828	508-02-1	CYP2E1	1571	Mus musculus	10090	10355542|18706400
cyp2e1	Okadaic Acid	D019319	78111-17-8	CYP2E1	1571	Mus musculus	10090	25270620
cyp2e1	N-Methyl-3,4-methylenedioxyamphetamine	D018817	42542-10-9	CYP2E1	1571	Mus musculus	10090	26251327
pnmt	nitrosobenzylmethylamine	C014707	937-40-6	PNMT	5409	Mus musculus	10090	12517797
cyp2e1	Nifedipine	D009543	21829-25-4	CYP2E1	1571	Mus musculus	10090	18420780
xdh	Nicorandil	D020108	65141-46-0	XDH	7498	Mus musculus	10090	22622455
cbr2	nickel sulfate	C029938	7786-81-4	CBR2	12409	Mus musculus	10090	16100012
cyp2e1	n-hexane	C026385	110-54-3	CYP2E1	1571	Mus musculus	10090	11201664
cbr2	naphthalene	C031721	91-20-3	CBR2	12409	Mus musculus	10090	19438287|19843705
cyp2e1	N-acetyl-4-benzoquinoneimine	C028473	50700-49-7	CYP2E1	1571	Mus musculus	10090	19679878
cyp2e1	myricitrin	C008577	17912-87-7	CYP2E1	1571	Mus musculus	10090	25656916
xdh	Methylcholanthrene	D008748	56-49-5	XDH	7498	Mus musculus	10090	11243847|20713471
cyp2e1	Methoxychlor	D008731	72-43-5	CYP2E1	1571	Mus musculus	10090	18420780
cyp2e1	Methoxsalen	D008730	298-81-7	CYP2E1	1571	Mus musculus	10090	18420780
xdh	Methamphetamine	D008694	537-46-2	XDH	7498	Mus musculus	10090	26307267
cyp2e1	methacrylonitrile	C008385	126-98-7	CYP2E1	1571	Mus musculus	10090	10215687|15893539
cyp2e1	Metformin	D008687	657-24-9	CYP2E1	1571	Mus musculus	10090	22342832
cyp2e1	Mephenytoin	D008617	1950-12-04	CYP2E1	1571	Mus musculus	10090	18420780
cyp2e1	Melatonin	D008550	73-31-4	CYP2E1	1571	Mus musculus	10090	20964710
cyp2e1	Maneb	D008344	12427-38-2	CYP2E1	1571	Mus musculus	10090	16510128|20964710
cyp2e1	Ly-364947	C520284		CYP2E1	1571	Mus musculus	10090	25566828
cyp2e1	Luteolin	D047311	491-70-3	CYP2E1	1571	Mus musculus	10090	23770416
xdh	lupeol	C010480	545-47-1	XDH	7498	Mus musculus	10090	15248479
cyp2e1	Lithocholic Acid	D008095	434-13-9	CYP2E1	1571	Mus musculus	10090	18420780
xdh	lipopolysaccharide, E coli O55-B5	C482199		XDH	7498	Mus musculus	10090	18930950
cyp2e1	Lipids	D008055		CYP2E1	1571	Mus musculus	10090	25445725
pnmt	lead acetate	C008261	301-04-2	PNMT	5409	Mus musculus	10090	22609695
alox5ap	Lamivudine	D019259	134678-17-4	ALOX5AP	241	Mus musculus	10090	16931933
alox5ap	L 663536	C060893	118414-82-7	ALOX5AP	241	Mus musculus	10090	7990266
cyp2e1	kahweol	C053401	6894-43-5	CYP2E1	1571	Mus musculus	10090	17590492
cyp2e1	Ivermectin	D007559	70288-86-7	CYP2E1	1571	Mus musculus	10090	18420780
xdh	Isotretinoin	D015474	4759-48-2	XDH	7498	Mus musculus	10090	15225900
xdh	Isoproterenol	D007545	7683-59-2	XDH	7498	Mus musculus	10090	20003209
cyp2e1	Isoniazid	D007538	54-85-3	CYP2E1	1571	Mus musculus	10090	22342832
cyp2e1	isobutyronitrile	C022246	78-82-0	CYP2E1	1571	Mus musculus	10090	22051853
xdh	indolo(3,2-b)carbazole	C075954	241-55-4	XDH	7498	Mus musculus	10090	23994337
alox5ap	Indinavir	D019469	150378-17-9	ALOX5AP	241	Mus musculus	10090	16931933
cyp2e1	hyperoside	C021304	482-36-0	CYP2E1	1571	Mus musculus	10090	26772156
cyp2e1	Hymecromone	D006923	90-33-5	CYP2E1	1571	Mus musculus	10090	24661945
cyp2e1	Hydrolyzable Tannins	D047348		CYP2E1	1571	Mus musculus	10090	12749824
inmt	GW 4064	C412815		INMT	11185	Mus musculus	10090	26655953
cyp2e1	Grape Seed Proanthocyanidins	C511402		CYP2E1	1571	Mus musculus	10090	11330834
xdh	Glyburide	D005905	10238-21-8	XDH	7498	Mus musculus	10090	22622455
cbr2	Glucosamine	D005944	3416-24-8	CBR2	12409	Mus musculus	10090	17178593
cyp2e1	ginsan	C111520		CYP2E1	1571	Mus musculus	10090	19913046
cyp2e1	fomepizole	C010238	7554-65-6	CYP2E1	1571	Mus musculus	10090	9073601
xdh	Fluocinolone Acetonide	D005446	67-73-2	XDH	7498	Mus musculus	10090	3677084
cyp2e1	Flavonoids	D005419		CYP2E1	1571	Mus musculus	10090	23279844
cyp2e1	Ficusin	D005363	66-97-7	CYP2E1	1571	Mus musculus	10090	22173200
cyp2e1	fenarimol	C033789	60168-88-9	CYP2E1	1571	Mus musculus	10090	17686559
cyp2e1	Fatty Acids	D005227		CYP2E1	1571	Mus musculus	10090	19256530
xdh	ethylphenylpropiolate	C015202	2216-94-6	XDH	7498	Mus musculus	10090	3677084
cbr2	Ethylmaleimide	D005033	128-53-0	CBR2	12409	Mus musculus	10090	18597497
cyp2e1	Ethylene Oxide	D005027	75-21-8	CYP2E1	1571	Mus musculus	10090	21785163
cyp2e1	ethylene	C036216	74-85-1	CYP2E1	1571	Mus musculus	10090	21785163
alox5ap	Ethinyl Estradiol	D004997	57-63-6	ALOX5AP	241	Mus musculus	10090	17555576|17942748
cyp2e1	epigallocatechin gallate	C045651	989-51-5	CYP2E1	1571	Mus musculus	10090	14600287
xdh	Edetic Acid	D004492	60-00-4	XDH	7498	Mus musculus	10090	1567206
cyp2e1	Dopamine	D004298	51-61-6	CYP2E1	1571	Mus musculus	10090	18420780
cyp2e1	Ditiocarb	D004050	147-84-2	CYP2E1	1571	Mus musculus	10090	12746132|8560479
cyp2e1	Disulfiram	D004221	97-77-8	CYP2E1	1571	Mus musculus	10090	20470765
cyp2e1	dioscin	C019357	19057-60-4	CYP2E1	1571	Mus musculus	10090	22939915|24146112
cyp2e1	Dimethylnitrosamine	D004128	62-75-9	CYP2E1	1571	Mus musculus	10090	11356909
cyp2e1	Dimethyl Sulfoxide	D004121	67-68-5	CYP2E1	1571	Mus musculus	10090	17177172
cyp2e1	dihydroxyethyldithiocarbamate	C039353	1528-72-9	CYP2E1	1571	Mus musculus	10090	9817075
cyp2e1	Diethylnitrosamine	D004052	55-18-5	CYP2E1	1571	Mus musculus	10090	18056438
inmt	Diethylhexyl Phthalate	D004051	117-81-7	INMT	11185	Mus musculus	10090	19850644
cbr2	diethyl malate	C058705	7554-12-03	CBR2	12409	Mus musculus	10090	24814887
cyp2e1	Dietary Fats, Unsaturated	D004042		CYP2E1	1571	Mus musculus	10090	23626681
cbr2	dicyclanil	C121718		CBR2	12409	Mus musculus	10090	15664270
pnmt	Dibutyl Phthalate	D003993	84-74-2	PNMT	5409	Mus musculus	10090	21266533
cyp2e1	diallyl sulfone	C068327	16841-48-8	CYP2E1	1571	Mus musculus	10090	17341656|20205516
cyp2e1	diallyl disulfide	C028009	2179-57-9	CYP2E1	1571	Mus musculus	10090	10774820
cyp2e1	Dextromethorphan	D003915	125-71-3	CYP2E1	1571	Mus musculus	10090	18420780
cyp2e1	daidzein	C004742	486-66-8	CYP2E1	1571	Mus musculus	10090	18420780
cyp2e1	cypermethrin	C017160	52315-07-8	CYP2E1	1571	Mus musculus	10090	18420780
xdh	cycloartenol	C100089	469-38-5	XDH	7498	Mus musculus	10090	12804013
cyp2e1	cyanoginosin LR	C057862	101043-37-2	CYP2E1	1571	Mus musculus	10090	21684301
cyp2e1	Cyanides	D003486		CYP2E1	1571	Mus musculus	10090	15893539
alox5ap	clopidogrel	C055162	90055-48-4	ALOX5AP	241	Mus musculus	10090	19172522
cyp2e1	chrysene	C031180	218-01-9	CYP2E1	1571	Mus musculus	10090	26377693
cyp2e1	Cholesterol	D002784	57-88-5	CYP2E1	1571	Mus musculus	10090	18420780
cyp2e1	Chlorzoxazone	D002753	95-25-0	CYP2E1	1571	Mus musculus	10090	10463382|25956474
xdh	Chloroprene	D002737	126-99-8	XDH	7498	Mus musculus	10090	23125180
cyp2e1	Chlorogenic Acid	D002726	327-97-9	CYP2E1	1571	Mus musculus	10090	25043994
xdh	Chlorodiphenyl (54% Chlorine)	D020111	11097-69-1	XDH	7498	Mus musculus	10090	23650126
cyp2e1	Chlormethiazole	D002719	533-45-9	CYP2E1	1571	Mus musculus	10090	21684301|22552773|24892905
cyp2e1	Changkil	C440574		CYP2E1	1571	Mus musculus	10090	18291569
cyp2e1	Carnosine	D002336	305-84-0	CYP2E1	1571	Mus musculus	10090	19799668
cyp2e1	caffeic acid phenethyl ester	C055494	104594-70-9	CYP2E1	1571	Mus musculus	10090	18436364
xdh	caffeic acid	C040048	331-39-5	XDH	7498	Mus musculus	10090	22036979
cyp2e1	cafestol	C053400	469-83-0	CYP2E1	1571	Mus musculus	10090	17590492
cyp2e1	Cadmium Chloride	D019256	10108-64-2	CYP2E1	1571	Mus musculus	10090	11958953
cyp2e1	bromodichloromethane	C025191	75-27-4	CYP2E1	1571	Mus musculus	10090	23438451|23640861|24211274
xdh	bisphenol A	C006780	1980-05-07	XDH	7498	Mus musculus	10090	26063408
cyp2e1	bicyclol	C477843		CYP2E1	1571	Mus musculus	10090	15998439|19427351
cbr2	BHTOH-QM	C110172		CBR2	12409	Mus musculus	10090	18597497
xdh	beta-Naphthoflavone	D019324	6051-87-2	XDH	7498	Mus musculus	10090	23994337
cyp2e1	Betaine	D001622	107-43-7	CYP2E1	1571	Mus musculus	10090	20118189
cyp2e1	Berberine	D001599	2086-83-1	CYP2E1	1571	Mus musculus	10090	22342832|25455889
xdh	Benzoyl Peroxide	D001585	94-36-0	XDH	7498	Mus musculus	10090	12804013|15225900|15248479|3677084
cyp2e1	Benzene	D001554	71-43-2	CYP2E1	1571	Mus musculus	10090	11376689|11718959|12388843|12928149|14718178|17157166|18455711|8461037|8560479|8751834|8917693|9817075
cyp2e1	benz(a)anthracene	C030935	56-55-3	CYP2E1	1571	Mus musculus	10090	26377693
cyp2e1	Azoxymethane	D001397	25843-45-2	CYP2E1	1571	Mus musculus	10090	18038451
cyp2e1	artemisinine	C031327	63968-64-9	CYP2E1	1571	Mus musculus	10090	17962186
inmt	arsenite	C015001	15502-74-6	INMT	11185	Mus musculus	10090	18929588
cyp2e1	aniline	C023650	62-53-3	CYP2E1	1571	Mus musculus	10090	18038910|18291569|18436364
cyp2e1	angelicin	C011659	523-50-2	CYP2E1	1571	Mus musculus	10090	22173200
cyp2e1	Androstenols	D000737		CYP2E1	1571	Mus musculus	10090	17962186
cyp2e1	alpha-hederin	C010177	27013-91-8	CYP2E1	1571	Mus musculus	10090	9861456
cyp2e1	allyl sulfide	C038491	592-88-1	CYP2E1	1571	Mus musculus	10090	21684301|22138249
cyp2e1	allyl cyanide	C015660	109-75-1	CYP2E1	1571	Mus musculus	10090	18990727|22051853
cyp2e1	allyl alcohol	C006463	107-18-6	CYP2E1	1571	Mus musculus	10090	11515535
xdh	Allopurinol	D000493	315-30-0	XDH	7498	Mus musculus	10090	20142047|3677084
xdh	AEOL 10150	C472668		XDH	7498	Mus musculus	10090	12374626
inmt	adrenocorticotropin zinc	C006418	53468-06-7	INMT	11185	Mus musculus	10090	19920212
cyp2e1	acylcarnitine	C116917		CYP2E1	1571	Mus musculus	10090	19256530
cyp2e1	Acrylamide	D020106	1979-06-01	CYP2E1	1571	Mus musculus	10090	15355880|17267090|17979661
cyp2e1	Acetone	D000096	67-64-1	CYP2E1	1571	Mus musculus	10090	18990727|8013281|8560479
xdh	Acetic Acid	D019342	64-19-7	XDH	7498	Mus musculus	10090	3677084
cyp2e1	acephate	C001969	30560-19-1	CYP2E1	1571	Mus musculus	10090	17686559
cyp2e1	9,10-Dimethyl-1,2-benzanthracene	D015127	57-97-6	CYP2E1	1571	Mus musculus	10090	18622027
cyp2e1	7-hydroxycoumarin	C031477	93-35-6	CYP2E1	1571	Mus musculus	10090	24661945
cyp2e1	4-vinylcyclohexene	C013733	100-40-3	CYP2E1	1571	Mus musculus	10090	9929517
cyp2e1	4-vinyl-1-cyclohexene dioxide	C012606		CYP2E1	1571	Mus musculus	10090	18622027
cbr2	4-oxo-2-nonenal	C403894		CBR2	12409	Mus musculus	10090	18597497
cyp2e1	4-nitrophenol	C024836	100-02-7	CYP2E1	1571	Mus musculus	10090	10094576|15742976
cyp2e1	4-biphenylamine	C006757	92-67-1	CYP2E1	1571	Mus musculus	10090	25601990
xdh	3,4,5,3',4'-pentachlorobiphenyl	C023035	57465-28-8	XDH	7498	Mus musculus	10090	23994337
cyp2e1	2-piperidone	C043384	675-20-7	CYP2E1	1571	Mus musculus	10090	23811823
xdh	2-nitrofluorene	C019499	607-57-8	XDH	7498	Mus musculus	10090	15932950
cyp2e1	2-dichlorobenzene	C004726	95-50-1	CYP2E1	1571	Mus musculus	10090	9817075
cbr2	2,6-di-tert-butyl-4-methylene-2,5-cyclohexadienone	C024709	2607-52-5	CBR2	12409	Mus musculus	10090	18597497
xdh	2,4-diaminotoluene	C010914	95-80-7	XDH	7498	Mus musculus	10090	20713471
cyp2e1	2,3,7,8-tetrachlorodibenzofuran	C014211	51207-31-9	CYP2E1	1571	Mus musculus	10090	25768209
xdh	2-(1'H-indolo-3'-carbonyl)thiazole-4-carboxylic acid methyl ester	C548651		XDH	7498	Mus musculus	10090	19933214
cyp2e1	1-Naphthylisothiocyanate	D015058	551-06-4	CYP2E1	1571	Mus musculus	10090	15913567
cyp2e1	1-Methyl-4-phenylpyridinium	D015655	48134-75-4	CYP2E1	1571	Mus musculus	10090	20615459
xdh	1-Methyl-3-isobutylxanthine	D015056	28822-58-4	XDH	7498	Mus musculus	10090	16054899
cyp2e1	1-bromopropane	C118559	106-94-5	CYP2E1	1571	Mus musculus	10090	19638432
cyp2e1	1-aminobenzotriazole	C033020	1614-12-6	CYP2E1	1571	Mus musculus	10090	10828257|12704224
cyp2e1	1,4-bis(2-(3,5-dichloropyridyloxy))benzene	C028474	76150-91-9	CYP2E1	1571	Mus musculus	10090	21705713
cyp2e1	1,3-butadiene	C031763	106-99-0	CYP2E1	1571	Mus musculus	10090	10828257
cyp2e1	1,2-dichloroethylene	C035384	540-59-0	CYP2E1	1571	Mus musculus	10090	10828257
cyp2e1	(S)-2-methylbutyronitrile	C547130		CYP2E1	1571	Mus musculus	10090	22051853

## Sheet: Top10 substrate
L-nonFT	L-FT	S-nonFT	S-FT
pirinixic acid	Tetrachlorodibenzodioxin	Benzo(a)pyrene	Benzo(a)pyrene
Phenobarbital	pirinixic acid	Tetrachlorodibenzodioxin	Tetrachlorodibenzodioxin
Tetrachlorodibenzodioxin	Acetaminophen	trimellitic anhydride	Estradiol
Acetaminophen	Benzo(a)pyrene	titanium dioxide	palm oil
Dietary Fats	Dietary Fats	Phenobarbital	Dietary Fats
Diethylnitrosamine	Phenobarbital	Dietary Fats	Acetaminophen
Diethylhexyl Phthalate	perfluorooctanoic acid	Valproic Acid	trimellitic anhydride
perfluorooctanoic acid	1,4-bis(2-(3,5-dichloropyridyloxy))benzene	palm oil	titanium dioxide
Benzo(a)pyrene	Clofibrate	Estradiol	Tamoxifen
Valproic Acid	Aflatoxin B1	Clofibrate	Phenobarbital
